# Supplementary material for: A non-targeted metabolomics analysis identifies wound-induced oxylipins in Physcomitrium patens
Source: Front Plant Sci. 2023 Jan 10;13:1085915. doi: 10.3389/fpls.2022.1085915 (PMC9871578; doi:10.3389/fpls.2022.1085915)
Supplement: Supplementary file 1 [file Table_1.xlsx]

## Sheet: Sheet1
Supplemental Table 1: Metabolite fingerprinting analysis of control and wounded wild type, Ppaos1 and Ppaos2 lines
Data matrix of 800 high quality metabolite features (false discovery rate (FDR) < 1x10-4) obtained by metabolite fingerprinting (UPLC-HRMS analysis) of control and wounded wild type, Ppaos1 and Ppaos2 lines
			Relative intensity (counts per second)
ID	Retention time (min)	Mass (Da)	WT-1 control 1	WT-2 control 1	WT-3 control 1	WT-1 control 2	WT-2 control 2	WT-3 control 2	WT-1 wound 1	WT-2 wound 1	WT-3 wound 1	WT-1 wound 2	WT-2 wound 2	WT-3 wound 2	Ppaos1-1 control 1	Ppaos1-2 control 1	Ppaos1-3 control 1	Ppaos1-1 control 2	Ppaos1-2 control 2	Ppaos1-3 control 2	Ppaos1-1 wound 1	Ppaos1-2 wound 1	Ppaos1-3 wound 1	Ppaos1-1 wound 2	Ppaos1-2 wound 2	Ppaos1-3 wound 2	Ppaos2-1 control 1	Ppaos2-2 control 1	Ppaos2-3 control 1	Ppaos2-1 control 2	Ppaos2-2 control 2	Ppaos2-3 control 2	Ppaos2-1 wound 1	Ppaos2-2 wound 1	Ppaos2-3 wound 1	Ppaos2-1 wound 2	Ppaos2-2 wound 2	Ppaos2-3 wound 2	Cluster	Dataset	FDR	Adduct rule	Former m/z	Marker annotation by accurat mass information
6967	4.2089	230.042	161.424	150.042	83.5365	217.577	241.894	112.28	75.3309	87.3303	98.0016	126.305	0	128.43	39.1818	102.854	113.985	26.2098	157.666	154.508	0	53.0305	23.8905	0	80.0291	0	225.721	280.337	161.349	263.059	296.738	224.877	78.0871	126.173	189.771	96.599	143.525	170.645	1	Polar phase_positive ionization	5.9353e-06	m+H	231.049
7551	5.6158	238.12	426.328	379.377	253.039	407.528	383.984	247.898	0	115.081	113.695	152.553	106.648	115.917	0	150.755	253.114	0	112.671	199.539	78.3001	116.336	0	63.1421	66.9161	110.26	137.372	213.529	75.082	102.71	152.89	0	55.72	126.11	0	0	0	0	1	Polar phase_positive ionization	1.9089e-06	m+H	239.127
8145	0.3606	243.581	268.324	236.392	155.287	259.966	220.386	163.219	38.3596	21.1608	22.3826	27.4405	39.0278	0	336.162	280.619	278.978	398.229	293.12	308.958	46.9098	45.0942	107.301	47.5819	49.9924	102.394	213.296	291.855	271.978	243.061	253.684	291.872	78.1804	28.4024	41.6178	67.8154	30.9945	36.108	1	Non-polar phase_positive ionization	2.577e-14	m+H	244.588
11126	1.6985	285.133	204.708	74.8071	125.044	265.748	71.7313	113.656	0	10.3242	16.9419	0	9.0338	11.7869	32.7242	52.5164	137.859	45.1481	71.2255	138.649	16.8663	30.282	37.141	0	39.76	41.7002	52.5921	34.9958	41.2783	55.1459	54.6102	29.216	0	0	12.9148	0	0	11.1957	1	Non-polar phase_positive ionization	1.9721e-05	m+H	286.14
11223	0.4658	286.224	24137.2	27913.7	16458.2	27340.5	36809.4	19155.7	17503.7	17536.8	16828.2	20794.1	18150.1	18619.6	32834.2	21154.5	25469.9	34458.3	25019.4	28076.8	20363	23372.4	4183.45	22092.2	25274	4552.07	40229.2	51214.1	36224.6	43873.4	54127.1	37796.9	18482.9	9987.52	16293.7	20097.8	11176.6	17933.9	1	Non-polar phase_positive ionization	7.1092e-07	m+H	287.231
5682	0.5964	324.104	397.227	316.02	164.092	668.102	418.242	254.212	0	93.2313	0	99.9424	137.458	130.6	682.935	523.009	491.518	1121.66	880.762	813.856	0	0	0	138.501	174.929	302.644	283.88	318.378	1010.42	470.806	484.73	854.928	428.894	156.212	169.877	384.547	171.206	158.446	1	Polar phase_positive ionization	1.4213e-05	m+H	325.111
6501	0.4034	364.098	509.241	595.638	327.166	624.333	780.969	381.732	84.8974	50.7305	80.7116	98.9523	87.0797	0	1099.12	695.596	669.877	1347.2	830.041	781.59	94.4426	125.269	232.604	116.026	147.83	226.039	509.042	961.698	968.47	565.612	1033.66	1048.68	380.935	86.5599	90.6815	403.143	97.2511	111.86	1	Non-polar phase_positive ionization	9.1623e-09	m+H	365.105
1081	0.5752	380.069	18601.2	14906.9	4419.96	22390.2	18806.3	9264.59	1429.42	979.949	1106.57	1902.92	1484.88	1509.57	24427	23831.7	24714	27194.4	28683.6	29751.6	1284.56	2688.9	4547.71	1754.22	3457.33	8496.21	17944.2	20563.7	24605.9	22755.7	25388.7	22124.4	14649.2	8259.78	7156.98	14796.2	8315.73	5183.21	1	Polar phase_positive ionization	2.7498e-11	m+H	381.077
2776	0.5751	388.122	1586.45	1109.76	684.445	1286.81	967.742	464.635	270.67	251.921	297.158	200.777	182.969	202.1	1911.06	1865.48	1761.11	1739.29	1542.27	1564.42	380.055	486.452	752.424	199.801	356.443	558.361	1452.35	1681.35	2186.4	1185.52	1259.69	1731.96	1202.43	629.961	596.155	942.358	539.533	543.508	1	Polar phase_negative ionization	2.8302e-09	m-H	387.114
6087	0.4281	405.111	64.3118	82.6781	37.5597	125.281	173.832	62.4816	0	0	0	8.4919	0	7.1432	238.132	87.2501	130.503	281.968	113.36	130.357	15.2515	8.7418	22.2484	18.6319	0	15.0903	112.724	234.68	203.592	128.172	227.067	267.985	62.1106	0	23.0964	44.596	0	15.4809	1	Non-polar phase_negative ionization	4.0213e-07	m-H	404.104
2963	0.5307	405.112	565.229	440.033	234.579	790.351	499.075	297.01	65.1108	41.4494	61.3873	48.4691	37.3948	46.8473	1209.77	1068.3	1017.68	1609.27	1217.03	1076.76	71.4759	132.996	267.194	74.0397	126.117	278.5	594.842	703.582	1114.15	749.833	737.861	1298.12	511.113	176.993	114.766	636.408	170.106	135.448	1	Polar phase_negative ionization	1.3754e-09	m-H	404.105
3993	0.5868	421.13	13.508	20.0849	0	53.8854	32.6231	13.0456	0	0	0	0	0	0	9.2611	7.5792	28.9714	19.6425	33.6548	42.7771	0	0	0	0	0	0	19.1248	25.6207	43.9983	42.2007	49.8103	43.4098	21.1796	0	0	15.6053	7.5439	0	1	Polar phase_positive ionization	5.4918e-05	m+H	422.137
11304	0.5133	426.187	117.372	90.3885	137.251	149.979	139.721	157.754	0	0	0	0	0	0	130.077	57.3159	82.3226	138.695	72.4225	64.9365	0	0	0	0	0	0	37.8619	70.9449	47.8171	34.6826	68.4483	42.1036	0	6.9632	0	0	10.5429	0	1	Non-polar phase_positive ionization	3.0622e-12	m+H	427.195
3476	0.5691	440.087	2449.87	1942.25	1108.85	3130	2576.01	1216.79	342.026	261.208	322.928	366.189	312.65	301.662	2875.29	2990.59	3075.17	2928.27	3157.5	3440.34	360.155	708.986	1265.59	380.336	735.306	1250.34	2313.21	2539.29	2754.26	2778.36	3057.75	3582.89	1962.07	1086.89	1050.06	2188.51	1280.08	1039.02	1	Polar phase_negative ionization	7.088e-10	m-H	439.08
183	0.5085	444.198	1149.24	1009.77	1160.54	1538.14	1418.94	1532.1	21.7824	17.5238	27.6012	0	0	0	1203.15	534.713	558.148	1300.94	653.463	633.032	45.6157	66.0085	94.2471	60.9208	101.86	79.2035	425.345	564.471	504.583	425.502	638.93	567.76	50.9908	0	23.5496	0	0	0	1	Non-polar phase_positive ionization	1.7882e-12	m+H	445.205
1866	0.5134	444.199	156.393	140.903	212.217	206.788	191.249	229.563	0	8.2527	6.1299	0	18.6757	12.128	179.301	81.3204	88.2466	172.831	96.1454	102.125	15.7884	21.4185	12.0839	20.2196	21.4831	0	60.2948	76.1036	80.9975	73.3136	99.6124	91.0875	0	0	0	0	0	13.2685	1	Non-polar phase_positive ionization	1.1179e-12	m+NH4	462.232
2315	0.5121	444.199	394.411	349.608	431.196	502.811	520.107	510.597	0	0	17.1053	0	16.3444	27.879	421.749	220.587	170.256	527.394	307.162	201.47	28.6022	42.0504	55.7953	29.0136	49.1957	45.5576	106.314	147.946	170.663	100.345	175.31	212.37	0	0	0	0	0	0	1	Non-polar phase_positive ionization	2.216e-11	m+Na	467.188
5537	0.5566	447.157	322.468	202.279	113.215	329.225	237.962	169.264	23.6039	19.8892	18.4215	23.332	23.5291	23.7207	532.938	425.135	381.854	427.606	441.561	428.247	32.9644	58.545	159.695	37.5549	84.7307	152.09	251.818	284.367	436.988	315.995	309.197	473.895	321.859	73.534	63.5308	319.809	90.9579	59.8173	1	Polar phase_positive ionization	2.2975e-08	m+H	448.164
860	0.3795	451.118	99.9541	122.425	55.9414	136.702	152.104	82.0776	13.9546	0	0	17.7395	0	14.8619	190.995	120.478	148.804	180.988	138.496	136.895	30.4805	22.6738	33.0125	31.2319	30.8666	37.2713	143.52	165.786	121.395	126.699	144.797	160.056	49.7944	0	11.6549	36.6938	8.5925	11.2259	1	Non-polar phase_positive ionization	2.5503e-12	m+H	452.125
3612	0.5202	452.027	58.4631	30.3096	0	97.5726	83.0134	45.3562	0	0	0	26.5909	20.0983	0	76.2048	94.9715	97.2464	132.733	189.101	152.944	0	0	0	0	15.3953	45.3627	55.4516	75.9063	53.1465	119.295	135.937	102.037	45.5194	0	0	59.2917	45.6857	29.5495	1	Polar phase_negative ionization	3.8949e-06	m-H	451.02
5908	0.5162	454.006	266.02	221.714	58.1664	138.099	115.412	0	25.346	21.5395	16.8225	32.5444	0	16.3829	299.897	317.086	356.011	150.966	190.733	191.459	22.8313	35.239	56.4354	13.9478	19.7723	34.0353	264.518	343.66	119.1	148.821	210.119	140.248	87.579	68.3096	41.6839	55.2178	51.0654	44.9509	1	Polar phase_positive ionization	6.7035e-06	m+H	455.013
814	0.4001	456.107	51.1986	56.0751	34.7742	81.9882	111.64	83.9195	0	0	9.075	10.5726	21.7414	6.9311	111.868	85.2142	86.3526	190.982	145.971	109.172	0	23.8802	41.8455	19.59	30.3095	58.5459	53.6031	92.0706	140.432	83.5043	114.899	175.962	67.2379	26.0404	16.7769	74.931	27.5568	22.4868	1	Non-polar phase_negative ionization	6.0529e-06	m+FA-2H+Na	523.087
6239	0.6068	459.193	839.639	510.975	258.554	1192.15	845.358	357.843	65.4407	52.0729	69.5101	93.3986	71.4535	98.6222	1432.72	1118.35	1191.46	1775.29	1635.97	1835.81	115.256	171.755	379.379	149.48	268.454	489.042	744.102	865.318	1538.67	1158.21	1264.17	1486.72	1036.52	381.953	291.514	906.276	364.723	242.551	1	Polar phase_positive ionization	3.2562e-08	m+H	460.2
6299	0.5497	461.173	637.636	379.174	282.784	719.321	537.009	449.412	54.8182	27.0463	42.3433	49.6708	44.3412	54.2001	3230.6	1828.46	1796.58	2960.33	1932.63	1906.33	150.373	268.073	568.829	208.576	365.042	687.002	489.403	475.177	856.095	616.924	576.858	996.823	587.308	156.014	122.501	507.428	163.913	99.4406	1	Polar phase_positive ionization	6.8322e-11	m+H	462.18
7338	0.4002	472.082	100.44	127.581	67.5118	233.456	212.88	136.694	0	8.4977	13.0474	20.7551	17.076	26.6874	255.577	186.708	280.877	323.877	242.465	367.829	25.9795	41.8032	63.71	42.6461	44.3066	63.1325	196.253	363.318	205.022	241.822	422.957	239.681	101.7	31.3257	32.7099	74.738	24.3713	28.0641	1	Non-polar phase_negative ionization	8.6385e-09	m-H	471.075
2742	1.7699	472.245	95.7629	44.2103	80.1861	126.251	71.8785	106.952	0	0	0	0	0	0	0	35.3435	0	24.175	0	51.8116	0	0	0	0	0	0	0	0	0	0	35.413	0	0	0	0	0	0	0	1	Non-polar phase_positive ionization	3.8319e-09	m+H	473.252
6996	0.5534	474.165	197.376	109.581	43.6498	175.382	128.565	81.1021	36.1164	16.3622	0	36.474	39.3158	0	355.923	219.347	232.067	302.235	208.329	218.099	32.8426	47.4438	94.3906	0	38.8804	103.864	102.619	117.368	176.358	115.414	154.376	223.599	126.028	57.42	57.347	114.539	64.219	49.1761	1	Polar phase_positive ionization	8.7724e-08	m+H	475.172
7070	0.5573	475.158	200.487	101.208	73.1905	202.849	123.73	99.6552	18.9025	8.3956	22.2097	0	21.3611	21.6199	320.729	77.9508	284.49	349.577	294.123	286.363	0	45.9618	100.396	76.7632	76.426	63.6929	155.397	150.751	286.908	196.08	199.11	281.918	178.671	70.7938	40.9699	176.212	65.4422	36.4407	1	Polar phase_positive ionization	2.2286e-06	m+H	476.165
7382	0.5158	481.022	187.754	196.602	75.2635	123.565	132.687	61.8046	17.7288	15.2293	17.9287	22.7937	0	0	282.594	292.954	234.97	182.887	194.685	140.367	0	40.2336	73.6136	23.591	0	39.9381	209.373	242.555	142.564	147.225	169.208	182.89	113.284	48.2301	47.2715	84.3394	59.4167	22.8622	1	Polar phase_positive ionization	9.8011e-09	m+H	482.029
3689	2.3808	486.282	472.461	365.688	456.422	434.126	479.874	307.793	85.9853	91.8539	0	79.4075	118.392	116.014	250.128	297.582	357.625	283.16	279.117	339.643	238.124	189.23	268.11	206.837	156.279	204.841	311.302	317.458	390.162	216.556	282.94	265.345	273.655	189.05	211.144	246.409	163.12	183.829	1	Non-polar phase_positive ionization	1.1184e-09	m+H	487.289
5520	2.3632	486.282	133.407	139.192	132.575	158.94	157.571	143.643	0	0	51.4274	0	52.2343	59.5609	81.502	107.559	124.794	86.9631	0	108.455	0	0	0	103.517	66.4749	0	111.755	109.602	144.67	100.028	95.0021	120.297	0	89.6834	75.2239	86.6467	50.5111	54.624	1	Non-polar phase_positive ionization	1.1687e-05	m+Na	509.271
7840	0.5376	488.184	332.078	165.661	78.3359	407.928	277.482	112.737	20.191	0	31.4323	61.4318	44.0856	41.3935	590.578	414.642	418.532	538.914	429.422	377.539	35.3175	55.7602	109.415	66.5562	90.7201	113.936	187.947	240.441	410.188	254.274	321.58	499.733	277.637	108.053	108.786	270.511	121.586	87.2984	1	Polar phase_positive ionization	1.9389e-07	m+H	489.191
4160	0.5409	489.167	32.7641	26.4361	17.4601	58.2664	43.0835	19.1861	0	0	0	0	0	0	112.317	87.3034	109.333	93.5803	89.9801	96.1225	8.1475	21.5768	21.3739	0	13.584	39.2478	60.5692	56.888	62.2783	52.6374	48.9301	78.8499	34.6282	9.555	12.2654	40.8234	0	19.6907	1	Polar phase_negative ionization	6.0569e-12	m-H	488.159
7904	0.5508	489.168	846.833	473.178	277.057	1111.28	767.771	495.942	40.2101	31.9021	45.6223	69.0853	81.0574	74.1906	1605.63	1225.36	1141.17	1662.29	1502.37	1388.24	75.9477	129.554	287.476	107.95	183.962	402.475	626.499	725.381	1302.28	980.567	1050.81	1532.72	743.356	236.202	194.165	660.342	214.627	177.712	1	Polar phase_positive ionization	2.4846e-09	m+H	490.176
111	0.516	490.204	768.486	810.542	1151.03	1708.95	1529.47	2101.45	16.4907	0	0	27.0571	0	33.0189	886.458	555.073	493.579	1292.69	683.993	646.164	36.1879	66.8433	106.217	0	99.9822	109.077	470.181	630.336	537.912	506.018	722.91	643.417	51.9434	0	0	49.2809	0	0	1	Non-polar phase_negative ionization	1.0055e-08	m-H	489.197
1391	0.54	490.208	24.9383	36.1415	27.9803	47.9485	50.4096	76.9634	0	0	13.4623	3.5802	0	0	20.6262	8.6713	20.4483	29.4684	19.6334	27.7681	0	0	0	6.7191	0	8.5165	0	15.9239	22.7211	0	25.5013	24.5863	0	0	0	0	0	0	1	Non-polar phase_negative ionization	1.1847e-06	m+FA-2H+Na	557.188
4561	0.5158	497.11	166.827	123.289	157.881	205.698	161.83	206.429	11.718	0	5.7625	16.6477	8.7583	18.3124	143.169	69.9782	83.26	154.902	79.6876	101.493	0	18.6794	22.3615	0	26.8212	0	46.2017	61.0745	76.8773	48.5712	71.5085	78.3367	15.5115	8.8712	11.6914	0	0	8.67	1	Non-polar phase_positive ionization	1.3235e-12	m+H	498.117
8408	0.5281	500.024	165.325	147.617	77.1663	98.2782	113.069	71.1252	35.6154	32.7707	19.3906	0	36.0784	18.8389	135.533	180.211	139.768	112.956	157.174	98.5314	22.7514	44.6829	52.5288	0	34.3276	37.7071	138.402	163.699	132.977	103.541	114.911	139.549	65.2271	50.3315	40.5863	82.6344	35.3063	0	1	Polar phase_positive ionization	2.1188e-08	m+H	501.032
4376	0.5545	506.143	44.2065	41.1975	15.8264	64.2311	34.8865	19.709	0	0	0	22.6284	0	0	45.9205	51.8713	72.2047	50.7594	45.7996	82.2059	0	18.258	0	0	0	0	51.9457	41.3766	61.5757	49.9716	53.7407	70.3464	26.1941	39.6866	0	0	28.0366	19.0163	1	Polar phase_negative ionization	1.3966e-07	m-H	505.136
741	0.5342	506.148	89.6377	70.2954	36.7975	93.3006	105.487	42.27	0	0	0	0	12.0263	18.1952	146.124	223.837	152.757	113.38	185.56	133.508	0	0	0	14.6897	0	0	93.3956	127.231	179.156	133.215	124.263	208.583	89.393	0	0	101.441	30.4615	0	1	Polar phase_negative ionization	1.2519e-08	m+FA-H	551.146
4377	0.6034	506.172	74.2926	60.8806	20.2505	89.5547	67.0305	0	18.953	0	12.1251	20.831	0	0	61.3598	79.0945	104.852	58.5902	72.5236	82.2814	0	0	0	0	0	0	57.6215	77.3191	65.9387	55.8014	75.588	70.3464	40.7819	0	32.6299	46.9708	0	36.899	1	Polar phase_negative ionization	8.3698e-07	m-H	505.165
4382	0.5304	508.165	61.2782	51.8648	0	85.8271	41.6459	30.009	0	0	0	13.2439	13.5188	0	131.361	138.766	186.162	145.923	129.751	154.546	13.4041	48.8308	0	0	15.9512	31.4884	60.6003	96.3773	155.688	68.0807	85.8004	138.453	81.6923	25.3893	12.7355	79.6854	21.8616	18.3914	1	Polar phase_negative ionization	1.5864e-08	m-H	507.158
590	0.5236	516.002	638.097	551.897	232.51	387.284	389.426	180.969	102.6	69.9958	69.5684	103.658	88.332	77.97	509.754	521.826	526.023	364.399	389.372	456.966	61.6197	169.907	187.369	67.7774	94.9005	130.051	497.647	676.209	369.68	416.424	498.53	373.725	256.108	243.297	250.65	254.507	227.039	295.911	1	Polar phase_positive ionization	1.5608e-07	m+H	517.009
6101	4.5	516.343	1854.77	1875.99	2462.61	2601.86	3468.27	4158.54	360.951	513.318	915.309	641.894	895.045	1212.58	2013.43	1590.1	1784.29	2739.18	2472.92	3053.24	1095.25	966.46	1034.82	1578.14	1319.53	1396.86	2387.29	1704.86	1502.22	2606.83	2233.63	1870.07	570.944	675.821	539.819	852.322	748.076	726.807	1	Non-polar phase_positive ionization	5.3308e-07	m+H	517.351
658	0.5782	518.169	514.971	267.408	190.024	542.042	442.735	302.627	45.3477	29.0844	37.8376	68.272	48.4508	41.5703	834.37	610.405	472.65	919.628	845.648	653.328	67.2906	83.0574	202.346	90.8849	137.841	322.974	362.11	341.74	955.979	494.447	437.191	955.449	580.444	198.01	165.492	510.942	207.481	131.799	1	Polar phase_positive ionization	7.2651e-06	m+H	519.176
174	0.5378	518.172	382.586	282.36	169.566	496.358	414.016	205.825	38.8953	0	26.9898	48.9584	33.9754	36.905	1081.6	844.642	899.08	1009.83	812.561	874.896	88.2073	158.313	284.992	72.5258	158.163	300.411	433.883	530.962	723.978	538.028	511.271	790.772	419.64	124.031	129.138	529.289	197.053	188.669	1	Polar phase_negative ionization	3.7563e-11	m-H	517.164
8213	4.6968	542.358	2501.44	3083	2881.03	3761.46	4809.46	4259.4	304.015	347.868	582.727	420.164	764.308	1026.98	2212.45	2152.19	2371.82	3289.09	3498.58	4030.23	1072.85	907.901	928.206	1267.36	1438.84	1314.43	2880.46	2054.07	1997.5	3082.98	3713.49	2568.15	477.346	484.257	443.004	518.983	660.116	495.448	1	Non-polar phase_positive ionization	9.725e-10	m+H	543.365
8209	4.0316	542.359	2022.36	1980.45	2493.5	2895.51	4077.55	3795.84	465.919	625.782	1000.2	909.889	1151.7	1278.44	1904.6	2083.18	2374.15	2673.95	3252.25	3291.17	1274.5	1338.03	1407.06	1691.42	1881.68	1685.42	2200.4	2056.63	1653.93	3802.63	2509.24	2685.98	749.505	554.42	716.958	972.419	948.263	831.144	1	Non-polar phase_positive ionization	1.1809e-06	m+H	543.366
749	0.5231	554.142	54.9415	45.6877	0	67.2688	50.3901	35.2595	0	0	16.7729	0	0	12.4298	85.307	83.5167	52.3285	128.108	92.4893	104.449	0	24.0409	43.4336	13.6722	0	57.8213	67.8927	66.4419	108.255	63.4212	88.2972	95.8024	64.5188	27.9486	0	87.3436	26.177	21.6537	1	Polar phase_negative ionization	1.2086e-05	m-H	553.135
2662	0.518	554.954	41.8485	40.5114	5.427	31.7023	22.2538	8.7479	7.8543	0	0	0	2.5919	0	60.725	77.3947	72.8653	27.4009	23.3167	29.0068	6.8519	0	0	0	0	14.0881	54.6124	79.249	51.5279	21.6125	24.7306	24.422	16.5464	9.3752	6.9326	0	6.814	0	1	Polar phase_positive ionization	5.739e-05	m+H	555.961
2747b	0.5467	556.122	443.076	337.44	236.894	468	394.738	280.532	67.5811	52.6376	47.5121	73.1297	68.1644	57.9495	833.086	723.437	646.754	588.391	489.314	472.396	79.8148	161.678	231.795	109.047	153.643	287.358	475.718	513.981	646.565	478.198	399.655	483.859	455.317	237.102	205.662	400.112	221.618	176.861	1	Polar phase_positive ionization	2.8921e-09	m+H	557.13
1070	0.5661	574.112	160.046	139.5	94.8789	174.405	127.18	65.8856	0	0	31.3464	23.8297	14.8741	21.6279	199.133	219.686	240.339	290.116	250.248	276.002	45.543	89.6227	112.994	28.606	71.3314	91.873	212.012	234.56	195.324	212.267	242.236	216.223	183.221	110.669	98.5853	137.049	112.505	101.864	1	Polar phase_negative ionization	6.1761e-12	m-H	573.105
1098	0.5394	576.019	97.8638	113.635	78.1393	223.57	186.365	107.796	35.0718	45.2158	32.3954	46.5447	42.8216	39.4552	92.4598	109.062	121.672	138.7	146.823	181.594	0	59.1102	65.3943	31.799	58.0584	69.4379	143.757	138.039	120.941	195.933	173.84	173.632	79.5118	95.0656	101.303	132.434	89.4783	120.165	1	Polar phase_negative ionization	6.1416e-06	m-H	575.011
3691	0.397	586.062	33.312	32.4258	12.7668	78.876	83.1722	47.6832	7.6825	4.9239	0	0	7.6003	0	44.9654	34.9405	45.8603	100.528	84.7512	80.9711	0	0	20.6311	0	0	27.5099	44.1903	82.9381	55.2372	64.1261	84.1602	59.5778	19.2981	0	0	34.928	7.6297	13.6045	1	Non-polar phase_negative ionization	4.2888e-06	m+FA-2H+Na	653.042
1829	0.398	586.065	42.1499	42.529	29.5552	94.802	101.917	42.8393	0	0	0	3.7016	0	0	61.1255	64.826	63.5714	101.738	113.069	116.425	0	4.6793	0	12.4309	21.8845	26.0779	63.0809	64.335	59.3601	86.0645	88.8114	58.8039	15.7681	0	10.0007	21.6299	6.9228	20.7068	1	Non-polar phase_negative ionization	5.0001e-08	m-H	585.058
4238	0.5213	594.081	72.4683	73.9044	48.4769	71.7957	76.1761	0	0	0	0	0	0	0	143.057	132.106	149.793	149.465	143.882	159.194	20.4256	34.894	76.0427	0	0	51.2366	90.3819	128.287	111.841	98.28	128.278	128.695	88.8688	57.4011	0	68.6644	0	0	1	Polar phase_positive ionization	2.865e-09	m+H	595.088
1319	5.5801	598.217	266.167	140.749	129.492	340.253	206.205	155.832	0	0	0	0	0	0	71.5547	72.9645	221.483	68.7571	97.7469	229.986	0	0	0	0	10.1045	14.2829	87.3871	116.276	57.8089	110.739	122.752	63.1846	0	0	0	0	0	15.0251	1	Polar phase_negative ionization	2.9827e-07	m-H	597.21
834	3.8252	604.288	41.7178	25.5203	54.6483	46.6603	59.6642	90.537	8.5307	0	10.352	7.0096	7.962	20.8148	0	10.0308	27.9338	19.9566	31.4767	35.9864	12.5731	17.7299	0	14.6159	0	17.5651	16.2327	13.5769	0	31.188	18.3553	21.4507	11.4946	0	8.7313	0	0	9.8763	1	Non-polar phase_positive ionization	1.3016e-05	m+H	605.295
1455	0.5421	610.196	781.271	533.935	228.358	688.727	470.774	136.284	98.337	80.5456	71.1888	66.4619	33.7695	50.4272	475.348	701.08	854.83	307.676	532.485	630.407	32.8387	111.093	169.734	8.9704	76.5389	88.4822	543.564	750.285	458.696	353.642	469.347	366.987	285.442	245.619	296.264	181.873	172.128	194.387	1	Polar phase_negative ionization	4.982e-06	m-H	609.189
1731	0.8578	611.284	91.9379	171.307	117.584	133.007	240.85	150.634	14.2479	14.7904	14.4412	0	13.9757	0	177.655	90.5632	82.0598	203.297	130.554	96.1312	17.1662	21.7505	9.4796	0	25.4301	5.1155	56.0264	74.1711	41.7067	57.5935	94.4024	0	7.5355	9.688	0	0	0	0	1	Non-polar phase_positive ionization	2.1884e-08	m+H	612.291
2406	1.7741	616.286	822.724	408.818	804.164	1093.61	582.974	1056.53	0	8.8031	30.4971	0	14.7844	32.4937	126.61	263.764	308.084	125.827	385.814	358.33	108.605	127.29	198.493	138.688	147.14	220.077	218.059	169.365	160.614	230.416	199.167	172.427	31.3965	0	0	36.0732	13.0902	4.2237	1	Non-polar phase_positive ionization	3.731e-10	m+H	617.293
5522	0.5622	632.172	43.3699	49.2943	25.8893	115.305	96.4157	51.7282	15.4032	6.2692	6.9957	26.9153	0	17.8293	25.6482	53.3987	20.2915	41.8505	58.6179	47.8579	0	0	0	18.4508	19.0175	0	42.1072	33.7576	47.3664	56.0949	61.3234	50.7177	32.7328	42.1602	32.0661	33.824	38.7688	33.046	1	Polar phase_positive ionization	8.0238e-05	m+H	633.179
5581	0.5385	634.168	347.896	313.188	125.999	778.629	649.463	321.352	47.8981	36.3516	49.7374	112.598	113.906	109.409	460.192	443.24	502.712	820.802	855.321	935.815	48.5406	100.626	133.055	92.4446	229.996	378.339	359.27	414.534	737.754	783.532	771.883	732.82	615.942	303.945	315.324	607.928	329.884	299.212	1	Polar phase_positive ionization	3.4205e-05	m+H	635.176
6651	1.7801	634.295	215.48	123.928	230.604	376.299	206.781	382.96	0	0	0	0	0	22.9757	0	79.9534	106.726	56.3137	144.534	147.183	44.6221	0	62.7098	53.7987	65.1612	100.03	69.6879	61.0381	58.4131	81.2101	75.3533	88.1447	18.4027	0	0	11.2167	0	0	1	Non-polar phase_positive ionization	9.4903e-08	m+Na	657.285
4354	1.7636	634.296	163.852	74.0777	173.49	213.997	103.325	173.872	0	0	0	0	6.9422	13.0876	25.9749	61.2854	67.5185	44.1224	56.9471	77.4993	27.6027	23.9819	39.2666	0	0	44.0515	51.9226	36.8463	41.9409	55.5125	0	0	0	0	0	0	0	0	1	Non-polar phase_positive ionization	3.8319e-09	m+H	635.303
6183	1.7726	634.297	172.35	105.987	165.913	251.094	162.126	272.495	0	0	0	0	0	0	35.881	65.3197	67.6373	0	100.308	106.144	29.1728	45.0355	57.5532	44.6839	52.8867	55.7734	51.5393	46.973	42.3811	56.9342	52.5624	52.4442	10.1429	0	0	13.8599	0	0	1	Non-polar phase_positive ionization	1.9073e-09	m+NH4	652.331
4647	1.2582	637.299	534.514	673.922	563.879	830.462	1006.38	701.965	25.409	17.7509	14.3395	0	30.3849	0	515.658	383.309	354.892	584.72	566.736	422.242	21.2502	40.2324	15.6962	26.3797	38.8136	31.033	184.598	307.636	140.56	203.537	384.644	163.833	8.1484	0	8.8511	0	0	12.8875	1	Non-polar phase_positive ionization	6.1262e-13	m+H	638.306
3439	4.9513	643.381	286.329	471.084	372.056	615.141	829.428	598.425	0	0	63.0574	98.0954	76.1769	67.769	262.329	468.767	272.571	294.587	547.71	562.553	142.462	129.524	86.891	169.553	157.787	0	545.158	423.529	285.671	495.259	436.606	302.444	70.0638	55.1813	52.8893	73.7549	89.7328	59.2691	1	Non-polar phase_negative ionization	1.2736e-07	m-H	642.374
6156	0.5151	651.931	105.156	95.833	40.618	104.788	68.7844	37.1454	25.1348	13.6068	12.9364	0	0	0	82.8401	88.5771	98.0183	45.9462	47.1165	63.0413	18.5672	0	28.9455	0	0	0	90.0106	95.6734	65.9241	61.0641	81.4382	55.2573	44.9539	45.8994	31.175	35.849	43.2125	0	1	Polar phase_positive ionization	9.0851e-07	m+H	652.939
6147	5.4669	653.292	167.633	178.957	141.289	227.541	220.702	159.42	35.1927	15.3383	0	40.915	0	0	0	164.355	110.036	46.0806	188.889	128.48	0	0	0	7.0322	13.541	21.3536	158.595	264.785	51.3441	154.773	260.555	65.5581	0	24.6184	37.2933	0	0	0	1	Polar phase_positive ionization	2.4754e-06	m+H	654.3
3692	5.0481	653.423	116.448	126.2	107.982	191.889	233.882	141.17	0	0	0	64.7496	0	0	190.654	155.526	175.155	181.707	0	121.665	93.8383	80.9555	73.9638	84.7656	67.7955	66.2193	247.003	297.422	285.204	0	323.111	210.337	0	0	0	111.722	0	0	1	Non-polar phase_negative ionization	6.5323e-05	m-H	652.416
2024	0.5311	654.099	0	32.825	0	73.6838	82.5602	46.1351	14.2604	0	0	23.6334	0	0	59.0545	56.7424	84.0207	112.909	97.3846	79.7275	17.1657	0	46.0366	21.7295	0	36.3481	56.4584	60.0723	95.8505	71.2074	92.8093	94.8508	59.0533	35.183	47.7249	58.5545	31.6969	15.2676	1	Polar phase_negative ionization	2.2664e-05	m-H	653.092
6919	5.5103	666.282	404.349	348.985	287.816	414.179	360.193	254.997	39.8623	48.038	35.7984	0	37.1564	56.9748	225.516	248.528	295.331	215.095	251.809	292.211	0	30.7776	35.2834	36.0176	37.0956	47.1763	253.835	354.205	150.94	273.803	392.435	141.263	23.4832	40.1467	57.7663	33.7156	44.6982	55.0485	1	Polar phase_positive ionization	3.0542e-11	m+NH4	684.316
6544	5.5172	666.284	2243.49	1903.15	1488.03	2181.78	1787.84	1446.42	137.341	183.609	174.778	0	156.478	0	1217.45	1313.78	1725.67	1083.61	1213.41	1612.4	203.186	0	235.758	182.592	160.093	194.874	1114.74	1669.24	529.389	970.143	1856.37	536.703	109.563	134.97	154.07	0	139.9	164.675	1	Polar phase_positive ionization	6.8322e-11	m+H	667.291
7053	5.5113	666.286	583.255	458.71	372.172	551.312	499.921	361.774	49.7858	56.7544	54.9802	0	45.8236	38.5309	291.685	317.43	397.962	304.214	272.924	316.464	58.3952	54.4472	68.1146	46.7304	0	44.6573	309.516	456.17	142.599	261.307	396.056	160.922	30.1887	0	0	42.2721	0	0	1	Polar phase_positive ionization	1.2007e-11	m+Na	689.275
2152	5.5042	666.286	1434.44	1312.19	975.558	2064.65	1648.86	1296.5	132.423	135.16	157.018	152.731	174.933	158.509	938.956	1040.2	1079.17	1261.45	1253.33	1544.96	157.446	105.318	135.384	228.528	150.778	226.243	810.815	1422.22	466.44	974.092	1671.42	573.048	116.361	129.374	173.347	140.616	145.88	192.268	1	Polar phase_negative ionization	2.0999e-09	m-H	665.279
2699	5.3699	669.286	105.795	126.372	74.8081	181.959	152.299	85.7324	40.833	0	0	59.2281	0	0	48.086	80.4616	101.425	57.3353	111.251	140.45	0	0	0	0	0	0	86.1061	168.247	0	89.9562	200.597	46.8719	0	0	0	0	40.6937	0	1	Polar phase_negative ionization	4.5425e-05	m+FA-H	714.285
2182	5.3658	669.289	1657.8	1675.84	707.831	2320.69	2261.73	1000.89	507.685	386.445	261.123	790.62	434.332	381.712	708.914	1106.13	1400.14	965.79	1395.12	1635.06	69.2732	126.708	102.66	79.7694	136.181	102.553	1194.31	2302.67	594.55	1308.27	2604.57	637.915	98.1788	351.275	566.208	90.6831	352.682	569.629	1	Polar phase_negative ionization	4.5034e-05	m-H	668.282
11075	4.0289	676.376	749.977	1071.52	1310.38	1007.4	1539	1725.07	52.6323	71.2661	87.1817	67.7072	112.5	130.197	1107.08	882.641	929.007	1376.31	1183.14	1045.48	260.305	252.462	330.458	284.654	326.203	399.031	992.191	780.437	1039.26	1151.44	875.159	956.678	208.12	106.024	60.9498	248.015	152.396	77.5383	1	Non-polar phase_positive ionization	6.4285e-12	m+Na	699.366
10586	4.0389	676.378	820.746	1248.5	1721.07	1085.77	1605.95	2062.53	50.0637	51.0706	123.234	0	85.5261	105.752	1075.17	933.029	985.51	1279.56	1177.96	1238.38	320.042	290.454	336.008	374.086	332.526	405.695	1094.42	865.496	1111.4	1281.96	939.271	1106.45	182.766	90.8699	76.8564	204.792	126.672	0	1	Non-polar phase_positive ionization	1.3228e-11	m+NH4	694.412
8961	4.0461	676.38	2172.06	2829.01	4749.41	2827.9	4056.02	9440.62	136.796	180.825	307.102	147.628	222.083	340.482	2514.31	1998.71	2478.12	3160.7	2792.43	2904.41	860.367	817.476	877.826	1055.12	849.617	1022.99	3185.69	2451.7	2943.06	3232.39	2617.19	3280.03	524.538	303.972	218.957	546.677	326.498	228.807	1	Non-polar phase_positive ionization	5.6177e-06	m+H	677.388
11367	4.4956	678.394	4061.62	4090.44	4917.45	5186.41	8926.42	8792.14	1370.6	1719.43	2453.09	1903.5	2457.5	3107.38	4596.32	4016.53	4291.87	8535.9	5158.45	5135.04	2883.91	2637.88	3030.68	3825.04	3396.13	3730.97	5211.52	4270.12	3608.7	7149.5	4929.8	4419.13	1952.82	2273.03	1782.41	2263.4	2226.81	1986.78	1	Non-polar phase_positive ionization	5.6197e-05	m+Na	701.383
10780	4.4943	678.397	4414.86	4922.62	9252.01	9276.77	10057.2	11722.1	1265.08	1758.75	2719.04	1440.68	2428.16	3253.37	5192.96	4519.53	5011.21	10357.8	9245.26	9377.96	3290.27	2958.89	3103.08	3701.75	3428.19	3655.68	8812.73	4521.41	3997.29	9034.38	5013.53	4289.85	1823.09	1977.28	1729.68	1935.89	2175.91	1903.74	1	Non-polar phase_positive ionization	1.2122e-05	m+NH4	696.431
9351	4.4919	678.399	22574.2	26047.5	35485.2	26054.6	35722	44478.6	2896.34	3899.96	10946.1	3440.97	8739.97	12657.4	24074.3	20442.3	24912.1	28943.2	28962.8	29168.9	13934	11845.8	12129.4	15514.9	13792.3	13996.3	25447.7	20741.4	16643.4	26531.3	23570.6	18022.6	4439.77	4944.01	4337.57	4648.33	6488.64	4710.94	1	Non-polar phase_positive ionization	3.3754e-10	m+H	679.406
4518	1.8259	680.303	1132.04	574.239	1423.58	2734.65	1165.1	2867.35	0	0	65.9644	0	24.4448	98.1245	213.175	519.481	558.448	342.497	804.681	895.127	237.142	222.328	440.96	380.527	0	643.707	476.894	351.798	353.94	615.012	513.45	511.881	87.0544	0	18.2028	117.331	0	0	1	Non-polar phase_negative ionization	1.1971e-05	m-H	679.296
4710	0.518	684.299	330.456	457.7	516.851	973.582	948.503	967.411	0	10.0771	0	0	0	35.3058	654.801	419.87	338.484	976.099	554.03	531.229	0	0	0	57.891	0	83.0052	192.956	302.637	342.806	240.172	339.197	421.69	0	0	0	0	0	0	1	Non-polar phase_negative ionization	3.8278e-08	m-H	683.292
10017	4.0306	686.399	863.135	917.594	1100.44	1226.36	1608.28	1573.55	184.381	229.186	410.967	319.036	410.253	533.178	767.87	843.948	1026.59	1002.35	1244.92	1302	500.085	460.012	571.462	645.923	653.807	681.116	982.297	753.846	716.558	1362.76	995.25	947.91	278.694	219.249	226.664	343.61	325.078	295.536	1	Non-polar phase_positive ionization	2.3602e-08	m+H	687.407
7113	0.5316	692.054	71.8162	72.8631	14.4754	42.1908	33.6751	45.6049	7.6138	0	0	0	0	0	68.8705	59.4068	77.855	80.2601	61.2937	65.7103	26.4485	33.1508	50.0306	0	30.7987	21.6287	86.3748	70.2412	92.6948	62.2513	49.5523	76.8488	53.9116	44.5662	0	41.2022	31.8902	36.3604	1	Polar phase_positive ionization	4.0619e-07	m+H	693.061
10490	3.5854	692.374	258.744	277.406	0	319.353	468.747	277.052	0	0	111.389	0	127.165	153.982	276.244	242.453	288.973	373.102	368.435	339.148	0	183.705	142.519	225.913	229.571	177.983	370.427	389.615	446.289	405.558	554.484	561.734	143.677	159.108	127.636	150.967	155.491	0	1	Non-polar phase_positive ionization	2.0118e-06	m+H	693.381
2438	0.6125	695.159	55.363	61.1431	30.3115	97.5509	78.5706	50.3522	0	0	7.4788	20.7202	11.9171	6.5492	83.361	94.8798	75.8009	93.5215	87.6138	110.813	0	21.8605	0	25.3575	0	0	65.2367	100.13	92.0099	87.5396	91.4745	97.8087	68.8418	34.5009	0	82.2049	59.6953	31.5141	1	Polar phase_negative ionization	1.564e-08	m-H	694.152
5743	4.7081	704.406	245.252	269.229	320.118	466.508	483.113	537.602	0	0	89.8499	101.155	122.819	166.651	330.759	314.563	313.321	449.406	422.728	453.274	195.839	153.786	139.323	223.445	187.65	204.015	436.372	250.892	202.685	405.225	365.534	226.044	155.442	113.736	80.3315	165.238	150.935	122.52	1	Non-polar phase_negative ionization	9.0463e-07	m-H	703.399
12134	4.1486	707.415	1649.42	2564.64	2074.2	2291.87	4187.11	2698.52	165.028	205.203	266.095	217.911	326.73	373.73	1161.87	1356.73	1727.96	1454.57	2144.43	2013.79	416.233	388.562	365.435	463.194	463.931	517.011	1924.68	1975.27	1322.08	2095.7	2346.2	1464.52	196.936	236.247	196.465	264.776	277.893	207.444	1	Non-polar phase_positive ionization	6.6354e-10	m+H	708.422
2048	3.5741	710.388	203.767	217.698	185.101	250.116	361.462	214.074	65.7342	83.4845	98.1276	63.3141	112.18	137.219	237.089	183.69	166.545	231.373	239.465	240.38	131.747	158.236	107.479	173.925	152.078	138.13	327.419	282.378	372.528	342.613	391.658	405.238	139.153	110.6	97.1131	166.837	131.797	113.727	1	Non-polar phase_positive ionization	3.2621e-10	m+Na	733.377
46	2.475	713.353	49.5164	57.9724	76.2229	61.2627	68.2783	145.936	0	0	6.7088	0	0	0	46.7786	63.7767	67.4742	68.0459	65.3131	82.3227	19.1979	23.6395	0	19.2282	0	26.9916	33.1059	0	25.414	0	16.6098	37.0859	0	0	0	15.1361	0	0	1	Non-polar phase_positive ionization	6.7435e-08	m+H	714.36
6215	4.5469	714.386	109.359	111.975	143.781	184.901	192.096	224.956	0	27.3342	0	0	0	0	133.956	116.796	136.815	145.695	157.575	147.622	108.963	0	137.323	168.623	181.047	139.459	158.732	143.207	147.6	182.356	167.705	153.348	108.026	0	0	133.046	51.0388	0	1	Non-polar phase_negative ionization	4.8803e-06	m-H	713.379
6308	4.6236	717.427	98.257	249.356	140.272	192.727	343.493	209.667	0	0	0	0	0	0	188.561	214.725	146.723	255.087	281.43	224.772	4.9968	0	10.6542	0	0	27.5134	178.919	183.882	103.674	185.726	235.294	87.9047	17.8096	42.5276	0	0	0	16.9244	1	Non-polar phase_negative ionization	4.0721e-09	m-H	716.419
2758	0.5449	720.209	1057.99	563.131	120.425	889.17	396.746	92.5665	0	11.05	0	21.129	0	7.9419	1857.44	1820.57	1917.78	1824.59	1678.75	1711.74	17.3395	62.8554	185.641	6.493	51.881	95.8364	1071.56	1239.64	1567.95	715.552	910.403	1299.63	602.273	133.342	98.8789	414.082	82.3542	66.2402	1	Polar phase_negative ionization	1.8416e-12	m-H	719.201
7890	0.5712	722.185	1474.47	958.584	203.639	3138.43	1870.47	416.967	17.0591	20.5955	0	51.0252	52.0906	45.8435	2782.01	2542.75	2569.84	3973.04	3722.54	3917.44	20.02	79.8344	198.422	57.3756	159.784	430.95	1510.91	1933.49	3344.74	2497.67	2957.82	3247.53	1237.35	343.532	298.664	1250.9	342.219	286.212	1	Polar phase_positive ionization	9.7841e-09	m+H	723.192
1274	4.3216	725.379	358.663	456.556	635.204	506.836	565.6	787.282	23.0582	48.9611	58.2011	31.1734	55.5058	77.033	293.401	263.453	363.719	370.835	464.729	430.205	187.679	145.36	208.281	209.655	202.886	243.071	422.422	316.215	293.408	471.235	394.471	352.733	52.282	35.6448	20.5456	52.2734	43.8399	38.3979	1	Non-polar phase_positive ionization	3.6307e-11	m+H	726.386
6593	4.9	725.487	145.255	224.894	127.893	368.953	407.583	222.095	0	74.5214	0	101.314	96.4688	0	198.484	294.988	162.187	355.918	411.728	241.38	113.615	77.7559	69.8697	210.919	117.559	96.6705	480.624	424.812	273.878	513.977	531.422	368.102	86.3608	54.2539	69.0505	114.108	82.1772	136.682	1	Non-polar phase_negative ionization	2.1921e-07	m-H	724.479
1381	3.399	726.392	157.744	177.265	307.862	213.471	222.227	387.157	0	0	0	0	0	0	163.036	158.593	199.891	188.558	225.642	274.794	0	0	74.954	0	0	0	229.305	0	0	227.741	0	201.665	0	0	0	0	0	0	1	Non-polar phase_positive ionization	6.5428e-07	m+H	727.4
1380	3.8436	726.394	278.825	300.408	453.418	379.433	377.964	605.566	0	64.6574	0	0	0	108.112	314.628	205.611	453.198	353.106	353.823	528.636	0	93.2784	111.583	103.681	0	0	221.549	156.998	100.778	215.989	127.725	130.451	0	0	86.4901	0	73.7938	0	1	Non-polar phase_positive ionization	2.704e-09	m+H	727.402
1604	3.771	728.41	650.871	587.996	842.482	850.977	923.042	1137.12	0	0	0	0	0	0	655.753	611.364	838.884	0	863.637	974.88	273.002	210.581	0	320.532	0	382.185	676.49	461.371	0	0	518.777	595.978	0	0	0	0	0	0	1	Non-polar phase_positive ionization	1.5302e-06	m+H	729.418
2269	5.0086	731.432	243.313	269.362	217.774	496.86	457.027	333.117	98.8539	0	14.7245	153.895	162.193	132.018	384.968	320.073	0	523.624	465.848	377.304	116.314	75.0741	107.364	161.096	142.76	151.326	396.037	300.95	228.199	428.134	383.393	236.62	74.9985	72.8704	65.5233	106.432	112.248	84.433	1	Non-polar phase_negative ionization	9.677e-05	m+FA-2H+Na	798.412
6791	4.9986	731.437	4518.38	18335.4	4889.23	28957.9	42013.4	26079.3	1282.99	1480.8	1273.95	2704.39	2930.82	2506.21	19489	22970.6	19583.5	27894	32669.8	25017.9	1827.02	2177.67	1958.19	2854.98	3124.85	2653	20821.8	23265	4960.81	26812.2	26691.6	5134.9	1302.15	1546	1398.85	1688.84	1962.49	1890.05	1	Non-polar phase_negative ionization	2.3231e-05	m-H	730.429
2385	3.8106	736.4	654.38	742.993	441.572	845.08	1090.53	425.284	0	85.2441	106.575	84.3516	100.432	110.55	536.965	483.52	660.221	723.194	536.016	577.894	176.306	234.769	171.16	182.177	210.054	191.36	815.473	1031.48	1030.6	776.959	1148.64	951.901	169.064	118.413	130.589	180.958	137.906	107.963	1	Non-polar phase_positive ionization	1.0681e-11	m+H	737.407
4718	3.7997	736.4	255.478	240.941	0	335.3	455.1	185.261	0	73.2174	0	55.5019	70.4224	0	0	0	0	271.875	267.168	229.493	114.981	134.21	86.1276	0	98.5027	108.824	360.903	421.081	403.973	359.37	504.038	397.233	104.413	89.834	83.2225	124.834	79.7822	0	1	Non-polar phase_positive ionization	4.9359e-06	m+Na	759.389
4044	3.7988	736.404	287.88	359.319	209.052	432.89	520.353	225.123	0	35.0823	54.0962	0	54.0428	61.8472	250.083	210.291	271.072	291.641	297.443	283.534	94.8591	104.831	82.8584	98.8375	100.934	78.5927	438.781	498.068	497.829	392.164	605.956	426.932	87.5592	95.5076	45.4801	84.9154	60.6753	59.894	1	Non-polar phase_positive ionization	1.0528e-11	m+NH4	754.437
2890	4.0363	742.342	171.75	163.011	173.326	223.359	201.647	198.907	73.158	63.5796	127.024	88.0968	90.8914	106.754	146.314	159.139	197.37	176.009	184.286	192.132	0	90.9438	104.023	0	114.008	144.504	192.667	164.014	157.638	197.836	181.361	0	77.8533	86.1017	0	0	90.3984	0	1	Non-polar phase_positive ionization	7.7666e-05	m+H	743.349
3288	3.3384	744.414	460.475	412.542	528.471	539.183	585.244	668.8	37.736	43.1468	33.8397	0	0	33.1776	338.74	347.347	529.146	395.991	397.884	582.918	0	103.784	173.35	106.73	0	0	286.826	321.211	302.691	379.423	416.091	376.655	32.1137	0	0	0	0	0	1	Non-polar phase_positive ionization	1.3599e-13	m+H	745.421
5193	3.7747	746.424	263.494	286.361	397.192	311.301	402.304	531.891	0	12.4494	0	11.9567	0	0	315.708	280.893	418.81	320.061	474.395	437.451	143.266	121.016	192.88	127.39	129.106	187.466	280.2	213.85	261.62	325.057	241.54	295.699	0	0	0	59.6302	0	0	1	Non-polar phase_positive ionization	4.6207e-12	m+NH4	764.458
3081	0.5584	747.229	53.1426	33.8026	0	74.4134	18.9192	7.5527	0	0	7.8841	0	0	0	129.488	96.4784	90.0227	207.797	128.599	94.1783	0	0	12.6919	0	0	6.4238	0	0	137.93	57.8643	72.7924	124.134	52.3041	0	0	23.9971	0	0	1	Polar phase_negative ionization	1.8484e-05	m-H	746.221
7560	3.7919	751.404	100.891	275.124	326.339	219.3	426.134	490.06	0	0	0	0	0	0	123.619	157.952	108.598	142.632	180.456	126.476	46.6314	27.3188	37.4732	0	0	31.3147	189.374	160.461	186.446	213.759	225.203	217.164	34.0387	13.2615	13.1127	10.4047	0	0	1	Non-polar phase_negative ionization	2.1134e-08	m-H	750.396
32	4.1692	753.419	616.787	949.792	777.152	1228.96	1809.57	1405.33	57.7257	62.707	74.8369	101.993	148.238	108.989	529.692	702.406	586.116	694.333	916.488	881.165	119.849	116.119	157.116	180.854	150.391	179.265	865.144	884.601	557.503	1095.85	1072.08	635.33	75.3746	74.807	74.7154	92.2759	93.5286	99.4781	1	Non-polar phase_negative ionization	9.2872e-09	m-H	752.412
88	4.5085	755.436	896.171	1424.38	535.31	1494.18	2388.9	838.45	198.691	225.872	0	378.126	379.376	214.952	535.884	875.469	715.128	685.727	1193.48	936.288	120.617	179.327	127.511	0	0	0	1122.52	1568.11	535.93	1119.51	1747.69	568.306	85.6665	214.89	258.164	90.0139	209.792	319.436	1	Non-polar phase_negative ionization	1.6761e-05	m-H	754.429
3246	5.6258	762.368	0	27.8791	82.6154	0	0	116.038	0	0	0	0	0	0	70.8601	106.486	146.749	92.8828	79.3478	158.727	40.6771	44.9357	81.5842	52.82	54.7916	85.7687	98.2711	74.4732	110.177	126.108	60.2329	111.459	0	0	0	57.29	32.3478	0	1	Polar phase_negative ionization	1.1661e-05	m-H	761.361
7308	3.3286	762.416	616.588	604.016	702.168	888.386	941.92	1005.63	34.7968	0	0	0	0	0	485.966	443.586	716.95	618.773	656.224	868.589	117.047	107.409	202.032	133.253	160.649	217.023	531.388	530.374	478.992	616.431	639.359	563.667	78.147	0	42.8655	77.4638	0	0	1	Non-polar phase_positive ionization	2.5517e-13	m+Na	785.405
6633	3.3402	762.418	341.398	373.196	472.46	442.81	551.654	566.869	0	0	0	0	0	0	271.758	279.677	468.98	275.795	396.287	506.356	114.742	0	146.742	98.0947	73.3514	122.233	288.723	299.451	254.744	301.4	370.831	250.432	64.0276	29.5033	0	36.7779	0	0	1	Non-polar phase_positive ionization	2.8368e-12	m+NH4	780.452
5108	3.3335	762.418	236.807	201.4	91.663	294.436	286.047	322.644	0	0	0	0	0	0	145.768	165.075	251.973	182.782	238.873	294.567	62.9294	64.3226	88.7399	61.9509	76.0139	83.6522	172.224	162.758	119.335	160.959	178.426	158.731	0	20.7487	0	29.5726	0	0	1	Non-polar phase_positive ionization	4.3529e-10	m+H	763.426
5105	3.8791	762.44	86.4626	106.333	194.243	98.0837	122.785	225.629	0	0	0	17.2539	0	0	102.361	96.1944	161.054	145.389	125.455	163.764	44.7837	0	24.7473	0	0	0	64.185	67.4495	45.8186	94.7156	66.873	42.4217	0	0	0	0	27.4317	23.5611	1	Non-polar phase_positive ionization	3.8313e-09	m+H	763.448
406	4.1699	763.426	615.514	1112.93	416.353	1106.84	1978.22	765.548	239.516	242.747	162.34	348.945	368.313	243.694	933.565	1123.92	764.256	1440.75	1657.14	1138.06	292.547	363.364	228.529	341.658	440.377	302.744	1375.62	2101.91	1491.21	1512.04	2754.31	1938.56	362.963	286.584	329.083	411.987	330.209	328.775	1	Non-polar phase_negative ionization	1.4518e-07	m-H	762.419
604	4.712	767.407	101.75	117.53	138.027	206.788	225.119	205.945	0	0	0	0	0	56.7802	117.261	125.514	158.443	171.744	163.613	186.435	63.3637	55.4903	0	75.8323	63.5795	76.1332	187.434	111.568	99.716	196.984	156.617	91.1268	15.7069	0	0	29.3222	30.425	0	1	Non-polar phase_negative ionization	1.6824e-08	m-H	766.399
8562	3.0219	776.397	136.45	169.207	201.487	225.316	235.061	293.295	0	0	0	0	0	0	125.188	102.529	192.613	168.457	168.589	267.531	0	41.5618	52.9506	63.537	0	76.5923	111.52	124.375	112.59	147.713	194.054	141.619	0	15.1442	0	0	0	0	1	Non-polar phase_positive ionization	2.9062e-10	m+Na	799.386
6346	3.027	776.398	201.526	170.802	215.764	243.729	255.086	286.432	0	0	0	0	0	0	155.164	121.666	226.13	187.034	180.403	277.728	0	66.0953	61.7473	71.345	0	68.5848	153.064	117.882	100.63	152.028	144.32	152.889	0	0	0	0	0	0	1	Non-polar phase_positive ionization	2.1301e-12	m+H	777.406
8080	3.0302	776.4	102.921	85.1545	101.67	145.819	167.172	154.613	11.8904	0	18.4782	0	0	0	82.3187	83.5446	127.46	97.3895	146.133	177.38	0	34.9897	0	0	0	0	82.7643	82.8834	74.6383	94.1747	92.462	87.1833	14.7914	0	19.4456	0	0	0	1	Non-polar phase_positive ionization	5.3237e-11	m+NH4	794.433
6542	1.2218	778.34	500.733	383.148	660.867	663.984	547.799	843.05	0	0	21.8642	0	11.4831	29.9939	253.611	162.749	264.665	275.311	204.901	345.186	0	57.6765	77.9419	37.7449	51.503	67.9774	161.613	162.185	170.241	192.949	178.952	197.687	0	0	0	0	0	0	1	Non-polar phase_positive ionization	7.3317e-13	m+H	779.347
8752	3.4657	778.412	220.954	265.043	352.463	306.724	392.68	461.387	0	0	25.6901	0	0	0	179.921	134.799	239.055	213.375	206.091	307.954	0	0	0	0	75.9136	95.0419	166.158	161.413	147.863	214.546	196.599	163.191	0	0	0	0	34.143	38.8614	1	Non-polar phase_positive ionization	1.8702e-11	m+Na	801.401
8274	3.4372	778.413	217.891	236.662	361.346	288.503	338.219	402.485	0	6.0196	18.9786	0	22.9611	16.9745	148.479	144.807	272.66	150.05	199.224	326.389	32.724	49.7017	74.0374	51.7153	75.9702	81.2794	164.189	177.208	160.049	194.224	184.762	179.051	24.584	0	0	29.0379	19.1548	0	1	Non-polar phase_positive ionization	3.131e-11	m+NH4	796.447
6540	3.4394	778.419	136.19	149.223	182.005	176.622	148.505	198.551	0	0	0	0	0	23.1469	77.7175	106.117	163.307	78.9844	81.5315	173.818	19.6974	41.3895	41.6646	0	0	46.566	93.8936	76.6133	65.2489	76.1938	0	0	28.4232	9.9421	0	31.8158	0	24.4372	1	Non-polar phase_positive ionization	2.4113e-09	m+H	779.426
1180	4.4589	779.435	133.127	143.839	126.241	263.256	405.008	218.089	0	0	0	51.7117	0	27.181	72.076	130.893	130.952	93.2767	205.943	173.432	0	48.5567	0	0	39.3916	0	189.542	191.561	87.4833	222.285	238.795	0	0	0	0	30.2625	35.4591	36.4793	1	Non-polar phase_negative ionization	2.6924e-05	m-H	778.428
3405	0.5485	782.205	1561.82	1015.74	334.75	1431.5	746.757	182.148	73.015	34.7329	55.5916	27.7011	36.8911	0	2008.98	2118.21	2088.84	2139.8	2041	2014.02	31.0999	121.972	336.957	17.1739	74.5275	203.143	1651.8	1922.05	2274.72	1209.94	1421.45	1926.21	1005.64	238.324	206.279	729.081	168.419	193.722	1	Polar phase_negative ionization	5.6012e-11	m-H	781.197
330	9.1197	784.451	332.797	837.063	734.45	401.98	664.243	621.523	176.346	276.911	116.121	153.841	117.498	95.7271	302.167	332.455	364.448	221.876	279.381	337.017	375.519	221.838	223.503	323.274	223.615	239.423	518.605	666.23	306.445	506.965	658.979	276.361	226.986	73.9029	158.043	216.683	110.438	142.751	1	Polar phase_positive ionization	3.1422e-06	m+H	785.458
3430	5.1263	786.329	255.027	241.381	245.987	300.973	257.931	269.206	24.2345	0	0	29.5458	0	0	132.519	154.876	200.17	127.984	144.475	203.551	19.841	0	0	33.2646	36.238	59.1161	204.944	194.263	134.283	196.951	252.724	155.099	0	0	0	21.6505	27.8275	42.5871	1	Polar phase_negative ionization	3.7838e-15	m-H	785.322
1430	3.6649	787.427	133.97	245.22	47.6005	374.635	553.516	132.238	0	0	0	0	49.7167	0	87.8197	134.744	121.326	0	0	0	10.9964	19.8428	15.2267	0	0	0	227.701	469.733	145.083	316.088	583.91	241.266	0	45.8995	0	0	0	61.5898	1	Non-polar phase_negative ionization	5.8509e-05	m-H	786.42
1623	3.4423	790.421	131.359	211.59	392.255	302.888	348.702	677.396	0	0	0	0	0	15.9706	178.212	261.664	269.76	315.416	374.335	349.092	0	124.612	195.468	57.5997	0	226.363	275.866	167.077	214.644	348.293	247.096	270.743	0	0	0	0	0	0	1	Non-polar phase_negative ionization	2.8093e-06	m-H	789.414
1622	3.855	790.422	229.014	275.202	551.844	304.658	268.732	717.719	66.8662	75.0493	122.112	151.791	190.142	239.479	416.397	302.16	519.181	544.582	332.626	692.302	102.361	0	207.151	0	0	229.585	266.481	216.803	120.945	224.113	197.545	96.0287	89.6205	143.286	145.023	0	181.378	179.61	1	Non-polar phase_negative ionization	6.6078e-05	m-H	789.415
1744	3.8033	792.428	763.117	890.427	1147.27	1286.71	1310.33	2045.77	0	0	0	0	0	0	981.718	1114.63	1246.1	1306.53	1438.59	1720.53	0	438.365	671.453	608.451	521.627	943.071	1085.07	793.922	875.687	1309.44	755.045	1086.16	0	0	83.1126	0	103.883	96.3924	1	Non-polar phase_negative ionization	5.8044e-09	m-H	791.42
8179	1.7459	794.372	137.78	115.876	174.746	153.265	177.605	230.953	0	11.6597	17.2612	0	0	0	151.637	109.465	114.911	154.666	136.286	156.267	22.8055	17.3087	33.8748	0	0	0	102.932	93.6884	108.603	100.671	104.114	110.768	0	0	0	16.1352	0	0	1	Non-polar phase_positive ionization	2.5336e-14	m+H	795.379
575	0.5638	796.121	102.842	62.97	9.1636	68.8039	60.497	8.0863	0	0	0	0	5.9001	0	102.861	151.691	137.527	71.4468	80.0074	93.0847	0	0	9.4708	15.812	0	0	79.2561	112.563	65.3405	64.2117	111.459	35.8202	0	0	0	40.7145	29.8501	0	1	Polar phase_positive ionization	2.8674e-07	m+H	797.128
2133	3.4826	796.424	56.2019	130.676	171.469	124.395	232.44	324.393	0	0	0	42.1755	16.8842	0	0	0	0	0	0	0	0	0	0	0	0	19.0024	199.95	240.181	193.589	239.226	215.005	213.442	60.2157	34.5587	0	0	0	0	1	Non-polar phase_negative ionization	1.3303e-09	m-H	795.417
6295	3.384	808.424	57.8973	51.5396	76.9753	107.136	98.1148	136.65	0	16.0929	12.4983	0	19.2582	0	53.5455	52.3365	70.4684	105.154	85.5402	100.202	0	0	31.0233	0	25.1734	33.0564	68.8557	70.5494	0	72.0688	102.199	66.6652	18.2344	5.4231	0	0	0	0	1	Non-polar phase_negative ionization	1.1718e-06	m+FA-2H+Na	875.405
2706	3.3768	808.425	899.021	944.8	1289.37	1910.96	1912.63	2344.68	0	61.9218	0	0	0	0	825.926	1000.47	1344.99	1226.41	1468.2	2059.99	0	280.867	400.406	355.547	394.245	592.326	1095.14	998.247	788.213	1464.58	1284.96	908.701	63.6566	54.2283	64.6539	191.271	0	0	1	Non-polar phase_negative ionization	2.0583e-08	m-H	807.417
3624	5.3488	812.346	117.208	96.5845	130.833	136.345	110.997	169.265	0	0	23.1168	0	0	0	0	68.8896	57.9516	0	91.5569	97.9078	0	0	38.1672	0	0	54.379	82.9683	103.701	64.4997	87.682	99.7789	72.2188	0	0	0	0	0	20.8084	1	Polar phase_negative ionization	1.3845e-08	m-H	811.339
725	5.3568	812.348	106.447	78.272	126.629	99.6065	76.7372	126.612	0	0	0	0	0	0	0	54.4226	64.0672	25.879	47.132	56.3867	0	0	23.332	0	0	26.3558	61.4767	78.3709	34.7926	53.4329	57.7785	46.3771	0	0	0	0	0	13.1132	1	Polar phase_positive ionization	1.0239e-10	m+H	813.356
3223	0.8833	816.341	145.18	146.378	166.413	259.553	297.901	340.729	0	0	0	0	0	0	124.766	86.1108	101.432	175.854	123.134	149.161	0	0	0	0	0	0	101.786	92.1563	115.229	113.203	141.154	152.438	0	0	0	5.2893	17.3409	0	1	Non-polar phase_negative ionization	7.8091e-10	m-H	815.333
6623	4.7274	818.41	70.7404	62.9725	66.904	118.23	101.003	98.0516	19.0186	25.3626	0	27.5016	0	44.2426	89.0846	78.3561	81.1115	125.74	126.948	102.14	57.4427	0	0	94.7871	34.845	75.7216	90.9829	86.1877	65.8019	117.533	105.124	101.317	38.4371	34.2285	0	0	46.4296	0	1	Non-polar phase_negative ionization	5.5943e-06	m+FA-2H+Na	885.39
889	0.5624	820.158	138.395	100.541	22.9578	182.757	140.625	60.1599	0	0	7.8472	9.8076	12.6926	0	139.303	167.873	131.086	142.432	158.432	157.188	0	24.3112	33.7429	0	0	57.6614	111.912	123.601	152.655	165.502	145.812	143.327	94.4394	40.0067	28.3296	72.7991	37.7408	36.1762	1	Polar phase_positive ionization	8.5026e-09	m+H	821.165
1291	0.5558	820.161	141.488	71.966	20.9078	94.4071	85.5793	40.1301	15.6453	6.7069	11.4681	0	20.4722	0	122.575	142.679	101.558	80.8925	95.132	77.0469	0	0	17.8612	0	28.7917	49.9558	81.9348	86.1303	76.1766	66.4594	85.8383	91.5919	57.8168	35.1631	20.8221	60.0804	0	29.0379	1	Polar phase_positive ionization	1.9664e-06	m+Na	843.15
3670	3.0681	822.403	388.549	476.043	619.857	624.721	792.168	907.409	0	0	0	0	0	0	423.588	432.834	629.759	736.464	540.041	1026.74	0	167.9	213.878	224.821	240.111	237.479	469.549	0	354.569	577.976	495.545	444.081	0	0	0	0	55.0115	0	1	Non-polar phase_negative ionization	1.074e-07	m-H	821.396
974	0.5336	823.137	40.4111	32.7597	0	0	0	12.3244	4.5023	0	0	6.6072	4.6645	0	71.3757	81.9981	56.9475	50.7447	48.9469	36.8735	0	0	0	15.3941	0	0	57.9738	54.7021	60.2431	45.4647	41.2052	0	25.2116	0	9.7735	21.2713	15.7401	0	1	Polar phase_positive ionization	2.1809e-06	m+H	824.144
1040	0.564	831.282	37.6885	16.5651	13.52	52.304	42.4946	9.386	3.7378	3.8682	0	0	0	0	52.7918	69.8656	46.0034	118.706	94.6311	82.3876	4.8184	0	0	0	0	0	33.7117	34.7543	96.1417	50.3013	42.583	74.6989	25.3471	0	0	25.4985	0	7.0546	1	Polar phase_positive ionization	1.9103e-07	m+H	832.289
4575	2.6547	840.412	266.737	270.306	318.82	590.537	551.475	572.212	0	0	0	0	0	0	515.017	329.634	494.027	773.402	431.079	743.184	0	104.777	0	0	0	140.193	364.809	499.916	425.888	532.873	621.848	498.285	0	0	45.1579	54.9135	0	0	1	Non-polar phase_negative ionization	8.0127e-10	m-H	839.405
1032	4.0283	848.454	2160.58	2484.8	2659.46	3062.95	3913.29	3735.11	450.703	582.906	1010.17	718.797	941.545	1249.13	2118.79	2181.19	2805.73	2571.23	3016.05	3368.92	1389.55	1251.67	1453.57	1573.89	1545.63	1657.47	2587.77	2076.33	1830.85	2958.92	2370.4	2136.16	684.292	688.693	602.136	775.43	756.466	668.779	1	Non-polar phase_positive ionization	4.8318e-10	m+H	849.461
5078	3.8296	850.399	90.4491	96.5511	66.6134	243.587	267.963	136.944	0	0	0	0	48.2778	0	88.8516	106.691	135.526	189.952	210.811	189.983	58.6814	0	39.8989	90.1744	60.718	0	184.314	244.366	220.613	237.781	321.765	321.635	44.4127	32.4547	30.7046	63.8075	60.5814	0	1	Non-polar phase_negative ionization	1.1952e-07	m-H	849.392
1445	0.5414	858.115	350.002	194.269	58.0598	279.74	245.343	102.726	6.4708	24.6378	16.3992	0	0	35.7579	342.238	287.683	319.432	173.016	179.867	197.347	0	0	43.6447	17.3976	44.4659	74.0911	236.939	290.237	196.121	250.207	263.207	199.638	171.889	87.3528	88.9362	160.483	91.058	96.2592	1	Polar phase_positive ionization	3.7502e-07	m+H	859.122
5531	1.8102	858.388	240.081	286.339	476.274	587.07	589.736	943.101	0	0	0	36.1991	23.2817	0	317.53	307.496	347.878	560.978	446.859	501.045	40.9937	55.0694	63.1591	70.1322	78.0526	121.408	307.781	254.87	340.318	398.353	369.751	382.617	32.1153	0	0	38.6136	0	0	1	Non-polar phase_negative ionization	6.5389e-08	m-H	857.381
4014	0.5469	860.285	208.141	152.408	0	187.874	102.582	17.1615	0	0	0	0	6.2331	0	484.961	384.031	427.58	586.962	424.517	406.213	0	13.5174	31.4972	5.7735	10.6552	55.2555	238.645	280.34	444.022	168.739	237.327	384.812	196.894	29.7021	0	144.775	30.4363	0	1	Polar phase_negative ionization	2.9662e-10	m-H	859.278
5854	3.2813	864.435	200.548	245.051	302.222	360.546	597.411	533.988	0	0	0	71.6296	104.484	176.995	195.143	269.293	351.904	328.39	412.939	566.229	102.384	125.817	103.465	176.579	211.902	151.169	395.854	303.81	300.852	504.864	480.515	413.373	96.3666	98.9924	83.1629	124.659	116.605	117.459	1	Non-polar phase_negative ionization	3.6579e-06	m-H	863.427
5963	4.0926	866.466	238.484	372.554	413.911	556.81	614.106	752.502	83.576	100.11	235.591	124.434	199.301	254.35	320.343	440.759	409.756	643.33	554.839	669.045	235.281	257.629	296.66	415.009	286.446	348.647	437.292	322.391	324.045	600.297	375.839	425.903	148.287	142.699	148.166	166.517	183.214	144.908	1	Non-polar phase_negative ionization	2.3991e-05	m-H	865.459
7391	4.0863	866.468	53894.8	74510.8	81953.2	118429	118065	131082	12110.3	14684.8	24245.3	37443.5	44384.4	56404	82822.9	99310.6	107505	103872	119979	129656	62402.1	58144.2	68900.5	72795.6	65927.1	78462.6	106838	76958.3	69274.2	110420	77749.3	75404.5	35656.7	31717.2	31950.7	39990.9	36733.4	35707.3	1	Non-polar phase_negative ionization	3.2257e-07	m+FA-H	911.466
3267	4.0371	866.468	28835.5	33703.7	37008	38217.5	51404.7	46912.9	4509.95	4988.15	13330.8	5181.22	11979.8	16620.9	27027	29515.1	37404.9	32632.5	38547.7	46777.7	19742.2	18575.5	19129.1	21925.7	20938.3	23135.3	33642.1	29705.3	26580.9	35962.1	32600.2	30834.4	9633.52	8910.41	4735.27	9935.66	10706.9	9171.36	1	Non-polar phase_positive ionization	1.6439e-10	m+H	867.476
6240	3.6675	875.48	90.4557	155.031	173.618	167.537	286.908	269.071	0	0	0	0	0	0	125.739	141.099	136.132	175.51	194.945	225.884	0	0	0	62.3522	0	0	181.125	165.738	114.991	203.257	208.631	149.201	0	0	0	38.8268	0	0	1	Non-polar phase_negative ionization	1.1058e-09	m-H	874.473
6536	4.7261	883.519	65.4593	66.7183	44.0133	121.29	133.538	94.2996	0	0	0	0	84.0825	0	104.917	101.421	72.5424	166.066	166.521	141.124	81.2254	69.071	52.5583	134.068	84.2361	74.1548	115.11	124.811	63.0967	133.67	148.33	72.826	0	64.1806	0	0	0	0	1	Non-polar phase_negative ionization	1.0509e-05	m-H	882.512
6529	3.4864	884.44	515.223	816.796	1459.6	1136.33	1648.43	2479.54	0	98.9462	134.842	126.821	238.697	439.283	829.314	903.658	1094.72	1352	1474.12	1638.61	640.768	553.149	786.429	918.221	674.352	899.123	1079	728.706	1145	1326.86	915.042	1379.53	602.887	283.071	179.376	584.536	345.114	195.846	1	Non-polar phase_negative ionization	3.5176e-05	m-H	883.433
5376	3.2508	890.466	123.184	130.991	211.226	171.869	0	212.367	0	0	0	0	0	0	229.15	159.113	272.177	219.898	193.618	195.925	152.4	0	224.822	0	0	169.889	180.249	0	0	133.065	108.758	0	0	0	0	0	0	0	1	Non-polar phase_positive ionization	6.9216e-05	m+H	891.473
5850	3.1927	898.458	286.853	383.203	238.657	380.631	576.31	262.189	92.1188	0	59.3058	108.578	65.3113	0	242.998	252.344	405.766	298.069	344.425	464.726	211.744	182.764	175.904	171.848	205	173.792	435.517	514.2	610.755	433.135	546.594	631.417	181.962	0	0	171.401	125.602	80.1509	1	Non-polar phase_positive ionization	2.0716e-09	m+H	899.465
7196	3.1845	898.458	281.415	356.399	213.379	482.314	570.46	258.256	72.4244	105.779	115.049	94.3643	96.9341	112.145	267.793	265.71	349.567	353.457	381.92	400.808	216.735	194.939	169.464	171.969	217.35	196.359	391.757	537.5	597.982	411.186	548.11	632.102	194.387	152.292	109.815	191.292	131.167	112.06	1	Non-polar phase_positive ionization	8.8589e-09	m+NH4	916.491
6243	4.2439	902.471	52.1901	70.9743	91.7081	65.0817	77.422	121.11	20.6806	0	0	0	0	0	59.2344	53.5035	53.7878	66.1036	66.1609	69.4426	0	0	0	61.6746	50.4047	58.6134	68.0031	75.9148	77.5184	78.239	72.5418	92.0334	37.5871	0	0	68.6349	0	0	1	Non-polar phase_positive ionization	2.5817e-06	m+H	903.478
7294	3.7574	910.456	854.824	1263.63	2151.64	1909.33	2462.94	3979.96	108.402	208.492	447.675	255.928	362.345	789.865	1004.11	1285.89	1966.63	1572.58	1901.55	2833.33	1168.15	966.973	1190.78	1748.7	1301.25	1728.59	1367	1084.57	1192.9	1884.33	1360.32	1547.31	536.546	316.117	211.169	587.065	328.043	277.576	1	Non-polar phase_negative ionization	9.3935e-05	m-H	909.449
4323	0.5542	918.135	197.027	158.144	83.7094	253.909	193.295	30.3652	12.3935	26.0625	23.8303	13.2824	7.4549	8.7028	141.826	191.44	199.681	179.594	211.475	244.182	0	33.8916	63.3483	0	20.3504	60.086	162.262	201.96	163.57	181.855	211.832	226.48	119.141	86.6766	68.8604	96.1861	69.6917	36.123	1	Polar phase_negative ionization	5.6262e-08	m-H	917.127
2160	0.545	936.197	20.4079	0	0	0	52.6335	0	0	0	0	0	0	0	66.5129	54.8635	53.5807	55.258	44.5914	50.7644	0	12.5442	0	0	13.3344	0	57.1899	54.1971	51.8296	48.7019	49.3828	31.3646	28.3963	0	0	40.6258	17.5007	0	1	Polar phase_positive ionization	1.0344e-07	m+H	937.204
591	5.4217	936.538	110.235	127.96	125.952	192.643	251.319	161.745	0	0	0	0	0	0	96.5558	136.966	0	343.995	171.167	144.423	0	0	0	0	61.302	0	167.794	129.904	174.286	182.122	82.3389	200.133	0	0	0	0	0	0	1	Non-polar phase_negative ionization	5.8637e-06	m-H	935.531
783	3.2299	944.462	2660.2	3408.48	2593.57	21707.7	28470.7	4670.08	833.232	902.525	1126.19	1354.93	1505.06	1798.03	2849.49	3054.79	4380.48	4271.45	13015.7	17248.6	2085.71	2105.4	1921.73	2917.72	2547.85	2732.69	18222.2	21305.2	24414.4	23126.5	26492	26521.3	2204.5	1543.33	1380.23	2793.93	1885.66	1778.92	1	Non-polar phase_negative ionization	4.8e-06	m-H	943.454
3077	3.2162	944.462	127.203	201.34	112.725	377.536	436.549	258.573	53.1452	52.9472	75.3062	60.102	75.9824	85.0135	163.433	109.996	201.385	335.813	264.296	342.425	81.4225	86.3459	76.399	149.359	116.852	129.197	291.337	354.06	350.995	458.827	487.749	458.153	101.093	66.7636	56.2415	141.596	111.548	80.8895	1	Non-polar phase_negative ionization	9.9792e-07	m+FA-2H+Na	1011.44
81	0.5655	952.307	214.389	113.899	0	94.8002	37.8646	10.6499	0	5.2534	10.0199	0	0	0	172.632	186.792	270.207	85.6468	134.897	118.626	0	0	0	0	0	0	135.225	202.055	200.512	68.1072	70.9471	65.3599	72.9803	0	24.5639	24.3943	13.5914	0	1	Polar phase_negative ionization	6.2155e-05	m-H	951.3
1101	3.296	954.482	216.554	250.629	425.054	467.006	596.302	904.184	0	0	0	0	0	0	377.105	387.224	600.842	711.959	659.048	918.242	309.118	263.331	499.711	494.284	375.248	713.25	373.997	253.421	392.583	553.117	318.764	533.524	0	78.725	0	0	0	0	1	Non-polar phase_negative ionization	1.8379e-06	m-H	953.475
2244	3.0381	986.474	376.025	441.37	658.717	785.449	914.411	1231.37	0	0	75.4758	68.9631	0	135.426	488.342	454.143	783.442	821.523	612.863	1182.26	110.119	194.844	217.409	150.777	241.938	273.959	434.992	391.698	385.999	596.975	473.105	494.895	51.7243	51.2753	0	0	70.345	53.3689	1	Non-polar phase_negative ionization	2.5749e-07	m-H	985.466
2815	0.581	1048.33	48.9274	19.3515	0	66.947	37.0697	0	0	0	0	4.9588	0	0	67.1959	72.9214	43.0946	127.099	101.098	92.5865	0	2.8845	0	0	0	5.5087	23.4365	33.489	114.241	57.4884	70.8384	120.937	30.6936	8.656	12.3217	24.1466	8.3331	11.9027	1	Polar phase_positive ionization	5.6669e-06	m+H	1049.34
4361	4.3979	1058.6	110.368	180.717	194.736	334.965	370.53	343.759	0	100.839	0	0	0	0	147.537	0	234.847	197.361	317.882	374.751	139.161	188.654	0	0	224.16	0	284.901	251.59	239.502	312.282	336.519	343.272	0	0	0	135.813	146.952	0	1	Non-polar phase_negative ionization	9.2224e-05	m-H	1057.59
610	0.5729	1062.32	199.781	87.1339	18.1622	86.0096	0	10.8946	0	0	0	0	5.5	0	469.189	436.073	477.607	316.429	229.56	170.435	0	0	0	0	0	0	194.313	238.171	332.224	61.6375	95.0443	150.672	63.188	0	9.5184	19.2826	0	0	1	Polar phase_negative ionization	1.1698e-07	m-H	1061.31
3048	0.5718	1138.24	42.6784	25.1694	0	73.2151	50.8593	0	0	0	0	0	0	5.0037	69.5248	61.0671	72.2513	42.4344	74.418	67.7177	0	0	1.1746	0	0	0	38.4089	67.0351	48.4638	60.8582	84.5057	61.5104	30.5494	5.4011	0	0	0	0	1	Polar phase_positive ionization	4.1985e-08	m+H	1139.25
3127	0.5703	1162.28	54.4613	35.4018	0	117.776	59.9451	20.2622	0	0	5.9485	0	0	0	108.024	98.9836	83.0442	111.195	128.829	134.993	5.7729	0	8.5155	0	5.3435	0	57.5954	75.1804	129.021	104.121	108.272	130.559	53.0888	5.1332	0	32.0742	10.6846	0	1	Polar phase_positive ionization	1.1567e-08	m+H	1163.28
145	0.4819	119.057	32.4194	25.3918	59.2963	62.4623	76.6015	82.1414	32.6714	41.2753	26.5512	81.0138	45.5549	51.1844	158.709	107.179	130.226	280.597	168.237	176.763	143.279	151.851	157.758	215.327	196.225	211.956	64.4447	58.8977	73.841	82.4995	76.9397	91.8044	68.0587	62.9089	43.8648	80.2606	65.8204	58.7944	2	Polar phase_negative ionization	6.0929e-08	m-H	118.05
712	0.5316	119.058	1343.56	1484.85	2128.52	1600.84	1799.98	2947.02	1278.31	1345.68	1731.42	1421.88	1751.23	1843.05	5169.91	3442.96	3529.87	4198.74	3933.21	3806.19	5054.84	5162.42	5005.99	4003.05	3888.59	5123.52	1670.18	1482.12	2024.14	1833.89	1545.77	2058.97	2377.71	1514.34	1085.14	2040.26	1384.91	1003.46	2	Polar phase_positive ionization	1.3314e-11	m+H	120.065
1557	0.4186	120.057	2924.82	2382.86	2169.43	3607.2	2978.48	2508.77	2007	1479.12	1696.96	2274.62	1841.49	1863.83	2383.55	2310.09	2500.64	2747.83	2808.54	2861.73	2244.99	2405.67	2618.28	2565.83	2690.88	3034.79	3410.17	4042.43	5831.86	3619.28	4324.26	6302.37	4391.1	3941.09	3079.04	4488.94	4294.94	3457.37	2	Non-polar phase_positive ionization	8.99e-07	m+NH4	138.091
559	0.4261	120.058	2203	1806.52	1615.29	2678.23	2280.96	1942.21	1565.02	1162.45	1279.17	1729.28	1480.23	1534.82	1911.64	1978.19	2017.01	2245.88	2158.01	2123.43	1769.1	1912.06	2194.79	2001.24	2144.18	2437.01	2625.6	2810.08	4362.89	2765.98	3311.49	4451.38	3592.09	3147.46	2494.75	3816.49	3507.35	2781.23	2	Non-polar phase_positive ionization	5.8358e-07	m+H	121.065
1453	0.7235	132.094	0	67.407	82.655	93.8242	110.343	157.816	0	109.543	109.979	106.37	118.717	180.069	98.3343	77.3364	111.477	159.555	158.555	161.446	119.073	154.272	161.77	147.484	195.542	226.935	54.0239	30.0197	0	0	0	0	67.5481	78.8255	67.3137	82.846	85.3934	77.6491	2	Non-polar phase_positive ionization	5.4948e-05	m+H	133.101
1269	0.5311	135.932	85.6601	95.3569	68.4338	102.697	86.9568	86.6729	87.6968	80.6264	92.9736	79.909	91.9124	80.1088	35.4765	55.4271	41.533	52.3331	53.1823	45.4895	44.4779	49.6484	60.7935	38.5357	38.3276	32.826	73.8444	58.5821	111.394	61.278	66.0784	65.7586	72.1709	91.0986	104.451	49.0755	66.4976	76.2415	2	Polar phase_positive ionization	1.9829e-05	m+H	136.939
254	0.5243	158.045	72.1591	69.831	104.021	98.8271	101.235	114.296	80.6096	97.8196	92.6436	93.5575	112.156	116.425	140.165	120.039	145.613	123.28	144.926	137.747	168.737	131.659	142.873	199.457	150.67	203.766	122.692	109.922	113.793	132.042	135.006	127.658	107.766	129.638	122.272	135.956	130.546	121.153	2	Polar phase_negative ionization	4.1177e-06	m-H	157.038
2386	0.5562	158.053	1292.28	1128.97	861.112	1639.9	1723.01	1234.48	1493.83	1426.34	1322.03	2021.75	1995.23	1652.09	458.948	810.178	794.78	564.05	1062.28	1041.29	613.949	666.761	595.441	753.152	804.703	779.683	1392.81	1257.17	1239.3	1731.1	1699.43	1271.75	1239.85	1734.16	2093.49	1314.65	1752.42	2001.38	2	Polar phase_positive ionization	2.2866e-06	m+H	159.06
2555	0.5248	160.084	999.392	1007.01	1534.09	855.733	976.315	1346.56	945.373	1034.76	1270.33	923.939	1162.15	1101.48	2785.87	2046.9	1952.63	2533.29	1875.07	1641.3	2956.14	2831.35	2860.95	2509.58	2520.96	2665.61	1146.81	989.476	1043.06	980.571	857.193	969.411	1268.49	965.903	875.941	1186.31	909.992	906.593	2	Polar phase_positive ionization	1.4788e-12	m+H	161.091
3053	0.7215	160.088	124.32	118.354	166.923	126.452	166.673	254.458	124.592	161.433	0	204.957	225.706	270.836	199.599	163.29	208.469	282.151	263.065	283.85	213.369	228.076	242.533	223.05	309.232	277.468	98.0308	65.5235	63.4459	103.249	64.0441	77.0664	0	108.416	90.592	107.375	119.579	0	2	Non-polar phase_positive ionization	4.0781e-05	m+H	161.095
3050	0.4109	161.08	1122.26	948.437	679.5	1143.08	962.932	667.754	729.783	627.683	724.666	696.828	632.873	661.288	661.712	762.952	793.897	690.054	851.293	772.303	596.662	693.998	710.869	575.1	705.481	696.701	1021.83	1052	1383.52	987.183	1094.84	1458.94	1103.3	1072.7	1000.14	1111.89	1066.01	1031.83	2	Non-polar phase_positive ionization	8.3095e-07	m+H	162.088
4213	0.408	161.084	3726.61	2956.48	2598.35	3940.18	3272.54	2513.99	2485.68	1707.58	1970.54	2523.69	1923.76	2139.59	2634.11	2782.45	2659.12	2625.26	2942.79	2811.91	2500.06	2696.84	2941.08	2627.1	2908.47	3056.18	3718	4240.82	8068.45	3802.59	4408.82	7183.28	4757.1	4105.66	3384.34	4821.62	4309.61	3614.67	2	Non-polar phase_positive ionization	4.3399e-05	m+NH4	179.118
390	0.5208	176.055	363.863	367.402	439.47	439.696	436.206	528.51	377.277	421.389	446.576	386.127	394.983	422.179	602.685	543.106	547.441	661.954	544.635	541.956	681.37	623.559	709.807	712.785	580.485	715.938	609.478	528.059	714.913	569.605	525.695	633.976	686.026	523.337	463.272	684.573	518.7	488.926	2	Polar phase_negative ionization	3.1443e-06	m-H	175.048
435	0.5917	182.08	507.734	500.083	349.877	584.628	572.53	330.116	704.196	694.271	626.312	714.898	630.914	568.481	176.866	337.456	334.025	141.896	320.834	353.662	235.706	330.536	235.959	186.519	260.683	185.904	622.192	709.398	420.401	565.64	611.152	433.807	492.375	791.561	1048.27	429.002	726.195	1065.99	2	Polar phase_negative ionization	6.5323e-06	m-H	181.072
4403	0.6101	182.094	541.992	894.435	824.509	720.408	1160.76	1041.03	545.819	676.784	1025.46	664.678	838.992	1286.44	1638.55	1126.13	1137.59	1859.37	1450.22	1235.78	1499.25	1436.46	1218.76	1683.83	1775.99	1348.2	655.373	683.554	649.898	814.566	697.504	710.093	698.243	653.785	711.452	801.916	773.186	789.335	2	Non-polar phase_positive ionization	7.4058e-07	m+H	183.101
4590	0.394	186.143	1215.19	1009.58	1914.76	1499.82	1258.03	2112.8	771.84	988.521	1868.97	852.556	1098.76	1947.84	1903.45	2135.65	2467.27	2098.01	2506.14	2720.08	2917.01	2317.88	3791.25	3198.76	2568.97	3928.53	2416.52	1171.87	1393.26	2585.31	1306.1	1404.74	1579.88	2077	1721.96	1634.16	2391.99	1685.73	2	Non-polar phase_positive ionization	2.6655e-05	m+H	187.15
4589	0.7449	186.553	62.9881	82.0833	81.9377	72.8738	95.8139	120.68	48.6815	67.2563	90.9138	70.6927	100.555	91.0189	82.3828	72.9114	99.5541	141.542	112.826	134.133	84.8397	79.5311	87.3199	77.6656	92.3269	96.0714	0	32.6019	0	63.7285	55.0171	51.5309	34.7712	46.6825	32.8807	51.1722	62.3057	49.4744	2	Non-polar phase_positive ionization	3.0598e-05	m+H	187.56
5076	0.718	196.109	1099.72	1190.11	1816.26	1288.61	1703.64	2319.95	1460.79	1786.79	2579.51	1823.72	2272.15	3215.1	2084.24	1675.4	2049.38	2679.49	2326.2	2652.68	2585.95	2755.58	2764.22	2884.07	3235.31	3564.8	890.201	631.354	630.282	1034.37	698.027	735.991	1239.98	1406.49	1411.45	1419.26	1655.44	1564.42	2	Non-polar phase_positive ionization	5.0447e-08	m+H	197.116
970	4.9628	196.11	135.104	153.206	198.237	211.154	201.202	197.422	0	173.764	233.606	219.104	217.107	238.042	214.734	217.883	199.585	239.066	249.262	234.834	264.541	311.603	392.314	289.705	336.594	389.625	221.374	182.509	183.22	236.923	167.891	215.008	349.033	301.628	288.15	347.912	305.761	287.934	2	Polar phase_negative ionization	3.0068e-05	m+FA-H	241.108
5057	0.5765	199.081	1376.04	1329.56	864.083	1441.13	1469.28	1004.57	1672.17	1553.83	1271.05	1848.36	1639.34	1392.17	355.491	767.286	765.891	384.892	905.395	767.032	451.128	533.869	498.477	487.843	677.767	554.246	1272.64	1314.25	987.723	1479.03	1522.24	1038.01	1036.01	1525.16	1939.78	1044.89	1454.55	1688.43	2	Polar phase_positive ionization	2.4581e-07	m+H	200.088
1045	4.8968	200.141	47.927	55.199	51.4899	51.6456	70.9866	55.9816	87.3338	82.6231	90.868	104.211	96.0204	109.574	72.49	62.4344	74.9367	76.5326	66.9849	64.1113	114.352	96.7793	98.8749	134.291	117.447	115.035	71.8318	50.0429	38.2821	67.1736	51.7412	31.7109	135.027	72.6909	86.0928	121.25	76.9635	94.2011	2	Polar phase_negative ionization	6.4009e-07	m+FA-H	245.139
5649	0.5254	206.094	4306.63	4367.01	3387.03	5124.87	8478.02	3891.15	2203.92	2705.83	2918.01	2610.84	3077.25	3296.42	9483.4	4986.84	8591.88	8434.74	8771.18	8159.21	4118.03	8015.82	3962.13	5193.74	7298.04	4315.08	4197.81	5002.28	8368.17	4308.43	7631.44	7475.35	4078.88	3318.61	3480.4	4106.18	4113.03	3425.95	2	Non-polar phase_positive ionization	7.6592e-05	m+H	207.101
7094	0.8533	208.111	416.908	395.766	503.375	398.083	550.145	585.089	290.138	309.369	429.226	294.146	395.411	536.194	469.345	466.527	491.602	539.792	547.305	591.343	376.04	425.42	501.929	506.387	476.277	562.133	286.931	232.222	242.717	358.821	306.592	254.049	183.94	264.189	260.447	258.368	0	0	2	Non-polar phase_positive ionization	9.3853e-07	m+NH4	226.145
7372	0.8516	208.112	870.971	980.65	1293.49	1047.25	1471.97	1897.26	605.466	677.495	1159.9	0	932.768	1609.1	1441.79	1243.11	1337.72	1885.37	1906.95	1865.64	1027.97	1195.55	1132.92	1416.32	1490.8	1629.43	636.641	519.458	457.933	832.292	722.688	577.441	423.135	552.581	524.076	572.675	690.562	674.573	2	Non-polar phase_positive ionization	4.8841e-05	m+Na	231.101
6029	0.5195	211.085	427.574	438.076	487.058	483.093	643.815	563.819	244.652	272.65	306.134	249.657	308.619	361.114	477.146	496.344	407.742	509.573	627.667	456.211	404.9	407.099	172.632	384.315	443.562	178.303	413.935	655.177	288.338	381.544	640.952	317.047	184.265	126.587	151.66	159.306	144.751	190.54	2	Non-polar phase_positive ionization	1.3395e-05	m+H	212.092
6136	0.5096	218.017	11488.7	16546.3	21659.3	15748.9	20916.4	26669.3	29730.8	27733.2	29921.6	35436.4	32200	32859.6	18348.4	15938.3	17680.6	23051.4	19902.6	24712.2	37015.1	42451.5	36764.4	39051.5	50009.6	39549.6	12424	11050	10889.1	15074.5	12057.5	11044.4	29131	25122.5	26175.8	25881.1	27355.5	26378.1	2	Polar phase_positive ionization	7.3626e-12	m+H	219.025
6698	0.5372	222.087	2321.16	2765.16	2066.49	3268.23	3588.55	2481.41	1538.27	1706.11	2121.68	1813.58	2228.39	2636.31	3262.49	3116.96	3830.33	4017.64	3663.4	4190.1	3030.67	3268.18	3043.45	3581.26	3854.37	3219.07	3125.67	3039.05	3534.8	3267.97	3717.78	4202.9	2757.48	2511.2	2303.67	3212.1	2891.5	2583.91	2	Non-polar phase_positive ionization	7.2346e-06	m+H	223.094
1778	0.7127	224.104	219.903	321.531	495.026	450.322	594.229	766.014	728.888	898.097	1298.29	1075.03	1169.17	1626.98	531.139	427.119	750.817	717.332	550.815	864.06	1601.92	1336.97	897.737	1987.39	1697.89	1180.11	770.113	501.717	709.232	801.076	621.491	989.823	826.095	826.445	870.857	879.404	877.763	1006.03	2	Non-polar phase_negative ionization	1.0085e-05	m-H	223.097
869	0.5658	231.998	781.306	906.744	1022.81	1098.28	1003.73	1125.28	1242.13	1236.76	1295.38	1218.51	1169.82	1228.1	873.267	881.913	984.167	1070.79	1064.68	1110.29	1451.28	1541.63	1235.11	1401.98	1471.52	1300.57	1157.78	1008.51	943.508	1350.27	1220.32	1120.33	1006.42	1275.64	1274.36	1162.35	1364.61	1336.88	2	Polar phase_negative ionization	3.7766e-05	m-H	230.99
7955	0.5145	240.099	2254.28	2402.51	1758.81	2595.52	3205.78	2016.43	1271.88	1325.88	1704.61	1406.53	1624.45	2053.51	3084.26	2699.71	3185.7	3266.74	3355.26	3506.71	2708.39	2907.51	2234.93	2805.24	3191.4	2517.65	2078.15	2186.07	2334.07	2298.05	2305.58	2803.17	1918	1593.43	1543.87	1986.34	1819.91	1686.1	2	Non-polar phase_positive ionization	8.0339e-08	m+H	241.107
973	0.5153	243.059	934.872	1061.95	1983.91	825.507	1125.27	2051.11	1640.97	1764.7	1824.72	1448.06	1639.76	1631.76	1595.05	1237.44	1284.07	1596.97	1219.18	1049.48	2950.33	2998.25	3294.25	2605.92	2750.14	3085.89	1022.87	711.661	916.995	845.453	592.587	943.336	2156.97	1392.41	1265.77	2327.29	1249.34	1107.6	2	Polar phase_negative ionization	1.564e-08	m-H	242.052
8235	0.8509	246.066	238.962	298.049	273.16	297.787	456.366	383.232	135.848	108.383	245.09	130.81	184.34	391.391	364.055	301.96	403.57	453.542	524.227	584.251	256.259	294.544	182.779	350.643	417.372	247.169	215.75	182.57	95.6555	266.552	262.307	110.647	60.7164	87.7513	107.719	88.5156	104.389	149.479	2	Non-polar phase_positive ionization	1.1231e-05	m+H	247.073
1054	0.4954	249.988	65.3625	75.8301	67.412	77.0389	92.3813	90.8549	53.8154	58.1449	78.887	75.4973	60.2594	70.4702	110.256	98.4189	114.689	141.885	108.964	115.552	105.696	76.6266	82.9578	101.35	87.3252	94.7905	98.6433	99.2504	95.1029	119.862	127.752	100.233	77.6743	71.7447	85.3729	113.156	80.72	88.4997	2	Polar phase_negative ionization	1.8419e-05	m-H	248.981
8376	0.5012	251.965	716.356	762.327	687.738	755.733	823.356	729.663	632.814	612.975	613.401	593.292	626.63	730.415	968.376	899.611	962.907	1047.97	889.119	977.122	976.153	990.675	952.053	995.279	946.764	917.066	802.023	926.384	984.308	877.611	930.872	892.208	884.281	849.548	792.942	932.921	772.149	715.597	2	Polar phase_positive ionization	1.0162e-09	m+H	252.973
1113	0.5298	256.017	181.305	182.134	234.909	166.503	185.629	240.975	203.951	218.84	241.069	185.181	213.209	255.792	206.484	194.282	211.872	167.943	137.959	165.685	419.442	320.419	316.837	366.138	237.341	264.244	221.131	190.982	214.322	200.616	177.677	192.667	226.766	271.871	222.892	238.92	267.006	255.695	2	Polar phase_negative ionization	1.5791e-05	m-H	255.01
51	0.5028	259.045	418.733	470.272	598.617	345.221	430.327	475.032	738.988	640.579	664.861	650.429	550.431	649.211	432.475	380.53	389.677	433.195	407.189	412.272	647.295	835.722	717.81	689.359	778.268	687.061	284.526	237.953	237.934	313.332	278.021	254.845	476.282	447.595	510.534	506.518	459.052	518.255	2	Polar phase_positive ionization	1.7038e-12	m+H	260.052
211	2.5738	260.136	1084.65	1230.47	2440.79	0	0	0	1166.68	952.29	1186.57	0	240.188	0	26734.5	12660.4	20695.4	25641.7	13704.8	21043.3	14845	31186.9	13748.4	12583.4	26072.4	10883.1	4211.16	2253.84	248.935	3460.54	1847.36	3543.4	0	0	0	3648.03	535.346	0	2	Polar phase_positive ionization	3.3838e-09	m+H	261.144
9580	0.406	267.046	316.757	350.59	308.979	335.606	380.66	372.432	146.731	183.384	260.994	177.934	252.302	283.603	565.812	361.262	324.097	577.834	439.774	371.538	429.848	346.703	249.087	465.839	347.559	327.309	289.388	288.29	339.845	307.715	261.393	372.986	177.228	177.033	195.281	224.109	194.362	205.42	2	Non-polar phase_positive ionization	7.6682e-06	m+H	268.053
2781	0.5351	268.076	85.4203	100.704	189.336	86.8016	135.536	280.037	167.171	174.709	153.011	196.771	204.327	231.755	159.37	113.166	124.844	226.431	153.314	155.503	321.556	317.876	353.909	411.301	328.382	360.132	87.926	76.4299	139.28	107.26	75.9913	132.667	359.083	145.825	114.361	318.508	206.265	82.9279	2	Polar phase_positive ionization	2.8039e-05	m+NH4	286.11
1093	5.0695	270.233	4176.04	3841.18	2457.86	3845.41	3502.6	2308.28	2873.23	2598.3	2606.42	2690.3	2579.17	2509.22	4379.52	4886.58	9451.97	4130.58	4478.54	8093.86	3520.77	3753.42	3291.23	2823.86	3618.5	2660.06	3640.92	3509.54	1803.36	3038.12	2864.3	1527.86	1108.08	1759.06	1731.52	1018.62	1585.11	1813.71	2	Polar phase_positive ionization	3.1593e-05	m+H	271.24
10360	2.0195	274.192	298.005	271.721	338.199	107.192	353.293	528.233	310.825	354.414	523.155	486.186	603.932	726.99	355.621	313.1	334.664	432.202	422.156	450.941	633.121	630.412	552.336	870.349	834.564	749.187	480.846	326.615	353.206	502.735	427.944	493.474	722.086	532.844	549.616	888.818	740.653	765.015	2	Non-polar phase_positive ionization	2.1874e-05	m+H	275.2
1568	0.5012	274.842	244.251	261.014	291.617	272.589	266.363	263.541	200.508	202.216	215.592	171.756	172.279	198.642	191.74	185.825	161.467	167.191	191.738	176.209	168.251	168.393	151.932	174.882	151.585	136.728	235.511	226.944	308.375	247.482	225.583	226.112	213.098	206.079	181.612	190.894	205.333	192.29	2	Polar phase_positive ionization	3.319e-09	m+H	275.849
3438	5.0807	276.118	88.3774	80.1687	84.7081	81.832	59.9601	66.8135	81.7252	93.7538	125.322	80.9906	130.261	78.4778	95.4019	93.8096	54.2808	62.2014	81.32	0	54.9956	95.2523	97.8748	0	70.1912	67.7983	20.001	0	18.7215	0	0	14.5576	0	0	0	0	0	0	2	Polar phase_positive ionization	8.8967e-07	m+NH4	294.152
1811	5.0771	276.119	122.751	80.6255	91.9867	133.084	77.2419	87.8492	96.0212	100.01	114.6	83.563	244.213	130.191	85.7963	114.965	53.4259	87.4467	93.3061	66.892	64.943	93.0322	102.577	56.7178	76.4147	86.1452	0	0	23.8774	0	0	0	0	0	0	0	32.466	0	2	Polar phase_positive ionization	3.2823e-07	m+H	277.127
3824	5.0741	276.12	91.931	68.5272	86.1448	78.3431	78.9544	76.3312	97.8266	88.8562	112.684	63.8371	202.433	81.6349	67.727	88.7581	66.0692	66.1992	82.2566	40.1361	63.0063	92.9268	84.2226	48.1559	66.0264	80.9288	13.1199	22.3467	0	0	12.2571	0	0	0	0	18.7965	23.8169	20.2017	2	Polar phase_positive ionization	4.5075e-07	m+Na	299.11
10742	0.5136	281.126	514.674	530.052	363.732	512.639	555.565	374.208	248.227	281.625	351.955	266.984	294.312	348.998	554.417	516.308	630.394	587.846	642.831	643.34	511.769	523.985	444.266	507.075	599.925	436.56	411.939	451.801	444.685	405.08	400.265	500.183	372.427	324.962	267.884	353.377	307.318	288.055	2	Non-polar phase_positive ionization	1.1039e-08	m+H	282.133
1427	0.481	285.105	63.291	67.2427	72.8278	45.1993	76.8586	92.7589	61.713	89.4188	79.1361	46.2238	71.1102	91.9764	83.5837	74.5204	124.797	88.7632	86.3373	80.4803	158.423	141.392	189.963	193.571	159.963	213.474	92.6693	88.6224	86.7648	79.3945	72.4976	71.299	131.427	97.7439	92.9012	167.518	76.738	72.1	2	Polar phase_negative ionization	3.3386e-07	m-H	284.098
11212	2.1634	286.229	783.063	696.483	648.206	1024.23	1031.07	669.134	1784.01	1365.38	1285.08	2052.41	1614.69	1435.92	1931.03	2454.11	3209.44	2086.02	2950.77	3324.45	1841.4	1900.06	1715.46	1936.21	2142.8	1738.03	554.803	504.894	366.067	484.25	662.507	411.714	409.237	623.846	655.57	523.289	713.034	653.153	2	Non-polar phase_positive ionization	5.0589e-12	m+H	287.236
2807	0.4019	288.01	84.3485	88.1164	91.8317	134.268	131.599	133.872	34.6118	27.4809	44.0634	75.8892	93.8336	129.842	174.027	148.558	121.618	204.172	181.764	143.319	173.458	186.506	129.613	175.609	177.165	148.331	118.747	141.87	132.435	120.54	124.012	121.944	111.008	84.1049	101.143	96.4335	92.3914	83.9954	2	Non-polar phase_negative ionization	5.4075e-06	m-H	287.002
11604	1.0844	290.188	541.614	516.119	504.871	652.574	727.592	547.694	731.705	751.769	1067.01	839.467	809.047	1093.11	499.927	513.783	608.727	561.101	536.956	659.772	770.943	824.707	660.792	756.889	845.354	745.048	612.236	663.966	565.583	620.524	641.146	488.922	783.071	877.476	1090.22	705.736	818.906	1019	2	Non-polar phase_positive ionization	1.1846e-05	m+H	291.195
3304	0.4884	291.951	177.222	230.663	228.277	0	210.298	227.522	347.63	362.169	319.827	368.97	324.125	321.289	212.514	222.334	240.805	202.996	199.423	252.961	360.167	427.988	318.123	345.303	409.866	329.776	154.476	134.567	110.042	138.215	125.585	0	303.346	274.703	346.308	276.585	248.754	295.044	2	Polar phase_positive ionization	3.6527e-08	m+H	292.958
3563	0.4995	295.058	846.606	988.53	1054	1075.89	1118.03	1098.77	1225.87	1115.47	1235.11	1528.41	1427.31	1542.37	1689.85	1308.69	1261.84	1920	1378.17	1551.35	1605.51	1867.07	1783.89	1874.07	2085.38	1904.98	920.193	975.929	969.593	1065.27	1176.42	984.864	1351.1	1234.99	1422.22	1376.39	1345.69	1629.65	2	Polar phase_positive ionization	3.6417e-08	m+H	296.065
1570	0.4788	299.119	147.811	164.689	281.303	127.381	171.322	388.487	144.26	166.394	252.757	218.56	202.203	291.29	700.049	493.651	597.599	819.536	561.623	538.344	892.975	716.624	792.087	1158.98	1017.43	1108.67	219.725	163.095	152.271	242.735	151.472	202.256	253.074	197.118	159.03	340.509	176.283	131.118	2	Polar phase_negative ionization	3.7661e-12	m-H	298.112
1587	0.4636	300.004	73.6729	65.3744	78.1688	64.5968	98.6586	75.188	128.627	128.707	122.735	162.485	148.053	136.823	89.2823	89.1158	103.515	114.293	74.7252	123.964	148.223	218.907	187.525	203.334	222.504	205.963	60.9767	0	44.0059	57.6156	64.6691	46.9109	123.409	0	0	149.391	117.786	137.031	2	Polar phase_negative ionization	2.6221e-06	m-H	298.997
4145	0.4943	301.98	465.681	599.806	677.44	477.773	667.095	710.08	898.642	884.697	923.18	1103.87	1014.92	997.519	587.179	557.01	620.359	686.514	565.201	787.579	1183.46	1452.51	1247.53	1244.49	1510.05	1217.1	412.172	350.288	281.167	483.977	394.754	313.738	856.532	866.963	902.346	905.72	867.787	908.559	2	Polar phase_positive ionization	3.5832e-14	m+H	302.987
310	0.3932	305.041	27.5646	22.7809	29.789	0	26.0621	46.1677	65.7354	60.7408	61.6899	65.0168	68.3986	58.2904	70.5406	47.5279	48.3085	94.0148	59.7619	56.904	92.9583	109.461	77.7286	122.047	104.894	112.195	25.592	26.5631	16.3919	32.7313	17.418	32.9265	59.645	36.3034	46.9952	62.8565	48.7505	52.2011	2	Non-polar phase_positive ionization	7.3083e-10	m+H	306.048
1689	0.5513	310.077	150.209	210.011	257.84	243.236	264.98	341.944	245.699	231.785	288.113	253.609	260.46	308.626	241.417	200.578	225.562	395.216	371.667	365.103	530.4	541.553	492.103	571.613	562.005	554.266	297.232	231.702	218.991	383.943	354.611	354.318	353.166	303.185	276.57	412.05	341.645	298.509	2	Polar phase_negative ionization	1.4197e-07	m-H	309.07
2109	0.6146	318.066	74.1429	119.799	111.964	92.5876	127.515	162.333	88.9681	100.228	143.65	97.3686	120.678	137.141	208.687	192.032	146.561	252.368	188.387	176.769	170.015	176.73	192.532	188.298	248.977	204.37	78.3834	78.9872	92.296	79.1159	99.0357	86.1934	86.0989	76.8787	85.7841	102.536	108.409	77.6677	2	Non-polar phase_positive ionization	1.6796e-08	m+H	319.073
5296	0.5138	318.97	87.4069	103.224	169.195	92.4895	150.563	237.743	165.696	165.536	185.497	194.007	187.625	199.473	96.4424	101.019	80.8357	148.423	142.37	143.699	187.528	198.528	187.088	212.615	219.206	238.209	82.9733	52.5782	76.1035	112.329	81.6996	116.751	229.829	166.23	150.717	171.454	146.568	125.206	2	Polar phase_positive ionization	6.1341e-05	m+H	319.977
1917	0.5047	327.118	37.3376	40.1862	71.0991	25.8985	37.8986	60.35	50.3839	54.503	64.8853	39.8821	41.9951	63.6896	77.5924	65.6266	79.4152	79.3697	59.5728	66.0241	105.04	144.905	126.029	111.97	129.289	126.509	38.7552	31.6978	35.2596	34.8062	45.3248	40.8739	61.9031	48.2115	64.2365	72.5981	74.6566	68.7049	2	Polar phase_negative ionization	3.649e-11	m-H	326.11
5246	2.5861	328.227	184.791	188.695	171.91	249.748	331.884	275.325	432.04	384.106	645.625	561.481	593.806	759.591	369.363	422.481	498.119	532.146	644.452	678.383	602.246	665.861	585.823	850.603	839.719	739.441	160.8	165.199	143.104	221.331	208.292	186.087	0	438.668	457.33	495.97	540.85	547.895	2	Non-polar phase_positive ionization	1.2833e-06	m+Na	351.216
3521	0.7288	332.08	113.094	148.927	216.036	137.054	203.829	273.252	134.438	218.625	268.722	198.826	227.326	305.445	258.133	175.462	209.877	270.58	266.877	316.096	235.834	230.605	289.698	266.412	269.222	338.722	95.9301	56.3101	85.1695	104.275	77.7941	88.1093	98.9901	150.894	139.311	133.097	141.958	150.385	2	Non-polar phase_positive ionization	1.2951e-06	m+H	333.087
4766	2.16	345.266	513.448	468.419	494.13	740.767	660.729	419.785	1159.16	1053.95	899.515	1499.06	1069.59	1072.88	1348.6	1769.53	2212.67	1480.89	2242.78	2110.05	1312.39	1343.6	1075.51	1334.65	1467.58	1176.43	307.552	337.476	270.333	318.298	433.37	268.688	291.779	433.26	414.383	330.879	571.8	441.147	2	Non-polar phase_positive ionization	2.482e-12	m+H	346.273
8037	0.4994	359.938	32.0588	42.1493	53.6772	33.566	44.2424	43.9291	75.9096	68.4053	71.3068	79.5453	81.1979	62.6299	43.8186	54.1686	51.1958	40.8805	33.26	37.8189	81.3553	78.028	97.3691	76.1082	81.7274	82.8091	32.4741	26.0509	22.6652	29.6044	29.7491	36.4614	66.0693	72.1597	52.7071	62.5476	51.3545	50.1715	2	Polar phase_positive ionization	2.4139e-11	m+H	360.946
8626	0.5042	365.883	34.1395	49.8665	50.0783	41.2811	58.5753	38.2337	114.471	76.4873	71.551	80.0923	61.7609	59.3313	53.1945	50.454	74.0442	35.5074	56.8123	57.1664	94.0376	89.2227	60.7491	73.1262	80.4506	74.8757	45.6817	39.316	21.1405	38.4518	37.3836	19.4855	61.3111	68.8256	87.3527	68.7554	60.8167	75.2725	2	Polar phase_positive ionization	1.3486e-05	m+H	366.89
8750	0.495	367.887	37.052	39.4326	39.8006	30.6034	37.373	29.7861	96.2422	64.0044	68.5143	76.376	50.9583	48.7548	43.9916	44.3415	57.1832	41.1162	49.5361	59.5708	57.4686	67.3785	58.3675	45.3523	55.3765	50.4085	41.9011	29.3519	14.217	23.7726	27.4516	0	52.7631	45.4936	64.7293	48.0649	39.5107	57.0058	2	Polar phase_positive ionization	1.4904e-05	m+H	368.894
2518	0.5384	372.008	79.2782	69.5447	161.595	76.6029	83.5762	142.494	82.6317	116.972	131.529	88.3645	100.326	136.047	90.0826	62.562	74.8197	57.1238	51.2809	56.5958	200.385	156.945	141.434	192.225	134.663	140.781	83.1194	78.0386	110.141	71.4288	58.0301	70.4785	93.5135	135.389	116.849	123.919	143.516	106.873	2	Polar phase_negative ionization	4.4428e-05	m-H	371.001
7266	0.4013	372.287	13177.3	13335.2	18309.9	14874.5	17218.5	21817.1	10435.8	12050.7	17923.4	10120.1	14086.5	20353.8	19215.7	20820	23485.5	20264.2	26471.5	28090.7	26646.1	23729.7	28390.8	26659.4	24498.7	29990.2	23028	15154.9	14994.4	25943.2	16676.9	17375.8	15504.2	21674.9	18066.1	15917.2	22452.1	19412.2	2	Non-polar phase_positive ionization	8.0329e-05	m+H	373.294
527	0.5457	373.155	356.237	248.952	434.74	401.349	434.145	725.389	171.068	177.059	288.25	264.216	453.887	508.871	1234.43	707.358	727.075	1401.41	934.034	980.928	761.158	824.174	868.094	1124.48	1130.26	1192.5	234.244	174.457	446.202	368.384	331.194	515.853	581.529	281.247	264.137	465.491	270.202	223.966	2	Polar phase_positive ionization	1.3325e-07	m+H	374.162
675	4.2172	375.215	19860.9	18653.8	17175.6	18345	19765.9	18450.9	12256.3	14292.5	15433.7	11846.9	13803.1	17217.7	23287.3	17656.2	22078.6	22758.5	21060.1	23997.6	19371.4	20058.9	21312.6	22046.3	21773.4	20942.5	17415.3	16101.7	11091	18254	17248	12278.8	12176.5	13484	12570.5	13081.3	14876.9	13018.3	2	Polar phase_positive ionization	4.2648e-08	m+H	376.222
767	0.4945	375.915	101.964	122.872	144.327	108.866	140.615	155.055	210.263	187.888	190.139	235.44	207.428	223.24	138.643	154.412	146.248	125.906	139.564	171.761	216.16	304.855	228.298	214.327	242.856	186.982	94.7222	82.6194	53.644	92.4905	90.6239	59.5942	163.395	159.982	236.496	174.462	165.943	224.874	2	Polar phase_positive ionization	4.247e-09	m+H	376.922
5430	0.4856	382.146	81.217	100.347	71.45	151.029	252.165	134.54	32.3086	0	89.4841	55.103	94.8868	108.153	298.552	254.898	146.767	440.676	318.476	240.043	205.783	212.188	155.958	253.574	288.399	164.123	116.692	236.674	229.584	186.247	263.038	281.12	151.846	71.7848	103.718	182.3	116.557	104.579	2	Non-polar phase_negative ionization	9.4942e-05	m-H	381.138
2690	0.495	383.965	16.9756	26.2406	38.8586	26.1672	22.9002	23.3226	30.927	38.1371	27.96	31.3654	43.3284	55.3533	22.0003	31.213	26.1398	27.6478	22.4177	31.699	44.8019	55.15	49.0383	59.4143	61.6082	65.1586	16.5486	12.7865	10.3315	0	27.1374	9.608	32.7639	28.2778	28.0089	28.8926	41.6059	38.6113	2	Polar phase_negative ionization	9.0301e-08	m-H	382.957
1726	3.9941	387.213	434.431	439.02	528.023	376.38	400.422	502.515	202.933	276.626	370.197	183.868	229.172	399.141	629.638	527.142	581.067	609.38	533.31	653.649	646.705	583.774	623.085	643.773	553.256	648.806	801.954	742.015	688.309	809.417	751.046	722.104	707.786	554.382	415.192	716.95	599.046	401.258	2	Polar phase_positive ionization	9.9354e-09	m+H	388.221
8604	5.1636	392.344	121.262	172.259	326.849	164	258.742	430.056	192.623	198.465	220.02	238.055	269.942	279.098	330.095	310.242	267.754	420.915	406.803	286.036	315.932	262.443	249.465	427.923	315.171	307.805	1318.9	805.954	1159.48	1266.57	1020.34	1330.65	1580.98	735.885	445.711	1829.27	870.114	471.451	2	Non-polar phase_positive ionization	1.9154e-06	m+H	393.351
5985	4.0212	400.281	362.952	298.58	243.076	722.789	693.058	467.704	635.912	629.357	641.408	1048.61	951.492	1092.62	584.022	632.556	504.24	958.365	918.146	780.573	685.342	844.851	754.224	1090.45	1137.75	1131.43	404.52	636.104	557.641	470.519	732.864	606.322	1024.92	1064.08	1114.53	1058.74	981.218	1120.67	2	Non-polar phase_negative ionization	9.1512e-05	m-H	399.274
3166	4.0655	407.204	396.12	401.068	367.036	386.869	387.125	385.997	426.833	409.337	382.076	411.994	458.379	396.665	337.495	399.541	370.46	431.234	415.125	419.764	350.875	347.373	282.06	319.94	328.633	317.938	382.365	386.819	359.094	367.562	382.232	338.432	302.185	334.161	315.46	289.746	326.526	335.608	2	Polar phase_positive ionization	9.6971e-07	m+H	408.211
9856	0.4242	408.264	151.23	126.023	104.534	159.348	158.533	125.748	91.8174	127.348	94.9103	102.195	121.143	91.575	117.54	111.552	165.922	119.481	147.898	163.708	107.138	72.746	93.495	100.553	88.1176	79.8906	247.698	225.367	141.146	308.839	213.241	127.545	85.4493	96.5318	131.115	96.8491	108.039	123.094	2	Non-polar phase_positive ionization	4.2194e-05	m+H	409.271
3796	4.5084	417.234	1038.78	1236.09	1982.69	1146.08	1216.13	1922.03	475.921	781.46	1132.89	484.713	795.806	1113.05	2381.9	1854.2	1947.35	2503.51	1852.9	1967.05	2332.78	2186.42	2343.56	2510.38	2233.89	2466	3235.19	2197.95	2909	3006.54	2599.88	3045.48	2382.64	1448.53	897.568	3169.64	1704.93	998.93	2	Polar phase_positive ionization	2.7999e-06	m+H	418.242
3162	4.8885	417.27	63.1738	74.6788	103.76	81.9628	107.419	138.984	52.7837	55.409	60.7	52.1394	76.0748	85.7919	107.445	78.4163	91.9487	133.732	106.745	115.564	106.456	96.1149	110.872	135.148	123.866	120.826	249.169	237.846	214.378	344.267	287.812	264.671	250.434	160.462	134.344	253.653	234.58	151.819	2	Polar phase_negative ionization	1.5204e-09	m-H	416.263
4376	0.5013	427.88	53.6969	66.7037	80.0394	72.1285	74.4254	74.7795	129.495	90.7295	106.857	125.165	109.272	117.777	31.7489	40.3962	76.5867	44.5738	64.0366	74.4393	69.3119	105.82	83.553	90.6121	98.2298	66.2643	42.6182	37.0453	28.5705	50.0614	43.7503	46.0197	81.1376	124.257	114.346	49.0447	69.0458	102.241	2	Polar phase_positive ionization	5.8637e-06	m+H	428.887
4630	0.5536	431.161	108.301	95.4823	74.4182	89.9117	115.726	95.8867	29.0789	26.9442	28.6823	39.3835	42.7578	57.9672	169.423	155.175	136.797	161.013	165.476	141.712	66.179	58.9712	102.676	69.1552	74.9247	98.1466	103.723	126.002	138.724	103.038	150.518	137.303	181.274	88.5009	69.5695	167.273	67.3756	47.7499	2	Polar phase_positive ionization	7.2636e-06	m+H	432.169
3521	0.56	446.128	125.873	114.604	45.6528	124.672	115.252	55.1513	51.2853	0	0	51.0849	49.1634	47.4893	74.4408	85.2316	83.5692	74.8359	101.418	91.5275	61.7865	58.3574	59.4377	55.5886	51.6691	67.4049	121.888	146.291	109.993	118.253	147.592	140.956	119.339	93.2167	125.074	154.466	103.394	118.047	2	Polar phase_negative ionization	8.5458e-07	m-H	445.12
3582	0.531	450.082	37.3533	60.2749	94.5545	37.0576	56.9716	102.892	47.0601	38.8195	80.3216	60.2287	87.5687	92.1891	72.4273	51.4641	51.2548	65.6556	47.3217	49.1308	199.322	132.845	145.073	129.568	123.465	132.499	65.6837	77.3329	92.1157	66.5911	60.8438	86.9868	101.454	104.498	64.2057	106.299	80.8295	59.6548	2	Polar phase_negative ionization	1.0024e-05	m-H	449.075
968	4.0477	452.203	54.1494	76.1762	73.8323	87.9565	95.8618	85.696	33.2336	39.7406	0	49.6285	39.4013	59.4916	76.2461	74.2574	72.5222	91.133	81.6826	87.7944	55.4088	60.5693	50.5888	58.1972	64.8965	71.2177	46.737	69.222	55.1434	73.9922	81.1678	67.6919	49.1433	33.0116	39.6179	48.314	41.8751	39.0313	2	Non-polar phase_positive ionization	7.3958e-06	m+H	453.211
1754	4.0306	460.191	248.365	285.201	256.597	341.618	324.319	301.476	152.891	119.316	159.365	156.345	167.115	208.818	263.724	296.309	291.384	314.283	315.417	334.675	228.544	208.377	211.94	234.217	204.877	254.538	271.768	227.749	214.825	330.378	243.1	233.489	163.673	142.039	120.709	158.404	170.148	135.403	2	Non-polar phase_positive ionization	2.8027e-09	m+H	461.198
7138	0.5223	462.188	447.575	618.138	448.307	1157.44	1396.96	798.877	312.319	411.423	578.459	342.171	418.174	723.386	1182.64	1391.16	1549.54	1704.61	2065.03	2007.19	1148.49	1445.83	1010.18	1447.51	1743.35	1127.17	978.438	1014.16	1439.44	1141.59	1311.05	2228.08	1043.56	702.678	628.697	1099.45	841.556	775.622	2	Non-polar phase_negative ionization	3.9047e-05	m-H	461.18
7482	0.5223	480.199	889.184	1327.94	863.75	2368.59	2841.82	1700.56	342.086	529.857	710.877	735.38	876.872	1279.72	2162.45	2786.05	2550.92	3403.56	3274.43	3616.17	2069.73	2730.52	1686.35	2663.63	3297.83	2177.85	1379.63	1495.22	2012.26	1560.62	1883.29	2785.88	1441.95	1032.97	876.686	1475.77	1274.99	1042.67	2	Non-polar phase_negative ionization	6.8183e-06	m-H	479.191
7569	0.5086	486.199	20.4117	0	0	43.3051	74.0634	0	9.9836	0	0	26.9423	0	65.8362	36.7074	48.2026	83.7339	54.0936	86.8677	72.5209	97.1442	118.625	80.9438	103.222	119.135	84.9669	0	52.676	52.5438	64.2014	68.6697	64.1501	101.357	84.0845	45.6007	118.816	98.8124	117.222	2	Non-polar phase_negative ionization	2.0496e-05	m-H	485.192
4116	4.6337	486.21	75.366	78.4553	101.555	116.603	108.005	158.437	57.1834	57.5863	89.1476	80.0693	70.5118	86.8582	175.686	153.579	142.556	198.956	156.396	178.5	141.194	140.708	152.848	179.654	173.982	150.324	150.08	126.544	99.8461	150.874	120.731	112.59	96.4422	89.7803	81.5486	117.501	111.363	90.9001	2	Polar phase_negative ionization	2.7794e-07	m-H	485.203
5038	2.3678	486.282	173.101	163.416	164.243	204.6	217.563	152.512	50.0632	45.6327	0	43.0378	50.7076	69.9445	108.96	134.856	162.969	109.692	134.87	160.73	113.869	100.555	128.66	105.247	94.8527	100.89	123.596	150.134	192.729	0	118.571	140.983	118.778	92.7452	103.108	118.79	86.2888	88.8892	2	Non-polar phase_positive ionization	2.291e-05	m+NH4	504.316
985	4.8674	522.265	334.379	355.288	599.542	325.147	347.727	556.771	135.31	207.967	292.483	151.096	191.743	239.749	778.636	488.562	477.465	649.132	477.937	539.097	599.447	489.672	527.295	546.409	481.823	542.161	1004.95	806.193	937.527	1126.75	937.352	1153.68	846.353	572.144	383.274	1008.89	543.547	329.769	2	Polar phase_positive ionization	1.4923e-07	m+H	523.272
3592	5.0734	554.306	325.196	281.445	231.288	295.977	254.214	187.907	265.378	203.982	217.198	248.183	215.774	173.987	344.821	404.88	417.408	309.5	306.42	360.272	308.195	289.002	248.221	229.167	278.731	205.15	267.206	251.121	164.77	217.437	209.478	123.519	86.1905	147.34	109.685	94.7189	112.064	127.666	2	Polar phase_positive ionization	5.3425e-08	m+Na	577.295
3399	5.0814	554.306	347.027	313.267	213.507	305.096	275.647	186.74	272.825	215.383	204.722	194.797	115.576	135.706	401.586	396.817	430.086	323.648	306.527	387.213	312.978	295.383	297.435	225.509	302.692	238.105	286.644	251.922	173.258	227.08	212.401	118.958	77.4479	110.749	143.931	102.664	111.519	129.579	2	Polar phase_positive ionization	1.8526e-07	m+NH4	572.34
789	5.0721	554.307	1108.88	951.696	714.877	1649.57	1553	1073.47	845.002	764.365	801.566	1231.5	1122.34	1297.89	1463.47	1613.16	2087.6	1866.44	2174.85	2561.27	1058.94	1390.66	1134.62	1483.38	1690.87	1351.96	1356.19	1375.68	811.038	1677.11	1665.07	911.01	465.07	696.664	751.182	494.545	823.62	894.554	2	Polar phase_negative ionization	3.0498e-05	m-H	553.3
1354	5.0711	554.307	1355.45	1035.75	840.68	1960.74	1822.73	1356.35	926.015	972.62	898.449	1523.41	1442.29	1534.92	1694.64	1962.21	2622.42	2229.44	2560.26	3057.09	1308.35	1606.5	1331.92	1868.21	2215.09	1884.71	1494.24	1584.68	956.582	1883.66	2036.81	1136.54	500.253	783.811	791.144	645.413	974.446	1138.74	2	Polar phase_negative ionization	4.3323e-05	m+FA-H	599.305
11472	4.6288	582.404	2311.62	2538.81	2075.68	3304.21	4253.43	2176.41	898.387	1340.11	2137.09	892.194	1483.16	2065.19	1691.63	1857.95	2198.65	2181.27	2535.78	2252.2	2113.11	1978.23	1263.71	2120.91	1942.17	1140.68	2071.65	2127.56	1347.38	1918	2217.17	1241.27	797.354	806.618	1218.8	728.225	692.72	1054.55	2	Non-polar phase_positive ionization	9.0273e-05	m+H	583.412
11754	1.5919	586.297	78.5542	91.2291	51.9048	99.2468	130.639	83.1304	45.154	50.6216	68.8057	60.6584	50.6802	74.873	117.886	121.032	134.35	155.99	203.731	188.293	71.0289	65.5609	60.6225	69.7772	81.2798	83.6083	71.6577	81.5411	80.718	82.6345	94.768	79.7182	46.0274	62.3534	56.9341	49.365	52.1819	65.342	2	Non-polar phase_positive ionization	1.0709e-07	m+H	587.304
2088	5.1886	594.394	37.9638	53.7827	88.1611	86.5284	113.583	193.128	0	0	72.7997	51.3463	82.2433	120.603	325.513	291.962	230.637	480.011	436.093	298.977	328.008	278.019	272.838	439.772	323.359	331.888	211.923	132.602	205.843	315.155	161.389	206.691	272.335	98.5041	46.3454	375.639	144.844	70.5677	2	Non-polar phase_negative ionization	9.4594e-06	m-H	593.387
2921	4.9968	624.419	36.8772	0	108.332	0	72.0811	165.077	93.105	72.6094	69.2955	144.913	131.826	0	127.385	0	95.2071	209.985	57.1265	63.4076	187.664	139.202	134.445	287.861	216.285	203.851	562.115	372.917	775.979	387.627	548.357	791.539	903.123	444.826	225.981	939.957	567.729	286.608	2	Non-polar phase_negative ionization	3.3791e-06	m-H	623.412
9049	2.5865	677.37	209.675	149.333	159.99	210.793	249.528	198.07	361.536	264.497	393.917	442.964	416.381	498.293	195.713	218.855	316.001	258.639	349.09	353.214	372.56	319.984	380.68	427.526	388.512	434.691	194.61	209.885	196.96	217.739	214.109	203.54	334.078	359.793	456.716	381.153	380.003	420.144	2	Non-polar phase_positive ionization	1.337e-07	m+H	678.377
6988	9.2861	684.456	26.1402	107.459	101.546	47.4134	89.325	52.832	46.0919	47.8636	27.0954	0	54.8619	0	50.68	73.0208	81.4658	37.4566	77.4617	56.3845	88.4795	70.4514	63.9898	74.1043	54.6878	56.1591	73.2103	76.9722	57.8686	57.5775	64.2432	34.8919	0	0	20.8683	0	0	0	2	Polar phase_positive ionization	4.9195e-05	m+H	685.463
3248	7.6306	762.384	67.9419	0	110.651	88.8033	51.8495	106.49	53.8214	68.4308	98.4482	54.739	0	103.216	180.195	173.527	275.789	222.257	154.368	332.156	232.748	223.236	201.36	262.039	235.193	248.042	291.569	127.747	144.686	326.394	178.897	156.747	174.087	162.495	121.61	176.483	149.997	124.481	2	Polar phase_negative ionization	1.0236e-05	m-H	761.377
10955	3.8834	822.436	225.858	291.878	461.623	373.381	479.473	524.356	72.3579	129.316	239.997	82.621	148.943	256.084	294.469	293.587	398.512	420.729	420.707	405.536	312.245	268.309	357.095	304.999	295.513	309.408	307.815	229.503	226.492	318.813	240.697	181.383	147.551	134.828	110.025	145.536	145.014	107.111	2	Non-polar phase_positive ionization	1.3085e-06	m+H	823.443
244	3.8757	840.449	2047.04	2695.71	3775.84	2838.36	3844.09	3830.2	790.081	989.49	2181	817.989	1025.9	2051.14	2615.3	2646.03	3698.25	2991.98	2812.88	3087.31	2467.46	2413.08	2587.61	2423.03	2010.13	2238	2551.72	1950.04	1712.23	2409.83	1828.56	1574.69	1130.04	1168.39	1130.91	1060.64	1043.77	958.015	2	Non-polar phase_positive ionization	1.5498e-07	m+H	841.456
1817	3.8811	840.45	773.859	1020.54	1223.4	1152.1	1572.09	1491.09	307.173	431.251	902.757	387.53	506.632	812.784	960.583	1072.84	1272.34	1292.84	1130.45	1296.36	969.456	821.185	1000.08	933.965	899.182	1066.22	993.387	786.452	713.699	1017.74	818.323	713.971	502.652	514.869	461.951	479.866	491.639	420.713	2	Non-polar phase_positive ionization	5.5981e-07	m+NH4	858.484
4698	4.0244	866.466	3436.87	3786.95	3710.43	4781.88	5127.73	4631.36	1300.68	1373.1	2050.05	1773.04	2039.14	2613.89	3635.96	3657.53	4191.55	4480.34	4628.95	4915.81	2571.7	2665.87	2965.66	3026.73	2977.79	3279.1	4146.54	3626.3	3114.55	4663.07	4090.96	3763.45	1741.41	1520.72	1468.64	2045.95	1854.03	1744.81	2	Non-polar phase_positive ionization	3.5675e-10	m+NH4	884.5
3654	4.5973	870.496	1049.02	1075.99	949.493	0	1652.67	1205.39	506.91	494.122	779.461	646.432	620.489	900.287	1602.12	1263.47	1544.57	1778.47	1882.05	1925.78	953.519	1012.46	967.463	1104.94	1292.1	1162.42	1007.41	917.322	545.956	1093.31	1044.35	607.897	319.846	503.529	571.604	431.174	554.523	586.188	2	Non-polar phase_positive ionization	7.8697e-06	m+H	871.504
5189	4.5972	870.497	407.573	391.485	316.335	528.285	518.61	366.704	195.477	225.164	0	279.881	276.081	348.207	549.318	446.332	526.172	585.527	585.568	608.012	319.577	385.756	370.663	449.19	435.796	488.522	311.747	283.97	186.353	369.753	340.998	213.183	0	205.957	0	0	234.518	0	2	Non-polar phase_positive ionization	5.352e-08	m+NH4	888.53
6152	4.9634	872.517	69.7053	72.9487	106.523	134.229	136.04	132.815	101.092	105.305	0	221.73	205.736	103.452	0	0	0	0	0	0	0	0	0	0	0	0	112.882	111.126	126.199	144.191	161.826	77.0032	0	105.5	127.416	71.5179	111.181	101.916	2	Non-polar phase_negative ionization	2.6582e-05	m-H	871.51
85	8.7674	954.551	69.5203	120.111	113.699	82.8552	108.761	111.78	0	33.7814	37.8942	35.7783	50.6679	49.0678	71.8668	71.6476	120.264	79.5351	71.4973	116.482	85.8832	56.7465	67.02	96.5294	78.9808	62.7265	71.4001	68.2267	97.3519	95.1022	81.5175	95.6788	66.5638	16.6322	43.0445	70.6261	40.1313	34.5794	2	Polar phase_negative ionization	2.5763e-05	m-H	953.544
90	9.0218	956.566	65.0367	124.846	105.698	69.801	130.855	104.949	46.8512	59.0414	49.4951	49.7139	65.4304	58.3167	90.4214	86.8721	161.185	111.215	100.289	161.712	91.3603	72.4145	81.392	90.8806	88.1671	75.5811	102.811	99.0362	59.3727	81.5977	116.227	71.8585	49.6905	32.2956	40.0817	27.304	29.8757	36.0229	2	Polar phase_negative ionization	1.1911e-05	m-H	955.559
2653	9.1863	1008.58	56.8112	123.527	162.967	60.1255	124.237	124.677	61.4527	64.6523	48.0988	64.5062	110.809	34.0688	138.983	111.027	88.1646	99.5826	98.8314	83.256	119.548	81.0807	61.7515	89.5072	70.8445	63.6255	63.4273	70.7201	32.2302	62.6431	69.2344	32.6191	0	19.6434	28.5921	40.1938	10.2515	20.8228	2	Polar phase_positive ionization	5.9104e-05	m+H	1009.59
757	0.4016	135.053	0	0	0	0	0	0	39.4937	54.6835	96.2025	70.8177	83.721	127.389	0	0	0	0	0	0	115.763	89.5638	85.8117	153.293	107.974	108.84	0	0	0	16.9308	0	0	69.8358	84.0507	109.725	76.8257	81.342	139.902	3	Non-polar phase_negative ionization	1.2337e-10	m-H	134.046
1343	0.4024	135.055	12.6883	0	0	13.1152	0	0	51.1568	53.3678	75.413	98.5005	97.4978	169.885	0	0	0	13.0158	0	0	151.183	135.66	114.201	197.248	143.676	133.883	21.399	0	0	0	0	0	93.7519	103.602	132.662	98.6335	92.4059	124.666	3	Non-polar phase_negative ionization	4.9716e-11	m+FA-H	180.053
3625	0.6848	168.58	0	0	0	0	0	0	0	0	35.3477	0	0	0	0	0	0	0	0	0	57.7215	53.5914	33.1477	80.227	53.6709	26.0529	0	0	23.9086	13.884	12.8945	23.2911	19.2405	0	0	26.2153	27.4023	0	3	Non-polar phase_positive ionization	2.1584e-06	m+H	169.588
1266	0.4086	180.062	31.5163	38.9108	49.6988	52.7076	69.5496	69.0528	123.235	106.353	144.761	157.902	160.134	177.012	65.6392	59.959	75.2549	115.207	91.8499	89.294	144.566	250.436	118.211	224.818	333.177	165.187	35.788	0	55.2557	69.3815	52.5839	98.2621	128.003	78.5222	95.4628	175.602	112.079	117.445	3	Non-polar phase_negative ionization	9.5755e-06	m-H	179.055
776	0.4681	180.064	646.909	732.416	900.303	697.431	957.82	1038.72	1358.5	1369.92	1375.24	1586.86	1446.13	1649.44	889.161	852.798	1003.62	1041.88	840.859	998.572	1780.1	2067.71	2123.45	2079.35	2505.87	2378.09	774.818	676.506	459.729	713.302	620.243	489.992	1217.84	1268.88	1393.8	1457.8	1316.06	1439.48	3	Polar phase_negative ionization	3.8762e-14	m+FA-H	225.062
4471	4.9875	192.114	514.412	721.961	844.511	531.973	712.057	818.12	4066.76	4035.46	3887.85	4607.98	4813.46	4174.81	290.317	476.875	869.608	336.738	521.361	1196.15	4968.21	7054.8	4294.38	8388.73	6681.51	7522.42	813.883	1359.4	2369.36	939.219	1038.31	1985.38	6053.17	5515.24	4603.28	4917.65	4898.9	4715.36	3	Polar phase_positive ionization	2.1426e-13	m+H	193.121
4881	0.6974	192.114	373.719	635.967	807.504	530.987	951.787	984.368	3263.11	3910.55	6029.24	3712.29	4640.76	9283.32	564.878	452.744	0	638.7	866.991	1300.98	13983.2	10051.4	7627.8	12468.2	10194.9	10372.4	737.589	870.017	2181.29	763.846	1160.49	2402.46	6376.67	4275.65	4352	6801.29	4998.26	3440.95	3	Non-polar phase_positive ionization	2.2829e-11	m+H	193.122
1523	0.578	194.054	0	0	125.433	0	0	0	0	193.094	184.826	0	0	360.128	0	0	327.505	0	0	532.345	559.553	616.905	421.257	669.747	886.495	494.619	0	0	0	0	0	0	520.756	192.663	73.2988	616.465	116.081	316.461	3	Non-polar phase_negative ionization	1.8972e-05	m-H	193.047
1592	0.6625	198.123	0	15.6108	0	0	26.9053	23.527	61.2152	83.8027	109.875	102.099	97.1769	120.495	0	0	0	0	0	34.3773	129.81	109.419	88.8606	207.69	172.639	158.595	0	0	38.3463	20.819	0	58.4235	76.1609	68.113	68.4541	131.477	88.5126	80.1591	3	Non-polar phase_negative ionization	4.442e-09	m-H	197.116
2165	0.7219	200.14	39.7806	87.5013	67.5233	89.6005	117.88	150.135	147.953	163.89	258.659	288.364	193.546	343.657	109.555	92.1617	111.416	145.378	128.371	148.26	461.222	380.617	351.813	453.011	434.201	422.003	83.6129	87.3026	134.642	84.39	120.738	194.152	494.989	362.692	337.877	464.684	321.161	357.326	3	Non-polar phase_negative ionization	7.4003e-11	m+FA-H	245.138
1586	0.7201	200.141	0	0	0	0	16.4196	0	88.817	106.329	144.539	121.14	113.418	162.442	0	12.1519	0	18.2278	23.2911	25.6826	186.808	165.964	170.914	269.602	207.724	210.565	23.9887	32.4051	73.1998	30.3797	48.896	108.969	235.115	120.027	93.8434	277.394	162.19	144.409	3	Non-polar phase_negative ionization	3.9451e-09	m-H	199.134
5643	1.3918	206.13	473.011	560.824	683.282	486.046	883.014	969.816	1198.77	1731.7	2857.87	1645.86	2227.84	3518.93	1387.46	1577.42	1057.65	1837.66	2378.82	1439.84	3129.88	3306.96	3251.15	3965.36	4572.02	3676.16	640.713	544.637	506.668	689.949	749.568	689.259	2461.08	2144.01	2447.97	2700.11	2616.14	2953.64	3	Non-polar phase_positive ionization	3.326e-10	m+H	207.137
5690	4.0645	211.156	98.2874	214.25	269.088	126.862	153.732	255.779	1976.37	2273.43	3902.81	1895.22	2212.28	4118.29	133.941	139.79	355.435	153.59	112.531	360.551	14475.8	11725.2	15333.2	13195	11862.2	13649.7	138.763	259.977	3440	138.055	235.945	3431.37	13047	5112.09	3840.54	12874.3	5069.9	3824.62	3	Polar phase_positive ionization	1.155e-10	m+H	212.163
1724	0.8084	212.14	52.6582	82.8721	97.5698	125.349	213.704	192.447	356.16	426.444	645.143	572.227	645.539	1010.88	122.047	145.795	121.711	250.346	251.816	270.607	1477.42	1184.62	1099.13	2494.71	1814.99	1864.62	188.902	261.851	542.345	311.279	429.817	897.321	1668.83	866.268	698.511	2004.6	1179.14	1080.02	3	Non-polar phase_negative ionization	1.349e-07	m-H	211.133
5750	5.0735	212.14	643.471	807.502	625.975	622.264	809.517	554.692	3518.55	3579.96	4038.16	3486.35	3075.4	3115.77	413.866	640.149	822.439	349.78	479.337	651.905	9194.77	8156	7755.78	5173.75	4853.48	4739.51	1210.69	1479.95	1754.32	866.239	1349.38	1786.01	10189.2	7150.52	5239.87	6024.1	3900.48	4099.63	3	Polar phase_positive ionization	4.8236e-09	m+H	213.147
2356	0.7989	212.14	72.9019	160.112	162.79	196.819	318.886	282.52	304.928	334.486	521.269	719.805	822.767	1195.9	200.902	232.455	221.398	318.828	342.21	338.559	2104.46	1739.83	1660.69	2914.42	2014.89	2115.17	313.844	417.173	772.658	350.823	458.999	925.556	2084.76	1153.56	1023.49	2170.92	1359.9	1179.65	3	Non-polar phase_negative ionization	2.2862e-09	m+FA-H	257.138
2679	0.8025	212.14	0	5.0159	0	10.8682	18.4588	12.3553	0	0	0	34.6623	42.0007	48.9328	0	10.2562	0	10.2839	24.1442	28.3188	82.9022	76.8833	71.7726	97.1175	97.2159	99.6149	20.7209	0	55.3547	36.4668	37.0008	67.5858	104.746	52.6513	66.5555	125.008	75.0465	75.0695	3	Non-polar phase_negative ionization	1.4787e-07	m+FA-2H+Na	279.12
6130	0.7576	212.141	306.92	512.305	433.798	370.854	635.618	526.887	1655.48	1840.98	2907.15	2016.43	2128.53	3208.18	531.917	472.879	675.512	645.161	718.915	752.429	10010.5	7373.9	4986.19	11083.7	8421.82	7560.06	711.642	1078.78	1920.61	846.063	1065.41	2207.54	8471.66	3191.5	2855.41	7941.1	3380.74	3163.99	3	Non-polar phase_positive ionization	5.7047e-09	m+H	213.148
1122	5.0817	212.141	0	53.0271	65.3207	75.4812	86.647	81.0253	368.291	314.59	323.677	413.304	404.415	518.715	43.5443	43.8518	86.6708	53.4743	79.2758	105.975	580.448	660.864	627.32	815.131	729.923	752.445	127.745	170.884	243.728	129.659	184.074	274.112	891.72	584.871	532.258	991.625	667.676	633.286	3	Polar phase_negative ionization	9.373e-13	m+FA-H	257.139
5947	5.2848	214.155	0	0	0	0	0	0	100.089	0	129.917	0	228.049	0	0	0	0	0	0	0	221.216	237.292	233.547	220.583	234.29	214.755	36.7317	0	73.4662	0	0	0	0	170.628	173.326	252.26	171.984	137.514	3	Polar phase_positive ionization	2.9907e-07	m+H	215.163
6009	4.4453	215.187	0	1.7221	0	0	0	0	581.691	742.547	989.695	587.327	702.454	1008.32	0	0	12.3193	0	0	17.3303	1391.97	1847.09	1657.95	1489.32	1709.31	1675.2	0	9.5396	230.15	15.4308	0	240.175	2145.06	1283.24	1142.25	2103.54	1309.03	1083.52	3	Polar phase_positive ionization	2.1553e-13	m+H	216.195
679	0.5144	216.041	1330.09	1971.53	2398.47	1683.58	2252.12	2586.98	3374.61	3357.24	3424.76	3948.08	3782.12	3805.61	2655.93	2230.67	2597.81	2617.02	2198.94	2555.54	4647.64	5046.61	4704.33	4584.73	10395.2	4929.3	1693.3	1261.58	1099.97	1709.85	1431.39	1169.58	3227.04	2896.05	3377.14	3741.44	3292.2	3084.32	3	Polar phase_negative ionization	4.1999e-06	m-H	215.033
6451	0.6392	222.629	104.904	88.5754	73.75	0	64.9252	0	186.788	238.562	220.984	89.8494	87.1516	123.507	0	0	36.0646	0	0	0	391.817	439.198	442.159	241.976	241.574	287.692	0	0	0	0	0	0	251.765	190.926	126.204	182.126	172.534	0	3	Polar phase_positive ionization	9.9266e-09	m+H	223.637
2868	1.4756	224.14	0	0	0	39.4579	70.8564	48.2293	74.4964	90.144	106.422	91.7322	106.931	146.781	63.275	75.1649	15.1021	97.2313	123.282	87.1591	119.59	127.754	150.43	194.548	198.757	171.173	0	50.6339	35.4788	42.8986	52.0735	54.3211	99.6506	114.938	142.163	125.492	158.284	186.186	3	Non-polar phase_negative ionization	3.7326e-07	m+FA-2H+Na	291.12
8052	1.3927	224.14	0	0	47.1523	0	0	80.9766	98.5424	143.291	211.946	126.508	196.99	267.596	0	95.7276	63.8696	137.367	165.688	0	192.841	199.576	211.98	279.07	323.743	246.598	48.9086	0	25.7322	44.0769	0	0	158.644	148.638	159.482	177.018	178.903	203.995	3	Non-polar phase_positive ionization	4.0241e-08	m+NH4	242.174
1777	1.4793	224.14	75.9161	138.034	170.707	188.125	355.386	301.446	672.839	810.541	1215.08	640.701	913.122	1361.56	347.746	507.214	285.23	664.801	914.848	592.616	902.675	1077.93	1051.69	1713.18	1745.54	1470.23	210.593	189.048	216.731	325.635	279.827	288.766	777.069	897.123	983.662	1127.47	1312.75	1503.65	3	Non-polar phase_negative ionization	1.0982e-07	m-H	223.133
6988	1.3935	224.141	1392.08	1628.7	1685.31	1305.38	2398.94	2645.31	3519.49	4637.3	11675	4620.41	9628.14	14228.5	3848.26	4064.24	2859.16	5009.25	9208.95	3750.43	12798.6	13682	12557	15197.8	17803.7	16126.7	1892.88	1581.08	1457.24	1957.98	2097.83	2006.06	8459.32	8317.18	11251.6	10270.5	11834.5	13113.9	3	Non-polar phase_positive ionization	3.181e-09	m+H	225.148
8233	1.3941	224.141	58.061	65.5288	84.5905	71.4521	133.076	117.415	148.659	215.256	351.275	237.296	356.233	511.184	191.601	169.901	114.9	270.552	313.613	196.061	385.623	375.637	360.244	501.027	676.602	521.532	75.6367	65.53	62.7977	93.314	102.605	87.9579	264.434	270.553	278.167	348.181	341.205	381.743	3	Non-polar phase_positive ionization	1.4128e-07	m+Na	247.13
1974	1.0302	230.149	0	0	0	0	0	23.2911	101.925	117.572	162.326	143.287	217.027	270.568	0	0	0	27.1683	0	35.4431	297.112	309.702	192.819	448.659	391.295	256.844	0	0	40.0437	0	0	52.6582	294.222	194.687	170.479	340.423	221.307	233.414	3	Non-polar phase_negative ionization	4.1775e-10	m-H	229.142
2611	1.01	230.151	0	0	0	0	0	0	0	0	0	0	0	49.4573	0	0	0	0	0	0	65.1984	75.355	29.9256	63.0425	52.3168	35.1401	0	0	0	0	0	0	47.8431	0	0	57.6781	0	0	3	Non-polar phase_negative ionization	5.4697e-05	m+FA-H	275.149
7754	0.9289	237.173	0	0	0	0	0	0	51.8469	89.1452	91.9689	68.2612	70.2219	101.154	0	0	16.7787	0	0	5.746	105.84	141.295	102.521	112.54	158.76	96.2523	0	0	0	0	0	14.4696	69.5349	75.9342	75.4813	79.1005	89.99	94.1119	3	Non-polar phase_positive ionization	1.3976e-14	m+H	238.18
7953	1.0139	240.135	0	0	0	0	0	0	235.367	331.24	580.9	276.16	430.675	755.598	0	38.1354	0	0	0	0	834.031	774.934	493.718	1017.44	963.711	596.332	0	32.359	0	0	0	69.3827	473.514	337.762	376.1	453.631	404.703	469.457	3	Non-polar phase_positive ionization	3.6449e-11	m+H	241.142
8435	2.0344	248.177	52.4484	82.3309	100.242	53.4966	96.9988	112.37	480.866	568.08	1067.53	553.164	853.151	1297.44	141.406	161.724	138.146	181.704	0	129.866	2115.42	2308.06	2186.18	2520.58	2421.91	2399.83	124.958	94.8932	238.249	0	0	259.622	2445.34	1467.9	1463.21	2779.57	1546.14	1579.46	3	Non-polar phase_positive ionization	1.0556e-13	m+H	249.185
2491	2.1299	266.187	0	0	0	23.2911	39.114	45.4005	123.859	178.526	315.034	176.979	282.552	435.722	0	67.0811	0	78.9874	82.8275	61.3303	573.532	614.523	700.296	1022.76	902.152	1060.33	10.1266	0	55.06	48.6076	28.411	106.185	612.632	378.874	411.187	1054.28	645.161	724.699	3	Non-polar phase_negative ionization	9.4694e-10	m-H	265.18	11-HHT (1)
3378	2.1234	266.191	0	0	0	0	0	0	0	0	0	424.802	467.087	775.217	0	0	68.7886	103.391	124.615	0	1050.71	925.351	1094.12	1352.78	1334.41	1337.92	0	0	115.255	0	0	168.585	1023.91	686.133	772.935	1419.82	921.301	1072.84	3	Non-polar phase_negative ionization	6.2358e-11	m+FA-H	311.19	11-HHT (1)
2482	2.5148	268.202	0	0	0	13.1646	19.5009	20.6005	122.958	140.361	194.248	171.196	242.883	269.817	7.0715	0	0	39.4937	41.8432	37.054	270.702	340.476	223.024	458.968	472.787	433.284	0	20.2532	20.0218	39.1995	22.2785	30.1996	262.35	309.956	303.254	321.635	346.575	404.028	3	Non-polar phase_negative ionization	9.3961e-12	m-H	267.195
933	0.5276	269.109	47.1794	71.3782	102.892	24.2575	83.6576	171.796	167.392	125.731	127.037	173.508	178.676	192.81	67.5039	66.3392	65.6491	75.034	95.8586	87.6889	219.697	308.924	269.539	376.047	377.176	386.848	21.1128	35.4154	56.6232	57.8621	39.8775	40.4033	313.915	125.989	109.509	227.318	176.06	117.372	3	Polar phase_positive ionization	1.3075e-08	m+H	270.116
10355	2.5096	274.193	51.1075	82.3949	126.007	61.0289	113.953	141.474	111.677	172.544	327.451	0	232.314	394.594	169.298	0	175.186	175.705	202.507	167.089	936.951	640.609	888.661	1000.38	796.455	903.777	148.237	115.211	185.812	177.919	99.2362	210.387	714.05	299.45	298.369	731.344	326.938	329.66	3	Non-polar phase_positive ionization	4.6498e-10	m+H	275.2
10451	2.808	276.208	560.403	661.754	812.822	747.523	894.97	786.602	2072.61	2744.34	3779.78	2393.68	2575.87	3551.35	1312.5	1856.72	1512.49	1620.71	1866.27	1346.18	10674.3	10250.5	11184.7	14842.6	13921.8	14099	984.711	892.969	1726.55	1036.66	796.88	1554.34	11171.8	4765.51	6570.54	10794.4	4547.26	4723.22	3	Non-polar phase_positive ionization	3.1175e-12	m+H	277.216
10548	3.1826	278.225	234.836	315.562	181.301	347.043	324.687	149.578	3641.91	2968.55	3405.81	3621.27	2956.4	3096.97	749.894	950.503	681.413	842.915	916.934	661.104	4854.22	8975.63	5071.11	4085.84	8597.87	4802.16	283.022	358.029	300.35	271.19	326.351	314.549	3179.64	4563.85	7146.7	2654.73	4185.23	4727.75	3	Non-polar phase_positive ionization	2.0002e-09	m+H	279.232
2747	2.3234	282.182	0	0	0	0	29.2047	23.2852	140.601	159.418	346.88	209.151	236.858	518.055	0	0	0	40.1442	64.8696	34.6369	298.415	326.086	361.717	485.779	569.846	545.274	0	0	0	21.2658	23.7585	40.2864	371.557	432.79	426.855	459.216	577.45	577.338	3	Non-polar phase_negative ionization	2.2705e-10	m-H	281.174	11-HPHT
3825	2.3021	282.183	0	0	0	0	0	0	0	0	0	250.758	327.462	733.376	0	82.9974	34.461	0	0	0	444.831	430.011	560.409	704.782	726.597	695.619	0	28.3968	49.731	0	0	57.6063	595.93	588.352	561.87	622.508	726.342	737.008	3	Non-polar phase_negative ionization	6.7128e-09	m+FA-H	327.181	11-HPHT
2745	2.8098	282.218	0	0	0	0	0	0	0	0	0	48.5236	0	45.8744	0	0	0	0	0	0	54.1569	94.046	64.6094	89.1207	103.243	89.8238	0	0	0	0	0	0	61.0045	59.6512	64.7986	64.8854	66.1339	76.0371	3	Non-polar phase_negative ionization	2.1725e-11	m-H	281.211
3965	2.6944	284.198	0	0	0	0	17.3651	11.8873	0	0	0	373.899	282.659	519.034	10.2688	0	0	29.9964	45.2719	29.9126	263.632	442.07	216.701	356.263	475.352	341.705	0	0	0	12.2646	0	16.2422	284.662	491.47	549.125	308.224	566.901	611.194	3	Non-polar phase_negative ionization	7.3073e-07	m+FA-H	329.196
2860	0.5009	286.005	109.751	133.726	189.849	99.2625	122.356	199.829	225.856	223.384	246.451	277.018	251.163	242.138	139.38	135.42	151.65	170.904	162.158	160.117	294.768	351.97	334.827	328.922	371.265	340.619	102.389	81.6677	81.0403	102.746	76.1121	90.1255	279.838	179.43	179.381	253.989	175.433	185.751	3	Polar phase_positive ionization	3.2242e-12	m+H	287.013
11413	2.0346	288.17	12.0785	26.0472	22.125	0	26.8795	16.7125	36.3439	0	75.5323	0	58.4059	90.9445	0	0	0	0	32.1015	0	166.679	137.831	156.796	211.516	215.105	184.345	0	0	0	0	0	0	167.135	110.724	78.0976	173.504	109.217	113.108	3	Non-polar phase_positive ionization	1.213e-11	m+H	289.177
11507	0.386	289.064	256.582	322.942	343.444	359.003	390.495	416.513	593.994	732.602	833.894	714.178	789.114	947.419	440.492	361.417	461.483	500.417	447.441	533.555	1078.38	1258.03	610.608	1203.55	1477.28	689.171	339.658	167.738	310.086	376.03	134.16	307.507	514.139	301.451	510.814	515.794	395.013	553.665	3	Non-polar phase_positive ionization	1.1757e-07	m+H	290.071
11691	2.0126	292.203	0	0	41.0464	47.5485	76.4787	0	134.291	367.068	248.202	449.002	641.839	265.607	91.8854	104.186	94.1695	107.815	130.193	116.664	583.65	737.484	662.376	921.742	1087.39	887.661	91.5261	61.6234	82.5783	97.3114	98.2016	111.617	798.227	649.833	740.021	923.309	919.109	1026.68	3	Non-polar phase_positive ionization	1.7882e-12	m+H	293.211
2928	2.8787	294.218	82.0253	92.358	172.634	251.373	206.528	344.044	590.07	751.669	997.313	951.196	1088.51	1433.24	257.184	367.804	405.276	473.125	486.728	518.799	2527.59	2607.92	2980.02	3290.53	2835.85	3122.14	289.962	288.24	515.46	433.621	377.916	692.661	2742.03	1648.3	1602.45	3526.04	2173.35	2151.83	3	Non-polar phase_negative ionization	3.1193e-12	m-H	293.211	13-HOT (confirmed by coelution with authentical standard)
4208	2.8677	294.218	134.819	113.679	218.31	359.918	273.746	423.927	607.77	722.103	1065.59	1113.48	1396.75	1895.44	421.095	521.753	502.127	591.009	634.691	640.985	3223.95	3346.61	3730.48	3739.54	3504.36	3824.89	392.631	326.271	700.477	568.996	422.634	814.591	3580.43	2136.17	2220.62	3670.01	2245.57	2374.95	3	Non-polar phase_negative ionization	3.1063e-13	m+FA-H	339.216	13-HOT (confirmed by coelution with authentical standard)
4849	2.8696	294.22	0	0	6.8664	28.7263	0	37.2451	0	72.3297	70.1678	117.89	117.123	125.476	0	0	0	47.6653	45.6521	77.0369	186.701	204.865	229.608	282.449	230.83	240.52	29.761	0	59.2614	53.8248	36.9076	69.6721	256.709	188.177	0	267.891	169.095	177.746	3	Non-polar phase_negative ionization	3.1677e-07	m+FA-2H+Na	361.2	13-HOT (confirmed by coelution with authentical standard)
3001	3.245	296.234	0	0	0	112.493	76.4531	74.6157	977.139	965.583	923.455	1684.62	1519.97	1671.06	160.789	160.986	192.685	273.935	230.828	283.32	1334.48	1931.81	1501.11	1919.62	2648.79	2314.08	86.9061	109.813	111.465	121.323	153.291	140.592	1101.18	1795.62	2035.25	1318.69	2113.67	2786.29	3	Non-polar phase_negative ionization	3.8842e-10	m-H	295.226	13-HOD (confirmed by coelution with authentical standard)
4350	3.2381	296.234	50.1914	68.1707	58.3266	137.623	129.267	116.344	1080.78	1025.04	1041.66	2224.94	1950.57	2159.2	229.659	228.855	258.176	409.047	363.941	378.157	2004.5	2784.64	2183.48	2563.06	3183.47	2689.68	127.367	157.189	145.054	169.684	188.708	149.012	1537.29	2193.88	2682.54	1595.51	2473.45	3210.54	3	Non-polar phase_negative ionization	4.1258e-11	m+FA-H	341.232
3759	0.5934	297.141	152.492	169.42	236.337	115.138	131.388	173.296	292.409	292.526	346.158	243.631	209.94	336.136	236.566	187.57	217.132	179.521	162.383	213.025	613.025	538.479	638.497	489.657	500.685	496.844	117.788	101.765	124.258	133.13	92.9694	84.3078	386.315	209.71	204.468	381.134	211.586	188.066	3	Polar phase_positive ionization	1.6492e-11	m+H	298.148
4340	0.6089	298.141	0	0	0	0	0	0	0	0	0	41.456	0	0	0	0	0	0	0	0	35.2737	39.9207	30.3217	38.4994	49.1513	30.4782	0	0	0	0	0	0	0	46.6678	41.2165	0	33.448	46.7982	3	Non-polar phase_negative ionization	2.5323e-05	m+FA-H	343.139
3065	2.9955	298.211	0	3.038	4.6974	0	0	0	0	0	0	25.2727	0	90.8083	0	0	0	0	0	5.2955	55.9774	76.0477	0	59.9301	69.6317	79.1147	0	6.1259	6.8179	5.2474	0	0	53.8305	82.236	51.7274	35.385	69.077	75.4034	3	Non-polar phase_negative ionization	3.1397e-05	m-H	297.204
3877	0.5292	299.12	153.157	168.046	478.835	167.005	266.41	792.226	247.699	265.394	347.069	370.541	444.314	501.328	1046.56	531.235	598.301	1540.4	773.963	812.838	1356.49	1595.68	1508.88	1915.38	2018.87	1861.66	144.876	85.1395	301.03	213.385	99.4782	222.085	605.121	218.189	156.889	555.175	248.962	140.253	3	Polar phase_positive ionization	1.805e-10	m+H	300.128
12472	1.9573	300.208	0	0	0	0	0	10.6332	0	0	58.0721	0	35.7136	61.056	0	0	0	0	0	14.4836	57.7583	87.4686	53.3038	78.6789	71.304	50.4493	0	0	0	0	0	0	0	58.1376	56.5823	54.5156	73.7009	0	3	Non-polar phase_positive ionization	1.5216e-05	m+H	301.215
12471	3.0223	300.208	372.664	446.733	616.124	324.621	594.87	794.603	439.95	615.607	1158.56	526.873	920.491	1288.6	886.335	842.774	1032.96	1011.66	1100.09	1322.68	2209.04	1746.78	2394.35	2629.21	2298.07	2944.24	776.621	506.119	932.036	798.684	589.43	989.076	1780.24	890.706	876.234	1932.34	960.944	793.547	3	Non-polar phase_positive ionization	1.9688e-08	m+H	301.215
12554	1.0382	303.15	0	0	0	0	0	0	0	0	0	0	48.8157	53.2974	0	0	0	0	0	0	59.777	63.3584	50.1006	57.6411	54.1708	48.9864	0	0	0	0	0	0	34.9229	39.983	25.0918	0	0	0	3	Non-polar phase_positive ionization	1.492e-06	m+H	304.158
305	0.7581	306.079	50.0788	78.5994	61.8161	37.7625	100.906	78.2374	208.712	236.86	260.56	241.673	262.927	293.274	75.908	65.0384	93.1387	71.4856	89.9506	93.7396	641.96	499.578	457.568	698.524	521.487	550.355	121.358	165.296	297.559	103.953	160.929	291.889	652.69	378.91	314.158	677.69	372.279	384.462	3	Non-polar phase_positive ionization	3.5675e-10	m+H	307.086
3258	2.5812	308.197	0	0	0	0	0	0	0	0	136.462	121.53	131.899	220.187	0	0	0	0	50.2027	0	124.725	134.128	135.839	162.599	207.749	193.844	0	0	0	21.4261	0	0	0	166.948	190.946	178.78	210.259	264.021	3	Non-polar phase_negative ionization	8.3158e-06	m-H	307.19
3250	0.4012	310.026	106.038	132.939	211.405	237.266	293.948	291.342	242.3	249.76	356.896	543.294	518.252	713.203	238.055	327.87	327.306	385.046	306.69	422.821	684.168	951.719	467.553	842.202	1177.74	514.786	228.012	152.329	183.935	258.804	255.412	215.958	465.713	322.817	396.861	519.633	276.981	401.619	3	Non-polar phase_negative ionization	2.088e-05	m-H	309.019
1688	0.4951	310.03	32.6878	38.46	31.1382	40.2744	55.8545	0	72.3194	59.7722	82.5959	70.0237	72.6123	89.4689	52.1536	44.4832	54.6748	52.047	49.4866	54.0885	92.5594	104.037	105.961	78.5556	113.259	135.23	21.2233	25.5419	20.0194	44.173	24.4902	19.161	65.4668	56.0255	49.6338	64.7592	66.1342	79.2903	3	Polar phase_negative ionization	3.1398e-09	m-H	309.023
4656	2.9802	310.213	100.382	0	114.868	239.889	0	224.849	353.934	333.723	405.261	767.895	689.704	792.964	66.8772	106.086	0	260.678	235.383	105.899	809.937	698.598	784.253	928.231	1109.53	843.466	0	51.4974	174.881	165.996	67.9554	0	651.711	684.874	762.282	800.026	826.193	979.831	3	Non-polar phase_negative ionization	1.0024e-10	m+FA-H	355.211	13-HPOT (confirmed by coelution with authentical standard)
5372	2.9939	310.215	17.583	0	0	31.5185	0	24.0121	0	0	0	59.7072	57.8128	87.2659	0	12.9063	0	30.7642	21.0181	40.8252	76.7913	86.142	74.6465	96.9961	99.1301	83.472	0	0	23.4511	19.6151	0	27.7211	67.7988	61.6687	52.2506	94.2144	78.3995	92.797	3	Non-polar phase_negative ionization	2.508e-06	m+FA-2H+Na	377.195	13-HPOT (confirmed by coelution with authentical standard)
4785	1.0675	311.156	0	63.887	79.1829	0	0	69.9114	114.195	136.262	153.693	70.9827	93.6121	108.411	103.36	72.8065	83.5953	83.4271	55.2084	75.5929	254.756	279.253	243.212	161.586	227.083	204.126	0	6.0323	22.009	0	0	0	110.522	94.7094	102.369	91.7573	84.5508	69.4644	3	Polar phase_positive ionization	1.4627e-11	m+H	312.163
3381	2.6266	312.191	0	0	56.7934	0	200.952	0	0	0	0	0	0	0	109.042	104.679	143.572	135.689	225.732	203.364	0	920.806	706.879	1057.19	1330.08	893.456	0	0	0	0	0	135.025	0	0	0	0	0	0	3	Non-polar phase_negative ionization	8.7596e-07	m-H	311.184
4795	1.6131	312.193	0	0	0	47.648	60.7052	52.4619	114.307	116.765	138.612	318.087	298.122	331.787	63.7175	51.506	0	83.0105	76.8397	76.9102	278.59	342.272	231.765	361.872	302.179	347.337	0	0	0	46.9116	59.3914	51.3517	254.087	288.262	291.99	263.821	303.941	264.683	3	Non-polar phase_negative ionization	5.7846e-10	m+FA-H	357.191
1774	2.6652	316.169	22.9996	8.8726	40.2126	25.6072	7.3732	26.8546	62.4202	88.2464	104.585	127.709	134.253	171.233	30.5543	17.4305	33.3535	53.375	59.3738	44.222	121.242	111.736	152.15	205.942	168.558	211.523	0	3.0864	13.6711	0	8.8638	0	108.948	125.816	70.634	141.158	239.009	113.878	3	Non-polar phase_positive ionization	3.9729e-08	m+H	317.176
1768	2.8279	316.202	0	0	0	0	0	54.8273	107.631	172.695	178.699	132.81	131.571	218.431	0	0	59.8248	0	0	0	453.695	0	510.358	539.993	603.453	638.302	0	0	0	0	0	0	398.684	224.685	262.944	0	210.957	263.617	3	Non-polar phase_positive ionization	1.2777e-06	m+H	317.21
4919	3.0903	318.218	59.4987	87.5327	185.19	173.829	143.999	385.711	143.156	195.346	336.794	298.079	426.503	640.23	277.668	248.556	368.709	454.4	316.062	524.193	841.722	854.432	1020	1071.64	973.706	1268.17	359.595	174.281	301.299	419.594	225.181	336.869	790.714	435.594	397.982	798.888	453.942	472.676	3	Non-polar phase_negative ionization	2.0764e-08	m+FA-H	363.216
3580	3.0824	318.218	122.648	153.512	316.73	273.803	331.606	611.321	0	400.031	581.43	421.869	694.53	1081.35	479.04	393.081	586.596	812.516	578.825	875.826	1486.07	1406.27	1667.92	2027.17	1721.25	2184.95	606.631	301.442	543.566	654.549	452.88	561.394	1183.51	556.308	566.986	1446.99	793.472	813.979	3	Non-polar phase_negative ionization	7.2342e-08	m-H	317.211
2101	2.3828	318.219	0	0	0	0	0	0	158.013	53.8952	188.918	71.4674	247.787	256.932	0	75.6675	134.747	0	0	167.305	252.891	315.778	187.796	275.517	381.428	213.272	0	0	0	0	0	0	202.829	182.151	183.123	165.304	189.168	199.768	3	Non-polar phase_positive ionization	1.8778e-08	m+H	319.226
2096	1.9394	318.22	0	0	0	0	15.0466	0	74.1086	85.6094	135.297	140.33	0	143.672	20.7858	35.816	0	0	45.137	0	206.763	257.518	188.962	211.555	298.235	0	0	21.0164	0	0	28.9147	0	207.504	199.349	176.513	229.582	137.504	123.464	3	Non-polar phase_positive ionization	6.0895e-07	m+H	319.227
3568	3.3518	320.233	0	0	0	0	0	0	0	0	0	180.776	235.038	312.28	0	0	0	0	0	0	357.202	427.983	362.739	365.645	489.32	398.263	0	0	0	0	0	0	552.278	535.867	643.935	530.039	447.437	614.638	3	Non-polar phase_negative ionization	3.1063e-13	m-H	319.226
5680	3.5315	320.234	16.1853	0	0	15.071	30.3504	23.1083	61.6201	91.0618	90.1096	119.069	115.256	138.043	53.4144	0	0	77.6801	52.7705	86.9467	141.251	120.566	162.041	185.836	178.369	202.406	35.2011	37.67	51.0717	40.7828	35.1143	57.2952	202.325	155.982	116.543	139.856	106.867	123.437	3	Non-polar phase_negative ionization	5.5906e-09	m+FA-2H+Na	387.214	12-HETE (confirmed by coelution with authentical standard)
3647	3.5301	320.234	228.446	224.373	281.873	353.441	419.769	420.47	978.104	1181.72	1290.21	1710.58	1833.33	2136.52	606.459	642.274	838.326	903.675	842.743	1254.83	2277.58	2465.46	2510.28	3050.53	3157	3279.25	650.887	521.557	783.773	656.451	647.419	953.13	2324.41	1835.25	1957.6	2027.69	1925.71	2413.21	3	Non-polar phase_negative ionization	3.1193e-12	m-H	319.226	12-HETE (confirmed by coelution with authentical standard)
4989	3.5441	320.234	152.857	159	229.279	251.335	290.98	305.434	557.668	722.461	736.206	1207.97	1302.21	1608.39	459.857	453.613	637.614	636.516	621.331	979.765	1708.72	1742.06	1909.5	2112.41	2185.34	2265.21	459.175	393.157	568.641	421.686	501.471	595.142	1624.52	1323.04	1461.97	1407.66	1141.05	1552.48	3	Non-polar phase_negative ionization	1.9035e-11	m+FA-H	365.232	12-HETE (confirmed by coelution with authentical standard)
3706	2.0083	324.192	0	0	0	0	0	63.3057	158.828	233.22	371.381	281.656	338.912	531.633	76.7831	160.474	87.3815	138.607	244.164	145.014	476.069	564.247	423.344	703.998	789.13	647.066	0	0	54.0127	73.2453	0	74.2499	378.994	322.878	359.768	334.241	404.315	464.971	3	Non-polar phase_negative ionization	1.2346e-10	m-H	323.185
2656	1.9264	324.193	0	81.0487	102.912	0	113.726	134.372	482.788	500.17	888.694	502.415	643.758	1019.38	155.159	78.2651	182.395	190.115	357.132	257.077	907.623	1084.52	789.964	1142.89	1255.45	999.579	0	0	107.433	0	0	125.535	598.016	607.595	665.102	685.56	750.427	833.017	3	Non-polar phase_positive ionization	1.8741e-12	m+H	325.201
4871	1.9197	324.194	0	0	0	15.2782	0	0	52.1742	64.1922	117.483	74.7188	99.4688	130.822	0	0	0	0	0	0	130.274	153.617	74.2403	152.472	169.749	124.236	0	0	0	18.6478	0	0	66.8585	94.1954	74.336	100.283	85.2446	108.304	3	Non-polar phase_positive ionization	7.0619e-12	m+Na	347.183
3895	0.7369	328.224	0	0	64.1708	52.278	102.373	83.5254	305.468	372.747	498.482	525.281	548.469	868.08	114.982	136.696	97.315	174.027	229.614	158.774	893.256	858.698	921.705	1284.94	1227.22	1287.99	50.4687	53.8415	65.7605	59.9492	0	105.836	659.795	550.484	541.813	831.428	792.767	914.131	3	Non-polar phase_negative ionization	6.6238e-12	m-H	327.216
3233	2.5917	329.194	0	0	22.8262	0	32.2594	14.9516	205.833	211.809	365.023	232.405	234.104	364.957	44.317	64.2578	37.7418	44.5745	64.7658	26.8782	320.725	445.158	301.391	382.368	434.429	329.378	14.1966	0	0	21.7006	13.8333	0	190.785	331.56	319.774	201.913	319.82	291.008	3	Non-polar phase_positive ionization	3.3065e-13	m+H	330.201
5303	0.8897	330.241	0	0	0	14.3495	13.1971	0	53.0815	0	0	120.254	98.6663	99.3208	0	23.6605	0	0	20.7006	13.6983	91.8246	143.936	82.1764	97.3085	137.669	84.0375	0	5.7816	6.5688	0	0	6.4083	63.0319	113.823	132.65	53.853	96.9524	136.804	3	Non-polar phase_negative ionization	1.0494e-06	m+FA-H	375.239	9,12,13-TriHOME
4022	1.5952	334.181	0	0	0	0	19.6165	0	0	0	0	58.05	59.5879	41.1604	12.3955	9.0777	0	15.8203	0	0	63.5184	77.4501	60.7792	84.7214	0	60.675	0	12.1519	9.8626	0	20.4666	17.4458	58.1656	36.7413	50.7216	89.2219	61.6699	64.6282	3	Non-polar phase_negative ionization	5.8047e-05	m-H	333.174
5341	2.4139	334.213	0	41.6149	52.7201	0	50.1067	55.9909	116.124	131.937	179.611	0	143.973	255.308	59.3463	76.6805	90.8203	85.1819	0	95.0064	179.32	210.358	190.387	216.771	195.509	254.536	59.4045	0	0	67.6959	47.9031	64.1791	216.904	154.063	0	241.025	140.455	149.228	3	Non-polar phase_positive ionization	6.732e-05	m+NH4	352.247
4086	2.7504	336.229	0	64.1251	0	99.2622	146.252	107.183	132.913	0	0	0	472.783	0	89.1011	156.245	179.029	158.374	195.055	244.173	402.561	505.172	366.292	584.732	664.224	504.557	126.227	98.3172	75.5929	0	178.964	91.8552	437.909	477.183	605.165	565.362	632.768	736.234	3	Non-polar phase_negative ionization	1.4018e-08	m-H	335.221
5424	2.9715	336.229	238.287	278.255	259.973	560.653	573.305	580.294	730.878	912.691	1075.26	1511.41	1689.37	2089.4	585.317	748.651	913.737	801.693	920.884	1149.48	1549.12	1911.52	1817.51	2040.48	2126.62	2030.93	611.669	581.565	549.916	650.71	657.873	618.225	1582.32	1609.41	1768.43	1513.07	1736.37	2011.6	3	Non-polar phase_negative ionization	2.1587e-09	m+FA-H	381.227
5632	2.8701	336.229	0	168.164	156.391	183.918	257.269	191.217	529.253	570.438	797.643	645.182	712.597	922.509	355.134	353.374	483.162	415.141	448.895	565.451	872	913.322	878.921	1032.35	1151.09	1066.4	235.962	210.672	188.683	254.51	215.941	228.379	653.349	659.176	747.972	727.765	814.695	842.843	3	Non-polar phase_positive ionization	2.337e-13	m+NH4	354.263
4081	0.4292	338.103	22.7735	28.1029	35.6444	0	57.3653	82.9185	76.8061	81.0607	129.094	131.708	102.509	174.495	85.3163	82.1132	63.5696	149.971	131.404	105.765	230.649	319.12	99.4357	333.196	408.607	173.518	28.5131	19.8991	80.2473	38.5997	27.2103	92.0298	131.066	74.873	76.5068	157.427	82.6989	95.3443	3	Non-polar phase_negative ionization	1.4522e-05	m-H	337.096
4153	3.7145	338.242	0	6.4529	0	0	0	8.5937	0	0	0	54.4679	34.777	64.6925	11.2716	0	4.5316	0	9.4965	7.5043	19.0053	74.7219	35.2382	30.0275	83.3081	38.4688	5.9978	0	11.6754	0	0	0	52.8714	77.3324	82.0556	49.0868	77.3887	82.6361	3	Non-polar phase_negative ionization	2.8406e-06	m-H	337.235
6693	3.3676	341.214	24.8744	0	0	0	0	0	206.324	284.173	273.918	0	0	262.032	15.8431	18.3177	0	0	0	0	329.862	312.715	274.819	288.34	242.594	228.2	0	0	0	0	0	0	169.964	197.684	173.955	195.534	179.841	164.984	3	Polar phase_positive ionization	1.1915e-08	m+H	342.221
4772	0.7107	345.09	99.0522	153.643	201.347	116.884	172.748	239.964	633.378	691.159	816.558	636.576	730.385	828.163	93.1965	140.946	174.026	99.9422	111.63	210.365	1176	1012.22	922.002	1148.05	1056.86	1021.86	165.832	205.89	382.81	143.935	211.798	408.92	838.876	743.852	752.137	838.849	698.64	619.956	3	Non-polar phase_positive ionization	1.6523e-16	m+H	346.097
5154	3.9926	348.264	669.509	455.627	241.18	861.173	953.012	375.729	1521.12	1779.77	3812.5	2116.79	3424.07	4432.28	1304.73	819.334	901.411	1499.42	1699.46	1344.07	4244.77	4528.87	2445.98	4608.63	4737.32	2609.35	461.582	630.822	357.979	452.44	927.321	502.199	1491.59	2139.35	3464.43	1574.37	2374.36	3719.62	3	Non-polar phase_positive ionization	4.3957e-07	m+H	349.272
7588	3.7232	353.139	0	0	0	0	0	0	0	57.5809	69.6957	0	0	94.1684	0	0	0	0	0	0	57.4679	88.5665	81.2583	65.8036	84.0349	73.259	0	0	0	0	0	0	54.0089	0	0	50.2736	67.7052	0	3	Polar phase_positive ionization	3.39e-05	m+H	354.146
2300	0.5188	356.117	93.0665	114.261	164.847	65.1793	104.37	160.138	154.21	193.572	203.719	147.143	142.191	173.865	157.482	128.62	159.901	118.183	96.1506	144.291	365.778	410.01	386.321	340.992	319.525	341.91	111.918	67.0055	79.875	89.1206	60.1369	77.8716	228.432	153.667	158.017	194.402	150.354	181.027	3	Polar phase_negative ionization	2.9002e-13	m-H	355.109
6231	4.0357	366.271	41.9145	71.9636	23.174	321.826	294.371	56.3328	293.934	552.179	708.748	598.399	746.203	1304	249.719	370.618	189.321	431.646	716.908	336.812	837.239	1036.03	493.397	1378.9	1325.15	775.063	0	168.172	90.4609	67.4826	266.349	134.175	431.537	598.226	957.89	437.772	715.319	1288.75	3	Non-polar phase_negative ionization	4.3153e-05	m+FA-H	411.27
4981	4.0301	366.275	0	24.5234	0	97.5783	98.2981	21.246	96.9522	202.739	264.675	197.507	242.165	421.983	79.1407	87.474	53.2553	151.677	241.247	119.282	244.274	336.513	181.852	483.9	493.884	273.549	23.6935	53.8849	20.5453	0	77.0557	33.7277	145.068	177.22	359.489	159.721	227.121	451.19	3	Non-polar phase_negative ionization	4.966e-05	m-H	365.268
5041	3.2317	369.251	0	0	0	17.2771	11.3383	9.9948	120.482	71.4704	91.5159	198.301	154.989	199.757	0	0	0	31.8424	31.0378	24.5906	125.337	246.074	138.572	252.122	307.148	262.371	0	15.3401	21.7151	0	16.4012	16.3809	129.514	186.723	213.837	148.824	235.63	303.93	3	Non-polar phase_negative ionization	6.0342e-09	m-H	368.244
194	3.9874	370.242	0	0	0	0	0	0	0	0	0	0	0	0	0	301.165	173.397	0	284.903	134.474	681.06	437.214	913.451	689.855	418.1	768.351	0	0	0	0	0	0	0	0	0	0	0	0	3	Polar phase_positive ionization	2.1058e-11	m+H	371.25
6369	0.7741	374.242	0	0	0	0	0	0	262.394	329.081	572.96	394.505	409.489	802.195	166.737	0	0	101.266	0	0	1170.6	873.005	771.527	1810.44	1687.41	1484.88	0	0	161.71	0	0	224.153	713.979	311.869	326.387	710.839	519.149	594.527	3	Non-polar phase_negative ionization	1.9056e-09	m+FA-H	419.24
6755	0.7395	374.247	0	0	0	0	0	0	0	61.2888	89.4954	66.564	61.986	88.0992	0	0	0	0	0	0	111.86	105.452	84.8267	185.093	150.089	109.984	0	0	20.8366	0	0	0	0	30.2467	48.9546	95.2841	65.1915	77.5474	3	Non-polar phase_negative ionization	3.2644e-08	m+FA-2H+Na	441.227
8324	3.9931	388.258	57.0674	0	0	72.4181	67.9515	0	134.398	134.487	377.792	176.046	239.366	459.636	89.4398	77.8549	72.822	118.648	136.827	68.0551	363.112	444.339	278.9	453.165	456.133	231.566	13.2175	66.8457	0	9.7509	68.3527	32.1353	126.469	214.947	312.63	166.475	218.307	347.742	3	Non-polar phase_positive ionization	3.8015e-07	m+H	389.265
5822	3.5354	393.248	0	0	0	30.4943	52.5509	55.5875	69.8753	77.0528	113.158	163.215	190.115	244.769	59.8213	58.3861	90.2777	86.0345	96.1522	143.876	197.529	240.902	265.668	295.182	327.845	333.505	66.9744	48.4346	92.8687	66.7731	68.4079	92.0848	240.616	195.876	199.45	234.358	193.684	199.693	3	Non-polar phase_negative ionization	2.1587e-09	m-H	392.241
2435	0.5204	398.083	67.8431	122.579	190.151	127.564	221.635	327.89	320.846	261.346	329.376	534.312	519.693	489.705	117.2	121.188	132.747	250.404	171.72	224.676	427.661	659.335	497.737	705.25	846.125	741.698	56.4326	25.5519	67.7144	75.3439	53.6776	33.0719	334.303	337.493	342.173	354.023	281.555	335.424	3	Polar phase_positive ionization	1.0845e-09	m+H	399.09
5936	2.9988	398.263	0	0	24.9228	34.8994	19.4763	27.3821	96.1589	0	121.779	202.779	201.958	240.436	36.942	0	0	49.5414	0	48.5524	194.822	249.985	215.392	242.172	312.23	251.426	16.3593	14.6869	26.6552	21.9462	25.3912	32.4644	153.748	177.28	188.562	134.44	182.247	233.967	3	Non-polar phase_negative ionization	4.9509e-09	m-H	397.256
2945	4.9691	404.167	0	0	0	0	0	38.9262	48.5589	35.5671	59.7576	72.7751	59.8502	57.8387	0	0	14.6961	19.1122	30.441	0	52.8871	69.1617	50.9236	63.7789	96.2697	64.4297	0	0	0	23.4941	21.7789	13.1026	19.3739	0	0	32.1548	62.0548	46.3584	3	Polar phase_negative ionization	3.0309e-06	m-H	403.159
10339	0.4501	413.035	0	0	0	0	0	14.7888	49.9954	38.0814	32.6576	42.0898	48.3019	47.0463	17.0827	0	17.4991	21.9541	0	12.1654	63.2615	122.339	54.4661	74.7219	163.099	56.5328	3.2481	1.9696	7.6924	0	0	0	49.3008	23.0476	12.651	56.5733	15.8225	22.803	3	Non-polar phase_positive ionization	9.8975e-07	m+H	414.042
6273	5.1019	414.296	34.6463	0	36.7717	63.0444	30.2741	52.3431	117.74	132.622	132.473	231.144	186.968	183.84	104.019	106.225	66.8575	152.612	112.239	92.413	152.471	191.251	192.911	283.975	241.887	280.7	0	35.9783	0	45.3316	49.5022	65.5794	177.207	166.086	131.971	242.5	226.252	203.738	3	Non-polar phase_negative ionization	8.9765e-09	m-H	413.289
10427	3.4686	415.181	18.2813	0	16.4174	24.2506	26.7045	0	50.0235	54.6338	69.9807	79.7289	67.5114	89.5001	30.8568	37.701	33.1641	35.6734	34.1603	41.2086	85.2065	99.8209	108.324	116.81	105.219	145.502	29.4607	14.5812	20.0409	19.7792	25.5283	29.4896	82.6263	78.6347	71.1473	93.9181	84.797	93.491	3	Non-polar phase_positive ionization	1.5188e-12	m+H	416.188
11385	0.3999	428.1	0	26.1895	22.8592	0	0	21.856	105.924	88.0566	108.284	111.642	100.44	134.131	55.3027	0	0	51.1791	24.9525	52.6439	184.733	370.736	76.3605	197.273	355.787	90.1192	19.9146	12.5361	26.1554	15.9959	0	14.9519	88.5015	18.6395	51.2368	87.4518	21.3607	71.049	3	Non-polar phase_positive ionization	1.5817e-05	m+H	429.107
1523	0.6826	458.202	0	0	0	0	0	0	0	0	0	9.196	0	0	0	0	0	0	0	0	53.6727	53.8144	35.524	63.8589	58.0129	46.8003	0	0	0	0	0	0	0	0	16.612	17.1312	0	0	3	Non-polar phase_positive ionization	2.1595e-14	m+H	459.209
3891	6.8119	470.264	0	0	0	0	0	0	0	0	0	0	9.7333	0	0	68.6103	113.635	0	106.125	134.276	486.153	464.653	519.428	568.906	535.611	549.687	0	0	0	0	0	0	0	0	0	0	0	0	3	Polar phase_negative ionization	2.6268e-21	m-H	469.256
6868	0.5101	472.012	0	0	26.0555	0	12.7733	16.9666	0	50.368	42.6925	0	39.4049	49.3181	0	0	20.0744	9.4619	10.5878	14.2001	53.1212	45.558	48.4559	49.5912	69.6193	43.592	0	0	0	0	8.9287	0	23.4849	0	0	0	0	0	3	Polar phase_positive ionization	3.1385e-06	m+H	473.019
6938	3.0206	472.258	0	0	0	0	0	0	84.5309	0	0	0	0	0	0	0	0	0	0	0	104.318	132.061	115.818	0	150.327	97.7194	0	0	0	0	0	0	0	0	0	0	0	0	3	Polar phase_positive ionization	2.9772e-06	m+H	473.265
4062	7.1272	482.264	82.8726	51.2202	89.8193	95.9227	80.951	122.941	160.605	294.979	590.466	205.843	364.969	779.583	95.6116	181.563	266.1	143.965	230.403	341.242	912.099	885.255	809.045	1069.88	1067.63	906.741	363.534	287.597	676.774	479.022	358.037	794.455	1719.66	1176.13	1078.9	2026.61	1435.89	1347.36	3	Polar phase_negative ionization	1.3668e-10	m-H	481.257
8608	4.2065	502.762	53.1386	44.4399	20.4144	0	0	0	76.0203	106.112	91.4337	73.7864	98.3622	88.1696	16.3093	0	14.341	0	17.3662	0	118.401	108.843	132.249	120.688	124.078	166.51	0	0	0	0	0	0	113.776	105.587	84.9435	124.916	93.8179	70.2364	3	Polar phase_positive ionization	2.276e-13	m+H	503.769
5812	1.7128	512.297	95.6516	141.912	149.696	133.263	206.281	164.079	83.605	116.614	184.774	101.03	153.19	208.044	295.049	258.737	222.467	298.589	326.191	216.1	501.323	512.871	548.038	625.684	536.61	621.322	144.629	189.465	215.731	192.193	158.66	213.575	470.002	238.093	210.953	486.401	240.418	241.126	3	Non-polar phase_positive ionization	4.1961e-10	m+H	513.304
2468	2.8701	542.43	0	4.1304	0	0	0	0	0	0	0	0	14.7072	35.6729	0	0	0	0	0	0	65.3301	69.8036	74.8403	107.552	82.3329	118.942	0	0	0	0	0	0	90.3768	41.4072	42.5022	105.765	46.2743	47.2135	3	Non-polar phase_negative ionization	8.9912e-10	m+FA-2H+Na	609.41
1896	2.8736	542.432	0	0	0	0	4.9216	0	0	0	103.748	64.0921	77.4087	124.181	6.4859	0	0	13.2584	6.076	0	541.879	556.747	572.111	586.937	497.624	627.088	0	0	12.1247	9.3883	0	37.9816	484.821	177.927	212.283	632.113	215.473	256.403	3	Non-polar phase_negative ionization	2.0704e-11	m+FA-H	587.431
4044	4.1999	588.849	0	0	0	0	0	0	0	0	0	0	45.0694	45.3935	0	0	0	0	0	0	51.9706	51.3662	73.3381	61.1184	52.8988	81.9565	0	0	0	0	5.9762	0	94.4238	36.9887	34.6263	65.9469	54.2184	34.2674	3	Polar phase_positive ionization	3.9e-08	m+H	589.856
2016	2.2315	594.324	0	0	0	56.2091	0	0	0	0	0	92.7265	86.9991	146.494	0	0	0	0	0	30.9618	85.9426	0	97.5491	120.539	153.913	119.738	0	0	0	14.7549	21.1723	0	93.5213	133.627	123.849	76.6744	136.177	186.638	3	Non-polar phase_negative ionization	5.1881e-05	m-H	593.317
2476	0.5418	610.309	0	39.5575	0	50.2572	0	77.0627	80.909	101.045	148.788	89.7402	146.221	229.161	0	77.7168	74.1296	123.075	139.983	77.1835	190.795	233.657	193.476	291.728	293.22	267.846	0	0	0	63.9957	63.5561	90.7723	187.38	163.391	182.706	213.08	210.425	261.753	3	Non-polar phase_negative ionization	2.7342e-08	m-H	609.302
6609	4.079	668.807	298.484	225.009	227.417	261.422	0	225.629	125.942	241.672	213.716	126.391	222.982	188.236	32.2101	0	0	55.189	124.835	88.5586	247.815	261.63	386.986	280.574	266.794	432.561	56.2025	72.4602	53.5658	54.6649	83.5377	46.4047	117.791	171.931	175.928	129.696	176.035	167.46	3	Polar phase_positive ionization	2.1809e-06	m+H	669.814
2345	6.2776	685.377	37.6294	0	34.4702	0	32.3517	23.7691	60.4098	64.4705	103.879	94.7421	108.454	113.787	28.9557	47.8741	0	47.8934	75.8322	59.5258	120.739	105.105	136.543	125.803	117.518	173.224	0	0	0	40.6936	34.5909	35.669	88.8091	103.72	129.109	100.366	120.563	114.187	3	Polar phase_negative ionization	2.81e-09	m-H	684.37
8332	4.2872	742.418	0	0	0	0	0	0	63.4316	93.9892	120.909	50.5225	105.281	107.407	0	0	0	0	9.1655	12.422	157.805	153.012	196.637	158.277	167.738	205.764	0	0	0	0	6.7386	0	138.123	100.319	78.9868	120.833	87.7801	69.1432	3	Polar phase_positive ionization	4.0806e-15	m+H	743.425
255	4.7183	778.033	0	0	0	0	0	0	0	67.5877	92.9584	37.4324	70.8391	84.5214	0	7.7368	8.4098	0	5.3295	0	138.858	126.699	158.23	112.924	110.186	181.948	5.7838	0	0	0	0	0	75.0083	63.9279	57.6186	59.2307	58.3407	53.3015	3	Polar phase_positive ionization	4.0205e-12	m+H	779.04
570	4.4207	797.898	11.5485	0	0	0	0	0	0	53.5276	63.5357	0	64.0652	53.1995	0	0	0	6.7942	0	0	67.8148	67.8713	84.4115	0	80.9234	61.886	0	0	0	8.6507	0	0	75.4744	0	51.9688	76.1927	63.0447	68.1467	3	Polar phase_positive ionization	5.1643e-05	m+H	798.906
4560	4.1488	840.484	21.2971	0	0	147.878	0	250.065	0	236.173	0	0	0	0	0	0	0	0	0	0	735.477	912.65	690.877	1072.7	1098.44	946.446	0	0	0	0	0	0	1503.52	1466.18	1769.78	1640.53	1633.77	2025.58	3	Non-polar phase_negative ionization	5.3909e-18	m-H	839.477
1774	4.1407	878.47	33.4251	41.8902	21.5635	52.9838	62.2164	0	290.379	336.837	483.987	300.299	352.068	487.786	63.713	0	15.7435	0	30.0242	25.6887	635.918	836.809	909.382	713.581	768.778	941.981	0	31.2526	16.2737	0	43.8925	16.6854	1061.48	667.856	491.578	1240.33	692.446	460.192	3	Polar phase_positive ionization	6.072e-11	m+H	879.477
1799	5.1854	972.565	123.78	0	159.07	191.301	300.609	230.061	398.626	412.566	564.189	587.656	579.292	992.845	179.376	251.208	207.487	241.33	311.991	0	740.7	750.817	722.688	1147.96	997.943	924.902	245.07	191.322	232.608	0	245.91	332.264	767.933	760.229	1033.87	860.28	890.523	1299.19	3	Non-polar phase_negative ionization	4.5469e-09	m-H	971.557
281	4.2453	994.575	0	0	16.8326	2.8029	14.1662	13.1111	47.2259	66.4343	59.9331	73.8746	70.7189	90.7659	0	0	0	26.4136	0	0	100.217	95.5389	182.195	147.849	139.834	229.819	0	0	0	12.8729	15.721	16.2081	172.335	86.991	84.6475	227.124	116.061	76.5393	3	Polar phase_negative ionization	5.0324e-08	m-H	993.568
2572	4.2447	994.577	14.4449	0	18.3555	0	0	0	80.5737	115.056	116.283	86.6492	121.875	121.112	31.3594	17.883	22.3248	34.3384	32.4419	0	218.657	267.627	333.325	211.249	244.92	338.447	0	0	0	16.4547	30.5759	17.447	266.067	138.278	129.652	306.797	152.897	92.4793	3	Polar phase_positive ionization	1.4756e-10	m+H	995.584
2560	4.2117	1005.53	65.3224	62.709	17.2172	60.7866	51.8309	0	132.628	149.133	153.964	107.098	147.235	166.674	0	0	0	18.368	0	23.9917	182.465	197.356	293.828	226.205	220.409	275.594	0	13.7886	0	13.9751	14.3573	14.3684	179.458	168.588	131.297	193.949	153.429	142.18	3	Polar phase_positive ionization	1.9818e-14	m+H	1006.54
2722	4.063	1041.44	0	0	27.6391	0	0	0	24.0492	56.7019	50.2492	0	64.3038	0	0	0	0	0	0	0	86.9085	91.8966	174.013	83.8376	79.4481	179.871	0	17.4723	0	0	0	0	0	48.2234	0	0	48.6602	0	3	Polar phase_positive ionization	3.4332e-07	m+H	1042.44
853	4.379	1138.6	0	0	0	20.7456	42.6047	0	0	0	70.7376	72.3862	81.6738	82.7836	0	0	0	0	0	0	91.3731	100.438	128.259	111.492	126.644	146.107	0	8.4921	6.8389	0	42.1925	0	94.1846	89.0891	59.5602	89.7398	78.8788	43.2264	3	Polar phase_negative ionization	1.5202e-08	m-H	1137.6
3126	4.7121	1166.55	10.0477	0	0	0	0	0	31.2221	78.0159	0	55.1636	84.0582	95.1934	0	0	0	0	0	0	141.574	158.762	205.477	131.715	138.504	186.701	5.586	5.6845	0	6.3822	0	0	78.3126	58.7893	63.2448	60.2234	78.8931	68.8499	3	Polar phase_positive ionization	5.7073e-13	m+H	1167.56
59	0.5729	104.012	11.4605	17.3855	0	47.6313	40.0999	34.9463	56.9583	63.3928	63.4706	96.903	94.2179	73.6665	14.6063	19.7605	29.4009	26.3921	26.8341	33.5721	38.3872	40.7993	42.5767	53.7446	58.6467	65.9152	37.6157	31.0286	31.6114	65.7593	56.5906	46.5416	83.5493	119.828	165.022	83.6511	168.402	217.028	4	Polar phase_negative ionization	6.9847e-07	m-H	103.004
948	0.5278	127.063	74.527	97.4437	75.4	121.706	134.678	112.067	249.599	204.052	201.529	347.362	323.718	294.953	0	40.2215	87.0598	52.682	53.8081	103.675	284.431	245.292	235.903	378.465	369.289	383.744	117.787	132.342	111.143	147.691	149.725	167.036	277.418	272.968	297.773	311.061	288.632	342.196	4	Polar phase_positive ionization	1.155e-10	m+H	128.07
1824	0.4223	146.104	112.079	99.0066	120.446	107.57	129.829	152.42	319.111	329.832	439.508	344.86	340.793	477.286	0	157.231	0	159.558	145.934	148.917	382.483	380.626	443.983	417.044	417.284	420.247	0	0	173.664	125.353	0	164.647	429.09	394.582	337.59	376.416	329.922	303.637	4	Polar phase_positive ionization	5.2812e-11	m+H	147.112
3649	5.3812	178.134	0	0	0	0	0	0	62.1464	56.2036	50.2586	57.198	0	58.418	0	0	0	0	0	0	55.3388	67.4949	0	41.4132	71.3458	46.3987	0	0	0	0	0	0	0	58.966	67.3956	46.3117	60.0495	71.7026	4	Polar phase_positive ionization	7.3589e-06	m+H	179.141
4205	1.2052	178.594	0	0	0	0	0	19.2405	62.1438	88.9664	113.385	64.8101	107.672	177.501	59.1505	29.8734	0	0	50.6329	30.3797	71.8987	95.2764	55.0633	94.9874	111.024	64.27	16.2025	0	0	0	0	0	43.6309	43.2068	76.962	40.5063	48.0113	77.8274	4	Non-polar phase_positive ionization	2.4086e-07	m+H	179.601
3767	4.809	180.113	0	121.208	125.423	105.48	119.469	0	726.904	780.901	902.698	840.606	788.757	908.435	39.6188	63.4837	130.293	0	67.9578	117.259	815.654	815.431	825.635	796.265	765.772	777.584	86.1897	114.553	131.297	0	104.929	0	642.919	659.433	580.857	591.243	553.386	581.638	4	Polar phase_positive ionization	2.2614e-21	m+H	181.12
432	4.959	180.114	209.871	210.518	177.657	254.76	363.456	258.575	692.226	623.381	610.916	795.381	720.516	838.117	113.418	180.608	325.706	134.445	178.625	342.048	525.3	566.9	529.217	597.263	576.613	536.731	266.352	282.493	149.58	303.062	312.463	142.265	384.023	574.831	724.376	380.384	641.313	762.031	4	Polar phase_negative ionization	2.8229e-09	m-H	179.107
4979	1.2109	194.13	115.11	174.681	153.17	132.825	180.667	218.378	990.942	1119.13	1495.26	1377.48	1479.82	1974.3	443.985	429.511	285.519	521.015	639.568	372.88	1133.31	1273.3	1256.45	1300.6	1755.42	1496.86	125.716	0	86.9999	130.495	159.736	128.949	531.833	893.442	1002.7	671.974	1066.17	1160.11	4	Non-polar phase_positive ionization	8.4483e-12	m+H	195.137
5066	1.9379	197.141	131.21	106.79	0	127.825	144.89	127.261	616.799	640.451	691.912	1358.55	1038.06	1086.37	75.5197	110.065	117.742	127.724	218.919	270.181	235.461	355.191	198.945	418.344	772.027	281.132	94.9726	77.6316	35.5868	118.942	130.491	61.1986	178.664	319.597	487.509	202.747	544.018	882.569	4	Non-polar phase_positive ionization	9.5817e-07	m+H	198.148
5047	4.9699	200.14	0	0	0	0	0	0	634.81	600.07	626.037	683.694	700.128	912.236	0	0	0	57.4859	0	0	953.969	903.67	832.89	1094.66	1030.91	1034.46	0	176.278	293.267	0	154.046	297.099	1424.21	997.227	825.663	1483.35	908.758	783.904	4	Polar phase_positive ionization	3.4568e-13	m+H	201.147
534	4.9347	200.141	0	0	0	0	0	0	93.7997	78.4686	83.9711	102.67	101.859	105.16	0	0	0	0	0	0	127.313	125.72	93.9869	143.373	122.487	127.697	0	0	0	19.9833	27.3418	37.3348	161.195	63.1134	72.059	136.919	100.419	101.472	4	Polar phase_negative ionization	1.8892e-12	m-H	199.134
5371	4.9642	206.094	4332.32	5096.61	3730	4730.6	7203.85	4061.93	17989.5	15821.6	17512.2	19285.1	15752.1	17546.2	2482.58	3228.53	7372.1	2138.78	2727.57	4704.28	18157.1	16942	15567.3	19514.6	18614.2	17064.2	4733.11	5017.23	3832.37	4291.73	4567.36	3789.28	13453.7	16188.3	15524.2	13022.5	14782.5	17091.1	4	Polar phase_positive ionization	2.8068e-17	m+H	207.101
1649	0.7501	210.123	137.036	191.474	0	207.3	392.913	412.181	1377.98	1521.73	2003.83	1891.26	1967.39	2593.43	0	0	434.153	0	330.119	0	2020.91	1754.24	1618.42	3647.2	3054.27	2715.51	245.528	299.079	628.237	437.857	544.408	1045.24	1410.71	1631.42	1620.04	2298.48	2437.22	2563.77	4	Non-polar phase_negative ionization	3.139e-09	m-H	209.115	UNC210
2687	0.7376	210.124	0	0	0	30.5767	0	0	103.407	121.763	120.746	139.118	128.834	149.778	0	33.0763	0	0	0	0	159.221	145.637	149.302	211.735	161.919	167.337	0	0	85.9566	37.9621	0	105.15	129.975	125.741	149.622	177.553	176.08	178.813	4	Non-polar phase_negative ionization	1.9035e-11	m+FA-2H+Na	277.104	UNC210
628	5.0013	210.126	106.876	140.489	174.424	136.52	184.667	182.997	813.618	867.506	858.785	1001.44	955.449	1032.55	87.635	82.8049	214.687	82.9816	124.62	196.627	938.822	1027.74	951.893	955.278	1032.66	1056.34	178.59	216.299	326.812	229.376	248.632	383.114	898.141	1049.36	1176.79	974.256	1097.7	1185.56	4	Polar phase_negative ionization	9.1243e-20	m-H	209.119	UNC210
5756	4.7683	212.103	149.731	208.746	180.446	128.025	164.048	140.245	950.932	761.542	837.06	870.36	669.971	833.095	72.6628	124.431	200.745	90.4695	93.3583	201.581	458.496	523.621	430.954	443.251	512.604	388.794	195.924	142.617	94.2456	168.78	149.091	89.0629	230.971	414.845	456.903	0	463.947	538.71	4	Polar phase_positive ionization	2.1524e-11	m+H	213.111
1120	4.7884	212.104	0	18.6825	16.6641	0	0	0	94.467	64.1601	81.713	98.3066	79.7924	67.1421	0	0	27.2865	0	0	0	56.9675	53.2806	0	61.1444	63.2163	0	0	0	0	0	0	0	0	65.6109	63.894	23.4297	0	57.954	4	Polar phase_negative ionization	3.0251e-06	m+FA-H	257.102
633	4.7681	212.105	89.1253	97.0704	98.0571	89.4721	100.2	100.322	516.776	468.192	451.62	581.244	481.349	512.735	0	64.0049	130.166	40.5063	66.194	123.409	275.934	273.242	262.361	299.321	331.59	239.944	98.2458	83.8989	63.1819	138.274	84.1297	67.1166	174.056	322.057	341.971	171.556	341.284	424.504	4	Polar phase_negative ionization	9.2643e-13	m-H	211.098
5753	5.584	212.139	0	137.8	168.059	0	0	0	1896.75	1286.52	1376.93	1366.83	1251.42	1358.18	254.823	316.632	177.117	0	278.273	0	830.253	1396.06	1201.74	784.478	1328.29	1171.33	178.334	131.722	0	164.054	98.1593	96.9532	923.165	1461.16	1746.94	951.556	1473.29	1626.22	4	Polar phase_positive ionization	1.1989e-12	m+H	213.147
2358	1.2874	212.14	146.458	225.385	305.868	281.19	591.378	648.273	2234.2	2111.15	3264.83	3368.96	3563.95	4946.6	858.683	1227.4	642.385	1570.8	1745.01	1115.3	2433.14	3127.14	2568.79	3905.02	4299.58	4105.3	294.942	265.059	243.762	428.611	312.865	349.424	1546.15	2013.48	2357.86	1704.79	3118.54	3515.45	4	Non-polar phase_negative ionization	1.1078e-08	m+FA-H	257.138
2680	1.3006	212.14	0	0	13.4601	17.6555	30.8534	22.7906	109.918	113.143	141.887	121.575	130.252	189.792	0	0	0	59.2864	79.4841	0	91.0707	103.13	96.355	142.317	157.931	147.965	23.759	24.1999	13.7911	23.6255	26.1573	19.6339	69.6198	91.1292	84.7616	79.9834	124.605	138.907	4	Non-polar phase_negative ionization	8.7961e-09	m+FA-2H+Na	279.12
6131	1.2117	212.14	698.159	1004.86	1093.26	819.8	1450.36	1529.82	9801.79	10881	15579.9	12083.1	11477.9	16902.6	3225.9	2854.67	2118.2	3568.17	4002.87	2551.18	9243.13	13364.9	11309.3	10813.5	14854.6	13124	870.387	771.148	677.701	883.856	852.227	773.486	3855.37	7849.56	8858.39	4203.86	8472.66	9181.91	4	Non-polar phase_positive ionization	1.7882e-12	m+H	213.148	Traumatin (confirmed by coelution with authentical standard)
1723	1.2872	212.14	0	0	0	56.7089	122.865	130.391	604.825	605.034	997.121	725.902	770.368	1157.65	184.453	186.883	121.776	329.878	369.396	222.673	439.736	572.128	464.395	829.956	932.904	916.16	0	53.6292	44.5153	96.2025	93.1229	68.4698	283.118	383.882	456.897	394.33	768.944	898.585	4	Non-polar phase_negative ionization	8.8523e-08	m-H	211.133	Traumatin (confirmed by coelution with authentical standard)
1121	5.6005	212.141	0	0	0	0	0	22.8344	256.879	248.77	221.378	234.417	183.745	181.775	0	55.095	0	0	55.468	0	167.268	255.557	192.278	0	202.897	194.525	0	0	0	0	0	0	147.153	188.34	275.264	177.948	319.459	359.04	4	Polar phase_negative ionization	6.346e-09	m+FA-H	257.139
634	5.5715	212.141	0	0	0	0	0	0	78.2509	72.2534	75.9821	63.5618	0	0	0	0	0	0	0	0	0	84.0835	56.6645	0	70.3058	70.605	0	0	0	0	0	0	66.477	72.9114	86.9805	66.7209	96.7503	110.818	4	Polar phase_negative ionization	5.1602e-06	m-H	211.134
7574	1.214	212.141	36.9283	49.7605	50.6297	57.2498	76.8698	91.2712	342.423	373.513	501.177	507.333	573.024	745.92	175.863	156.798	124.991	202.826	259.215	161.773	421.572	417.531	474.208	505.37	613.223	562.893	0	50.5625	44.2092	64.8274	64.0885	54.0088	239.143	356.046	369.915	270.225	390.3	493.213	4	Non-polar phase_positive ionization	7.598e-11	m+Na	235.13	Traumatin (confirmed by coelution with authentical standard)
5876	4.8886	214.121	0	75.4886	0	0	0	0	500.757	418.168	482.015	407.697	419.052	476.233	0	0	0	0	51.4082	95.5924	437.21	435.167	303.773	425.699	456.981	322.989	0	83.5018	128.775	92.8201	92.3008	103.172	327.408	421.614	325.8	381.038	430.296	467.58	4	Polar phase_positive ionization	4.4523e-16	m+H	215.128
673	4.884	214.121	18.4265	0	0	0	0	0	210.557	204.611	201.149	267.529	209.704	227.154	0	22.2399	0	0	0	0	182.19	161.463	109.094	202.881	196.938	137.877	0	0	0	0	0	0	192.069	212.827	174.852	155.536	199.946	214.058	4	Polar phase_negative ionization	1.0591e-17	m-H	213.114
1179	5.4991	216.171	0	0	0	0	0	0	79.7774	51.4207	74.7371	58.1518	56.1809	0	0	0	0	0	0	0	66.791	74.5917	62.6119	52.9048	81.4521	59.5243	0	0	0	0	0	0	65.2024	67.2257	97.2594	109.001	82.0577	96.8868	4	Polar phase_negative ionization	3.3349e-11	m+FA-H	261.169
6143	5.5104	216.171	5.6983	0	13.2026	0	0	1.8156	169.801	191.853	156.869	117.34	213.736	122.876	0	5.1613	13.2211	9.392	4.2108	8.6405	158.933	231.525	132.972	143.467	176.414	123.19	5.8403	0	28.23	4.9999	3.6335	29.5915	229.474	157.226	152.092	215.574	195.274	160.179	4	Polar phase_positive ionization	2.276e-13	m+H	217.179
682	5.5082	216.173	0	0	0	0	0	0	49.7006	0	47.7908	40.9387	48.408	45.5177	0	0	0	0	0	0	0	54.5797	0	43.5396	48.6076	31.3702	0	0	0	0	0	0	60.7595	67.7962	66.9689	77.1946	70.3455	62.18	4	Polar phase_negative ionization	5.9858e-09	m-H	215.166
6512	1.3978	218.13	0	0	0	0	0	9.6294	227.941	290.852	540.635	343.477	363.453	623.068	10.9291	50.9282	56.8582	79.5839	54.8762	56.6032	215.299	272.046	275.716	209.32	304.889	280.867	0	0	0	0	0	0	137.36	194.202	172.525	143.126	215.872	184.065	4	Non-polar phase_positive ionization	3.2308e-10	m+H	219.137
733	4.9862	224.104	5048.96	5005.64	4845.72	12159.6	13944.6	9398.77	19966.9	19086.3	20127.5	30984.3	28462.8	30317.4	3000.41	3684.28	12356.9	3689.44	4933.11	14352.9	15424.7	19698.9	16208.2	20072.9	23140.6	19991.9	10649.9	11748.5	3461.45	13741.5	14447.4	3778.63	11719.9	22646.5	25431.9	13701.4	26722.8	28489.2	4	Polar phase_negative ionization	7.4284e-06	m-H	223.097
6654	4.9927	224.104	16975.2	20619.9	13397.2	15532.4	18310.1	13506.6	49631.3	47101.1	47823.7	38934.9	36208	34757.6	8549.89	12032.4	20734.7	7342.09	8773.8	14529.2	29215.2	31833.6	28165.9	22110.9	23627.2	18945.4	17659	17254.8	8095.98	12746.7	11825.2	5004.02	17854.4	37186.4	40726.3	12801.4	26608.8	32884.9	4	Polar phase_positive ionization	1.2621e-07	m+H	225.112
7988	4.9881	224.105	596.959	670.747	556.364	743.432	752.64	528.638	1447.62	1531.02	1537.1	1546.12	1284.53	1003.49	410.612	504.35	797.971	306.457	395.176	544.28	1007.27	1118.9	959.517	863.359	917.775	733.643	750.861	747.498	291.237	493.356	464.724	272.375	637.352	1209.93	1187.48	532.405	1041.21	1153.44	4	Polar phase_positive ionization	3.4172e-07	m+Na	247.095
1272	5.7119	224.14	63.4043	81.809	110.842	79.0237	122.783	126.416	433.711	356.723	486.446	471.561	436.58	649.254	125.047	175.754	109.08	180.368	236.389	150.032	374.152	677.675	773.5	505.553	729.339	739.488	161.124	126.964	113.791	146.69	131.856	110.194	574.046	666.536	849.927	687.551	748.739	927.579	4	Polar phase_negative ionization	5.6875e-12	m+FA-H	269.139
735	5.7128	224.141	24.0267	0	42.0202	24.7388	0	51.481	139.408	126.879	175.81	161.194	139.048	198.995	48.2081	65.5738	38.481	66.704	67.8481	52.6845	145.794	230.736	240.58	165.195	221.245	265.048	46.8163	0	42.5316	54.552	40.5063	51.3025	184.049	237.564	309.283	181.914	241.773	289.176	4	Polar phase_negative ionization	1.2999e-11	m-H	223.133
6713	4.5202	226.118	84.6512	131.117	151.459	462.862	477.417	0	584.336	649.194	841.291	618.482	814.717	912.498	133.291	142.366	111.655	0	0	0	750.235	762.732	736.058	762.346	924.885	758.075	139.607	0	0	0	0	0	842.304	1016.85	969.589	986.404	1023.67	1092.57	4	Polar phase_positive ionization	3.3382e-14	m+H	227.126
1538	5.2709	228.135	0	0	0	0	0	0	78.787	61.5715	57.5378	65.1431	56.0535	91.9432	0	0	0	0	0	0	0	53.9064	0	0	73.9862	51.6511	0	0	0	0	0	0	0	51.8952	56.0645	42.3132	64.8956	56.2274	4	Polar phase_negative ionization	1.5587e-06	m+FA-2H+Na	295.115	Traumatic acid
6909	5.2678	228.135	270.408	401.453	281.375	272.266	421.865	324.502	13778.9	13243.9	12122.2	14428.8	11776.6	11492.3	235.645	332.846	384.051	231.546	338.31	390.777	4833.62	8148.37	7974.59	4847.28	8077.9	7422.96	295.871	314.8	200.585	246.138	327.174	184.922	3065.35	10361.2	12801.1	2903.09	9688.84	12903.9	4	Polar phase_positive ionization	4.6833e-11	m+H	229.142	Traumatic acid
1846	0.9048	228.136	0	0	0	19.6118	0	0	158.077	197.492	224.147	240.051	256.385	303.636	28.986	25.2486	0	0	0	0	290.808	298.405	85.9438	350.722	363.338	237.05	0	34.4304	65.6193	21.5016	0	0	177.176	205.792	223.291	199.795	220.716	288.272	4	Non-polar phase_negative ionization	3.7757e-10	m-H	227.128
816	5.2716	228.136	91.3364	119.214	70.062	96.3203	129.672	113.773	2818.33	2756.54	2797.51	3895.78	3059.59	3052.93	100.504	122.896	145.689	99.4629	110.38	164.423	1681.1	2083.74	1971.51	1633.77	2255.35	1937.16	112.399	116.632	96.6198	123.409	126.271	87.1401	966.437	2497.43	3177.87	1140.98	2741.62	3247.07	4	Polar phase_negative ionization	7.5818e-12	m-H	227.129	Traumatic acid
1976	0.7072	230.115	0	0	0	0	44.4141	38.7498	72.0649	106.36	175.714	113.538	159.289	298.434	0	0	0	0	59.5891	37.6097	127.104	147.12	132.804	177.575	188.454	228.271	0	0	0	0	0	0	67.3629	132.66	146.592	114.826	0	164.946	4	Non-polar phase_negative ionization	1.72e-06	m-H	229.108
1333	5.3823	230.15	0	0	0	0	0	0	115.461	97.4737	91.8228	132.081	103.572	112.603	0	0	0	0	0	0	81.3497	92.3177	78.6121	102.703	144.872	97.5863	0	0	0	0	0	0	101.851	104.119	145.941	107.673	110.569	135.613	4	Polar phase_negative ionization	5.0508e-16	m+FA-H	275.148
1972	5.1234	230.151	0	0	0	0	26.934	0	0	86.9575	82.0178	135.348	108.828	150.238	0	0	0	94.6198	63.4955	40.5736	98.0533	87.419	82.3929	124.341	148.16	180.278	0	0	27.5457	22.9069	31.1457	0	128.738	106.58	79.9021	133.591	139.063	143.274	4	Non-polar phase_negative ionization	2.8539e-06	m-H	229.143
870	0.8783	232.02	59.9378	60.9572	69.8144	88.3807	86.7006	82.2819	425.904	336.493	364.909	513.699	350.903	416.788	63.3041	77.9343	95.9487	86.6532	0	131.44	240.603	434.592	264.352	292.498	417.253	334.918	103.658	104.796	100.643	127.813	149.008	136.76	328.876	364.336	484.819	402.562	392.023	488.722	4	Polar phase_negative ionization	3.7113e-12	m-H	231.013
8907	1.3949	236.14	0	0	0	0	0	0	89.6463	85.2081	144.777	101.227	107.84	158.133	0	0	0	0	0	0	66.17	70.1022	79.4809	74.401	106.898	72.5236	0	0	0	0	0	0	37.6681	41.7381	33.2955	37.9849	61.6482	70.071	4	Non-polar phase_positive ionization	5.1148e-13	m+Na	259.13
8725	1.4065	236.141	0	0	0	0	0	0	72.7189	75.6185	113.529	80.8147	91.9824	134.675	0	0	0	0	0	0	54.4946	53.2693	0	54.8057	74.1298	76.3079	0	0	0	0	0	0	29.3066	0	38.9607	50.4976	0	47.5078	4	Non-polar phase_positive ionization	3.4603e-09	m+NH4	254.174
7764	1.4105	236.141	126.975	158.99	0	142.67	176.459	191.746	555.619	680.638	1089	656.503	825.08	1186.11	253.545	224.388	227.657	271.2	323.596	294.899	432.056	534.029	544.052	497.808	657.079	506.544	111.094	95.996	73.9799	36.3639	0	78.0914	236.973	430.325	385.646	300.691	447.146	405.967	4	Non-polar phase_positive ionization	5.0925e-10	m+H	237.148
7480	5.3816	237.171	0	0	0	0	0	0	59.8864	76.0729	64.6227	64.0507	50.1908	68.9389	0	0	0	0	0	0	56.3085	76.3599	49.9429	41.8547	63.396	36.7979	0	0	0	0	0	0	30.0089	55.9086	73.7274	27.4971	65.2216	58.0305	4	Polar phase_positive ionization	2.2168e-12	m+H	238.179
927	0.5924	238.034	63.2588	58.8372	60.4605	75.0717	72.1185	56.171	218.019	226.359	192.754	215.507	207.124	182.722	61.7368	59.9231	62.8079	54.2985	65.2316	73.0164	129.503	134.491	133.507	106.456	101.671	115.122	87.0274	98.2235	93.7354	103.925	96.1229	98.4338	232.927	297.611	345.842	214.233	366.976	379.864	4	Polar phase_negative ionization	1.2792e-12	m-H	237.027
7553	5.2501	238.119	165.511	230.288	183.93	0	212.351	190.183	546.418	750.912	923.904	449.729	623.137	901.969	103.207	136.563	219.581	93.1928	122.221	219.951	764.338	800.786	708.814	709.372	752.351	708.481	240.851	184.03	132.166	220.082	221.151	157.324	432.128	645.634	656.722	479.26	653.517	724.302	4	Polar phase_positive ionization	1.8284e-11	m+H	239.126
960	5.2445	238.12	68.8609	96.2909	99.2405	0	0	0	245.39	293.372	472.376	268.089	376.768	513.973	39.5087	73.4236	85.8363	0	0	121.968	371.94	283.314	308.712	389.328	388.443	386.45	112.654	0	0	0	119.62	0	278.948	396.482	407.927	298.686	390.685	409.01	4	Polar phase_negative ionization	1.0865e-10	m-H	237.113
1435	5.4214	240.135	0	0	0	0	0	0	193.77	218.282	217.404	226.005	240.697	315.356	0	0	0	0	0	0	211.261	234.348	205.455	245.17	311.427	234.299	0	0	0	0	0	0	157.406	253.351	323.355	201.305	291.974	353.604	4	Polar phase_negative ionization	8.3521e-14	m+FA-H	285.133
7682	5.4369	240.135	565.051	923.957	610.804	501.033	986.515	701.606	12965.7	14309.8	16220.7	12925.2	11311.4	15287	489.231	822.632	937.292	432.673	610.222	652.658	12285.7	14021.7	11873.4	9395.59	11680.9	8702.25	699.551	812.125	377.164	531.633	720.279	443.405	8408.03	15727.9	19303.6	5095.43	11693.4	15707.5	4	Polar phase_positive ionization	2.2233e-11	m+H	241.142
1664	5.4314	240.135	0	0	0	0	0	0	0	40.8611	60.037	67.8975	69.9598	85.227	0	16.567	0	0	0	0	53.0101	0	54.9395	69.5223	68.4612	65.8796	0	0	0	0	0	17.1282	0	63.8353	59.877	51.688	60.8463	61.8076	4	Polar phase_negative ionization	2.5635e-05	m+FA-2H+Na	307.115
967	5.4326	240.136	142.148	176.467	190.689	182.711	307.897	202.155	2977.19	2936.51	3016.83	3226.57	3385.01	4086.7	0	176.778	232.999	165.389	267.197	290.317	2368.81	3378.23	2866.72	2828.73	3484.33	3122.95	213.001	293.136	0	240.915	308.571	150.589	1942.33	3459.1	4304.5	2130.16	3726.57	4814.82	4	Polar phase_negative ionization	1.8416e-12	m-H	239.129
8691	5.4401	240.136	26.4075	0	0	0	0	0	226.455	209.796	244.624	186.583	113.89	145.569	0	34.7615	0	0	0	0	197.585	208.992	199.936	119.838	168.914	138.913	17.964	19.0964	0	0	0	0	100.09	246.748	225.779	109.854	130.1	172.699	4	Polar phase_positive ionization	1.0541e-10	m+NH4	258.17
7952	2.153	240.168	0	0	0	0	0	0	187.236	159.311	191.559	239.607	200.417	217.536	30.2967	41.2012	0	31.5072	0	0	227.825	265.457	223.318	249.674	304.303	251.975	0	0	0	0	0	0	146.318	185.561	190.903	160.82	204.298	225.9	4	Non-polar phase_positive ionization	4.1064e-18	m+H	241.175
7937	4.5452	244.13	76.6705	108.397	175.002	0	114.146	158.69	757.229	854.011	1191.3	666.979	751.449	1051.79	176.115	134.177	176.93	0	0	161.923	893.252	1005.52	982.095	856.889	931.41	803.678	147.326	0	168.633	0	0	163.05	1015.54	1076.99	1122.31	910.124	980.954	1082.83	4	Polar phase_positive ionization	6.0559e-16	m+H	245.137
8139	0.625	244.13	0	13.6989	0	0	0	0	72.6438	70.9442	115.471	88.7645	130.86	179.811	0	0	19.6291	50.2167	0	0	61.0058	56.6142	74.3481	103.105	62.991	81.4592	0	0	0	0	0	0	33.2008	74.5002	64.7255	46.7821	82.9376	64.89	4	Non-polar phase_positive ionization	8.8675e-09	m+H	245.137
1013	4.5552	244.131	78.3798	90.0383	86.0477	50.9108	0	122.912	465.782	479.972	655.002	501.287	501.417	776.655	87.6162	95.0834	124.972	107.342	85.2112	98.9684	595.553	670.333	521.705	585.164	662.569	657.578	133.444	115.609	114.923	95.0948	89.1718	101.266	558.464	604.29	671.532	804.924	819.81	703.277	4	Polar phase_negative ionization	3.8717e-15	m-H	243.123
2169	0.6104	244.131	0	0	0	20.443	61.9668	53.2912	88.9557	161.658	269.68	229.663	121.175	511.452	51.3925	0	0	83.0107	76.8526	72.4254	285.122	266.414	220.747	438.472	390.23	107.32	0	59.0231	67.0435	0	62.6027	76.0549	222.689	230.059	232.335	243.222	267.09	245.277	4	Non-polar phase_negative ionization	1.6957e-05	m-H	243.124
8632	2.6179	250.193	0	0	0	0	0	0	166.689	125.822	307.342	159.78	182.93	283.607	0	0	0	29.1578	0	0	157.202	247.738	190.297	172.886	249.586	183.976	0	0	0	0	0	0	147.096	269.601	286.658	202.249	218.71	314.214	4	Non-polar phase_positive ionization	1.9282e-11	m+H	251.2
538	5.595	264.135	25.8662	0	0	0	0	0	513.297	599.966	826.808	351.996	482.921	720.709	0	0	45.9888	0	24.8577	35.8215	452.665	484.704	431.422	412.945	422.958	370.862	61.7621	39.9703	32.3776	41.2491	41.3071	22.5618	333.356	484.783	526.011	301.819	422.571	576.085	4	Polar phase_positive ionization	1.6922e-12	m+H	265.142
1185	5.598	264.135	0	35.9367	33.4177	16.7019	33.3921	30.4554	408.321	444.987	644.906	416.16	473.554	636.169	7.0886	25.5959	0	0	20.9905	47.7881	346.91	453.052	287.437	337.03	360.438	313.222	0	0	0	40.0969	41.5761	22.6799	225.103	339.295	430.543	302.405	503.503	612.498	4	Polar phase_negative ionization	7.8828e-12	m-H	263.128
619	4.9854	265.13	1475.24	1557.74	1117.6	1025.22	1259.04	833.904	3377.84	2896.77	3186.34	2507.7	2235.39	2253.06	580.701	757.424	1342.77	428.887	569.697	984.348	1690.08	1925.59	1766.38	1375.23	1394.19	1207.76	1165.27	1020.19	498.232	879.185	854.917	471.729	1084.73	1983.03	2441.48	845.324	1596.4	1946.3	4	Polar phase_positive ionization	1.2763e-07	m+H	266.138
781	6.5043	266.187	0	34.3498	31.3841	0	36.1975	0	335.969	267.736	299.164	249.391	273.977	301.491	44.714	46.1103	0	0	36.2692	0	193.372	253.959	177.048	155.05	215.459	172.653	0	0	0	31.93	26.5442	0	0	201.648	281.391	138.63	259.681	326.225	4	Polar phase_positive ionization	1.8732e-09	m+H	267.194
11412	2.5845	266.188	15.0547	27.3638	27.861	0	40.4451	0	240.222	306.477	414.901	354.293	384.855	478.211	52.1408	71.0247	49.3636	80.2915	83.7056	65.8415	415.497	504.984	342.554	447.745	605.04	429.547	25.541	0	0	0	0	0	250.183	410.877	407.778	288.087	457.115	530.674	4	Non-polar phase_positive ionization	1.1579e-12	m+Na	289.177	11-HHT (2)
9592	2.585	266.188	86.1979	150.663	163.184	107.723	175.377	170.118	2286.44	2381.8	3363.11	2774.17	2813.21	3678.79	460.674	459.56	341.437	427.13	615.111	363.677	3035.6	3979.24	2779.69	3437.88	4246.25	2885.54	161.597	134.853	146.208	181.639	193.057	142.657	1917.22	3119.48	3541.66	2087.71	3466.97	3787.27	4	Non-polar phase_positive ionization	2.3292e-13	m+H	267.195	11-HHT (2)
1247	5.9922	268.163	0	0	0	0	0	0	103.67	106.229	142.664	124.648	135.59	142.164	0	0	0	0	0	0	68.4803	110.324	80.943	65.3607	125.342	95.7347	0	0	0	0	0	0	71.4292	119.277	174.971	76.0094	127.465	174.758	4	Polar phase_negative ionization	9.2875e-12	m-H	267.155
941	6.0114	268.166	0	0	0	0	0	0	269.809	316.665	344.55	324.432	255.259	336.323	0	0	0	0	0	0	186.087	278.467	204.883	211.29	285.814	206.879	0	0	0	0	0	0	185.6	314.692	430.521	182.532	325.774	401.375	4	Polar phase_positive ionization	4.6108e-13	m+H	269.173
3305	5.2667	269.16	0	0	0	0	0	0	273.98	223.351	225.852	313.859	177.75	192.423	0	15.6915	10.4598	0	0	14.4192	136.973	158.047	134.012	97.9586	160.083	151.899	0	0	0	0	0	0	77.0078	166.439	212.511	92.3846	171.174	196.108	4	Polar phase_positive ionization	1.1989e-12	m+Na	292.149
932	5.2689	269.162	39.6711	67.4876	42.0939	52.9137	57.715	40.4268	1578.94	1258.14	1289.15	1504.12	1281.04	1244.92	51.8948	51.3699	54.6687	45.5555	51.8382	68.5314	636.165	892.888	787.322	640.879	944.13	780.97	44.8039	53.157	26.1651	46.5832	58.4619	27.6255	391.798	1003.62	1311.5	354.984	1038.27	1320.57	4	Polar phase_positive ionization	5.0998e-12	m+H	270.17
1271	4.9263	270.11	351.754	379.323	343.281	450.08	546.716	395.045	1036.34	1024.97	1055.81	1374.38	1165.67	1414.96	209.292	232.214	500.986	265.442	315.419	553.761	1238.87	1124.01	1133.46	1370.22	1373.91	1241.14	422.348	445.153	379.877	539.567	520.904	412.043	884.373	1009.14	1017.34	973.098	1170.95	1193.31	4	Polar phase_negative ionization	1.4466e-13	m-H	269.102
9867	0.599	270.232	116.973	122.134	49.1139	145.98	188.452	54.6045	1183.7	764.468	806.644	1314.39	1056.78	892.566	158.468	157.036	237.043	166.434	191.555	269.766	459.504	556.416	400.265	556.745	656.391	434.232	117.757	151.331	84.2001	164.107	150.551	90.8204	260.06	744.373	1142.35	282.4	852.684	1192.78	4	Non-polar phase_positive ionization	6.2465e-08	m+H	271.24
1578	0.543	274.121	70.1992	55.4226	23.5066	0	63.2855	27.5871	139.651	102.675	75.1609	124.017	150.897	110.907	0	40.7555	0	0	43.9132	0	76.0266	75.1559	78.272	110.643	77.9024	90.173	47.2866	74.9053	41.3497	55.9304	67.6149	36.1657	98.8341	105.621	175.613	84.7754	118.658	158.546	4	Polar phase_positive ionization	2.6917e-07	m+H	275.128
1648	5.5874	275.148	0	0	14.5728	0	0	0	134.727	77.2299	71.6289	71.3254	63.8853	70.6528	21.1025	19.3776	11.6601	15.574	11.1512	0	40.3545	77.8997	68.1218	62.0358	70.9491	81.0065	0	0	8.3604	0	0	4.2477	43.3593	82.204	79.1395	45.9109	79.5059	96.2018	4	Polar phase_positive ionization	4.9999e-10	m+H	276.156
1730	0.5024	275.978	43.2688	56.9501	97.6334	0	68.9669	83.4639	141.806	123.648	92.5559	138.808	128.685	104.75	55.093	0	64.3657	62.5209	61.0545	71.7466	109.543	119.968	114.516	101.131	119.006	102.94	0	0	0	55.0792	0	0	83.322	71.2157	79.6312	101.258	70.8651	56.9887	4	Polar phase_positive ionization	1.2981e-07	m+H	276.985
1342	0.5232	278.036	694.153	831.879	1226.58	588.059	807.008	1243.31	1585.96	1643.11	1682.7	1421.56	1518.95	1676.97	806.687	687.393	803.217	676.58	607.046	623.23	1961.17	2199.02	1915.73	1792.84	1948.09	1625.68	659.617	450.743	506.808	506.962	373.635	411.394	1247.79	1257.14	1266.93	1155.03	1249.19	1422.81	4	Polar phase_negative ionization	1.3129e-13	m-H	277.029
2217	4.7949	280.13	0	204.086	0	282.612	264.516	247.031	1505.9	1418.95	1416.2	1778.72	1436.14	1346.48	0	194.441	286.042	172.914	190.39	289.434	829.523	1024.53	859.274	738.099	937.215	746.779	159.579	0	0	0	0	0	493.082	1334.75	1633.31	576.677	1068.94	1547.16	4	Polar phase_positive ionization	4.4487e-11	m+H	281.137
2297	5.4367	281.161	0	72.827	38.823	0	68.2214	0	726.979	795.384	837.812	650.738	574.834	708.422	25.4452	50.9201	62.9032	17.1865	47.6791	41.8786	648.471	726.706	698.159	490.177	664.627	575.803	47.3593	55.4286	33.3196	32.7798	42.4296	36.6463	396.456	723.495	921.417	384.038	579.039	877.882	4	Polar phase_positive ionization	9.1277e-13	m+H	282.168
4201	5.4254	281.164	54.1219	0	44.6289	0	0	0	398.361	387.643	425.276	345.353	379.467	312.575	32.8275	50.5553	40.3907	34.3027	0	42.0279	327.498	389.498	315.868	227.142	292.362	249.583	42.7419	0	30.949	47.6672	53.0779	0	175.086	403.533	455.144	154.819	291.797	341.56	4	Polar phase_positive ionization	1.2239e-11	m+Na	304.154
1404	0.5344	284.075	39.0943	74.5171	66.0827	57.0526	78.5895	69.3033	158.717	136.516	112.933	193.417	148.17	131.18	0	59.9076	62.9485	50.1394	57.5255	68.8958	96.5041	115.228	71.3743	114.313	107.301	107.418	62.6389	79.6798	54.0619	84.4768	77.0199	56.0746	100.023	103.869	170.173	115.559	187.664	233.639	4	Polar phase_negative ionization	5.9553e-06	m-H	283.068
11024	2.8972	284.196	0	0	0	0	0	0	86.9103	79.2699	98.5329	120.033	92.6971	142.954	0	18.8895	16.0107	16.5966	13.9379	0	100.624	115.707	81.7687	122.234	164.366	104.887	0	0	7.4541	9.1829	0	0	65.2734	88.1796	96.1047	69.8054	107.489	90.1324	4	Non-polar phase_positive ionization	6.838e-13	m+H	285.203
2736	2.6906	284.197	0	0	0	0	13.7255	15.7278	137.061	163.998	253.669	279.783	231.554	446.715	0	0	0	21.842	31.4392	0	200.077	311.903	164.687	291.575	384.326	273.928	0	0	0	0	13.9585	0	199.038	350.607	406.957	252.746	459.091	481.136	4	Non-polar phase_negative ionization	4.1935e-09	m-H	283.19
11689	3.0005	292.204	216.897	160.077	220.725	265.783	197.011	241.229	1017.64	1141.36	1781.86	1376.7	1678.63	2259.68	410.917	480.86	398.491	441.295	534.738	394.418	1611.66	1701.88	1497.07	1698.68	1795.8	1445.23	222.788	208.798	307.383	221.889	241.284	324.86	1448.24	1594.18	2117.46	1402.62	1940.06	2561.75	4	Non-polar phase_positive ionization	1.379e-11	m+H	293.211	13-KOT (confirmed by coelution with authentical standard)
1547	3.0007	292.204	0	0	0	24.6113	0	31.3243	171.067	204.743	323.845	228.586	313.728	415.496	93.9229	92.7827	175.15	88.0374	81.2648	228.75	268.547	276.739	229.849	328.74	299.346	230.701	0	44.8785	0	0	34.315	0	255.562	281.01	346.306	233.904	322.027	463.035	4	Non-polar phase_positive ionization	7.3134e-10	m+Na	315.193	13-KOT (confirmed by coelution with authentical standard)
3494	5.8119	294.183	0	0	57.1099	46.1781	0	62.0875	370.569	312.368	292.1	471.514	470.813	245.337	0	0	0	0	0	0	207.467	286.75	261.835	168.741	223.538	216.184	0	0	0	0	0	0	162.128	253.8	329.399	157.019	223.329	338.549	4	Polar phase_positive ionization	1.0533e-11	m+H	295.19
11891	1.5157	294.183	103.308	87.9709	71.836	126.976	108.2	71.6067	780.092	760.188	951	824.747	1077.58	1114.48	206.084	175.485	168.582	213.272	228.436	218.319	881.831	963.675	833.468	987.235	1110.73	891.185	92.631	141.484	109.45	72.9875	153.527	121.951	715.884	819.521	838.545	779.967	927.225	818.7	4	Non-polar phase_positive ionization	1.2757e-17	m+H	295.191
3568	7.0609	294.218	67.1953	0	63.3755	45.6346	86.3602	42.9071	417.365	269.176	226.78	246.503	219.403	171.626	111.107	150.397	0	105.355	175.004	101.137	146.107	234.255	213.306	122.664	267.785	189.525	45.7879	80.7083	35.6919	47.4698	62.3654	0	67.0693	204.927	266.935	76.6411	182.956	246.482	4	Polar phase_positive ionization	2.2919e-05	m+H	295.225
2929	3.4014	294.218	0	0	0	34.788	0	0	780.283	736.752	823.558	1356.69	1144.29	1133.75	67.0044	98.6816	67.8774	136.041	166.255	94.7712	451.5	683.29	456.842	748.216	1260.26	656.363	0	48.4144	0	0	56.2713	0	426.308	1023.23	1137.88	517.604	1285.96	1718.56	4	Non-polar phase_negative ionization	8.8626e-08	m-H	293.211	13-KOD (confirmed by coelution with authentical standard)
4220	3.4008	294.219	50.696	0	0	145.798	0	103.143	2394.6	2257.47	2429.16	4588.43	3691.37	3799.04	272.333	305.103	253.263	414.336	492.136	322.961	1570.96	2380.91	1630.72	2449.76	3891.86	2324.51	106.527	151.476	144.355	141.864	197.085	0	1430.2	3108.6	3917.06	1685.59	3817.57	5087.15	4	Non-polar phase_negative ionization	4.9688e-08	m+FA-H	339.217	13-KOD (confirmed by coelution with authentical standard)
11992	2.3526	294.219	0	0	0	0	0	0	1118.96	950.696	1094.38	1194.66	0	1250.63	0	0	0	0	241.818	0	833.377	1350.19	839.614	736.062	1174.12	709.926	0	0	0	0	0	0	661.95	1250.25	1608.12	0	1605.18	1486.96	4	Non-polar phase_positive ionization	2.4618e-06	m+H	295.226
3693	7.5205	296.202	12.1747	18.1815	14.9373	11.9039	11.3537	11.8439	93.8094	64.0729	45.6726	64.8833	38.5331	44.3897	15.5091	20.4786	16.3816	10.6279	22.1903	13.2579	47.4352	61.3264	97.8922	21.2438	43.1427	81.73	6.6129	0	12.1021	14.2687	0	6.0332	16.1478	51.1847	73.2012	24.6059	58.8018	81.5074	4	Polar phase_positive ionization	3.1723e-05	m+H	297.209
4920	3.2329	296.234	0	0	0	41.9163	0	32.8991	143.156	210.711	328.195	240.289	215.702	195.729	0	0	4.0644	30.3727	0	0	107.526	124.469	129.9	116.876	202.744	0	0	32.3229	0	25.1845	0	33.9425	100.143	222.914	227.868	178.003	268.604	319.626	4	Non-polar phase_negative ionization	1.4394e-08	m+FA-2H+Na	363.214	13-HOD (confirmed by coelution with authentical standard)
12279	0.5858	298.14	0	0	0	0	0	18.4486	88.0818	80.2709	129.696	106.676	117.016	130.492	0	0	90.3328	0	30.1471	107.798	105.07	110.36	59.5477	101.767	136.389	62.5677	0	0	0	22.1797	0	0	149.546	75.3105	92.8395	174.977	75.5638	110.169	4	Non-polar phase_positive ionization	5.2254e-07	m+H	299.147
3819	4.7846	298.14	326.024	302.597	83.8758	0	277.46	212.183	1982.77	1754.13	1663.61	1846.37	1426.92	1296.11	201.598	218.158	357.43	176.189	190.383	314.544	892.891	1106.66	880.627	678.039	926.677	744.886	167.519	202.643	0	152.83	0	0	597.748	1334.34	1677.66	459.543	1117.69	1417.94	4	Polar phase_positive ionization	8.2326e-11	m+H	299.147
4970	4.7908	298.14	48.8871	68.0352	58.3987	0	52.441	57.7084	388.95	293.941	292.565	388.525	72.1522	196.121	31.3429	0	54.2578	52.0323	0	55.5502	136.629	153.606	138.738	158.141	168.878	155.279	0	40.9474	0	44.0994	31.2275	32.1118	96.2689	210.395	281.818	83.004	195.481	273.438	4	Polar phase_positive ionization	1.8094e-06	m+NH4	316.174
1567	4.7896	298.141	135.141	144.947	120.338	192.42	192.772	209.061	1033.07	888.357	812.745	1272.34	1129.74	1107.74	109.935	125.932	243.043	161.424	207.033	292.242	500.76	775.051	601.209	678.106	879.076	641.88	126.58	141.581	70.0734	139.093	136.157	87.7614	390.917	854.857	1208.35	450.396	964.415	1232.04	4	Polar phase_negative ionization	1.8979e-09	m-H	297.134
5349	4.789	298.142	101.567	104.002	0	0	0	0	682.639	590.553	575.338	614.575	434.711	407.735	0	0	0	0	0	0	339.264	421.351	354.297	306.374	326.16	287.9	0	73.6621	0	0	61.6066	50.4843	213.461	472.447	490.374	56.1774	361.083	486.609	4	Polar phase_positive ionization	1.5236e-10	m+Na	321.131
2143	4.8188	298.143	0	0	0	0	0	0	85.2214	66.5154	79.5024	127.128	93.4725	98.1399	0	23.9582	26.7654	0	0	0	0	70.8839	62.0323	67.2074	89.3474	51.9978	0	0	0	0	0	0	58.106	76.9482	94.4711	0	98.6532	120.886	4	Polar phase_negative ionization	5.0448e-07	m+FA-H	343.141
2992	0.6283	298.145	0	0	0	0	30.0106	23.474	126.706	153.595	162.933	214.907	205.163	265.466	0	0	0	22.438	35.2887	57.8918	153.513	190.702	120.313	238.888	261.995	184.168	0	22.4609	0	41.4192	21.4904	0	100.16	147.392	201.947	134.734	73.802	240.533	4	Non-polar phase_negative ionization	6.7498e-09	m-H	297.138
3063	4.3467	298.213	21.0254	0	0	64.1084	61.9559	43.2721	241.086	258.128	344.891	305.072	265.037	330.238	0	61.8984	0	47.2679	73.1606	63.7242	237.693	242.072	221.381	193.456	239.279	230.594	0	0	42.8628	77.3029	68.4414	51.2991	192.014	246.187	259.323	246.7	282.429	240.266	4	Non-polar phase_negative ionization	9.925e-14	m-H	297.206
12268	1.3928	299.151	0	0	0	0	0	0	74.2825	98.5514	143.998	103.39	114.95	172.812	0	0	4.5838	0	0	0	61.9059	68.0765	69.5472	71.423	93.9573	89.4548	0	0	0	0	0	0	41.5743	43.7813	45.0137	60.3111	58.5086	39.5468	4	Non-polar phase_positive ionization	1.1579e-12	m+H	300.158
4139	5.0444	302.171	0	0	0	0	0	0	512.081	438.05	359.246	333.995	365.447	346.908	0	25.9988	0	0	0	0	164.859	219.529	213.425	172.508	232.124	179.585	0	0	0	0	0	0	62.0683	249.02	352.395	64.4759	250.879	364.956	4	Polar phase_positive ionization	7.2667e-11	m+H	303.178
1620	5.0388	302.173	0	0	0	0	0	0	173.2	155.331	131.784	165.089	145.616	135.586	0	0	12.6282	0	0	0	66.7808	113.796	61.5825	54.1372	72.7872	68.7661	0	0	0	0	0	0	0	99.5575	124.57	0	102.142	188.472	4	Polar phase_negative ionization	5.7488e-08	m-H	301.166
3127	0.6934	302.173	0	0	0	0	0	0	55.2344	0	64.1069	103.839	87.0154	95.5143	0	0	0	0	0	0	63.4667	65.0802	75.4462	111.048	106.62	72.9214	0	0	0	0	0	0	38.2881	72.6	60.6089	0	68.1703	85.5458	4	Non-polar phase_negative ionization	4.1223e-07	m-H	301.166
12566	0.6801	302.179	0	15.0052	0	0	0	0	59.4301	81.958	69.2787	95.5709	79.6389	107.444	21.2209	0	0	0	0	0	59.5732	51.5905	0	66.7243	97.1608	67.956	0	0	0	0	22.5805	0	0	96.2269	77.7554	34.5102	56.414	76.1182	4	Non-polar phase_positive ionization	9.2358e-07	m+H	303.186
5172	4.9897	304.237	0	0	0	19.9502	0	0	0	50.7736	0	60.2666	50.7198	35.4981	0	0	12.1272	10.1017	17.8189	0	58.2087	0	39.6917	64.162	41.783	38.9462	0	14.5238	0	0	14.2017	13.1365	43.548	61.7385	77.789	53.9436	69.1169	46.1171	4	Non-polar phase_negative ionization	2.5537e-05	m+FA-2H+Na	371.218	ARA (confirmed by coelution with authentical standard)
4464	4.9915	304.239	178.39	184.529	92.0406	458.206	428.964	154.713	833.238	1024.84	1084.61	1140.62	1083.8	1038.5	207.284	490.46	261.622	229.441	641.513	241.246	1139.64	764.523	703.638	1325.3	797.106	783.199	213.415	323.307	263.118	212.48	419.422	308.767	935.648	1050.51	1474.34	910.102	978.114	1028.56	4	Non-polar phase_negative ionization	3.2367e-09	m+FA-H	349.237	ARA (confirmed by coelution with authentical standard)
3197	4.9906	304.239	0	21.6489	21.9783	76.6211	66.694	24.3595	173.465	225.071	241.471	235.809	218.548	227.315	0	95.8017	51.6035	53.1349	153.428	59.1221	237.027	138.569	148.535	266.924	179.425	175.916	63.0258	80.893	52.7897	42.1317	90.9386	62.8238	179.953	236.383	328.194	196.521	205.962	203.868	4	Non-polar phase_negative ionization	1.0048e-08	m-H	303.232	ARA (confirmed by coelution with authentical standard)
3325	2.5092	308.197	0	0	0	0	0	0	0	0	63.8039	53.4711	68.2236	90.5937	0	0	0	89.534	0	97.2845	57.0352	73.7152	54.5413	74.297	87.3082	62.3041	0	0	0	0	0	0	73.8236	78.9192	89.2758	89.5511	92.4854	89.3922	4	Non-polar phase_positive ionization	2.4957e-05	m+Na	331.186
765	1.6116	308.197	0	30.034	0	28.2763	51.122	47.869	241.052	315.881	507.622	300.4	383.611	532.182	59.3701	89.4514	46.4073	89.1511	129.689	66.9934	380.84	486.15	416.593	397.517	639.427	433.24	46.0224	51.64	65.8939	0	65.1899	69.7575	442.965	412.996	557.107	546.868	532.56	569.591	4	Non-polar phase_positive ionization	8.3312e-13	m+H	309.205
764	2.6101	308.197	0	47.4257	0	38.3622	67.8854	83.3698	234.312	286.625	377.267	297.976	0	0	117.349	167.706	0	0	179.864	0	313.453	0	339.353	373.91	415.696	345.34	0	0	0	61.1233	0	0	367.624	450.902	498.217	354.79	456.647	541.554	4	Non-polar phase_positive ionization	9.1702e-07	m+H	309.205
761	2.4921	308.198	0	57.534	0	42.9733	68.0089	69.5199	366.109	452.705	644.829	532.695	636.422	737.309	117.349	167.706	0	0	160.058	0	592.292	651.941	554.799	661.891	851.101	623.397	0	0	0	77.4805	0	77.9019	459.299	757.443	882.104	660.988	841.869	1010.35	4	Non-polar phase_positive ionization	1.9075e-12	m+H	309.206
2745	2.6215	308.199	0	0	0	0	0	39.796	57.4265	63.8058	110.58	163.335	74.407	125.479	0	0	0	0	0	95.6314	0	0	0	229.898	152.51	262.532	0	0	0	37.1709	0	0	206.467	290.947	293.743	224.943	304.933	316.525	4	Non-polar phase_positive ionization	3.1808e-07	m+NH4	326.233
4598	2.5685	308.2	0	0	53.3961	56.9476	0	73.1345	224.703	260.973	353.212	446.39	493.955	686.962	84.3508	0	105.624	119.366	154.934	150.143	486.211	543.932	423.982	592.499	676.773	591.37	70.1483	84.1611	0	69.085	94.4005	109.124	571.149	683.966	787.825	492.822	775.174	923.608	4	Non-polar phase_negative ionization	1.0024e-10	m+FA-H	353.198
5996	5.8082	312.192	23.6928	0	0	21.3195	34.3869	0	169.797	144.151	136.348	174.918	150.643	81.7363	15.8881	0	0	0	19.3515	0	100.42	119.69	113.633	65.4636	87.3417	89.0005	13.9979	0	0	0	0	0	60.4912	95.3478	127.536	73.7645	65.9318	120.259	4	Polar phase_positive ionization	1.2008e-11	m+NH4	330.226
1748	5.7995	312.193	0	0	46.1667	52.1973	55.1827	62.1654	328.683	266.648	178.721	346.546	318.334	289.867	0	0	0	0	0	61.8287	158.5	222.864	234.743	209.814	235.427	258.483	0	0	0	56.8185	0	0	164.717	188.837	276.402	178.241	233.285	323.208	4	Polar phase_negative ionization	3.8677e-12	m-H	311.185
1205	1.5158	312.193	180.086	145.412	0	208.171	205.419	178.263	1355.4	1222.25	1575.74	1341.69	1580.61	1690.15	337.814	282.353	262.409	376.888	301.936	312.094	1365.18	1697.5	1273.52	1498.7	1842.63	1332.31	134.877	208.495	196.471	134.784	233.544	180.729	1129.21	1258.41	1298.09	1201.17	1386.82	1169.55	4	Non-polar phase_positive ionization	1.5791e-17	m+H	313.2
4773	5.814	312.193	67.8016	83.0345	84.856	78.2834	91.6898	75.3786	616.202	570.325	471.001	606.066	420.561	370.644	55.6824	54.5479	92.0056	48.703	50.3087	78.9854	328.292	413.009	411.525	246.48	300.779	299.883	46.5495	0	0	46.8385	54.312	0	251.967	373.791	477.793	199.632	269.255	415.923	4	Polar phase_positive ionization	7.0968e-12	m+H	313.2
3231	1.5163	312.194	53.6924	40.3628	45.1201	56.7596	54.6361	0	379.525	366.588	490.755	375.728	464.907	545.831	85.1285	78.2296	72.5875	92.0319	86.534	73.7697	457.947	529.073	393.587	460.912	627.765	403.448	0	62.0471	61.9886	30.8946	63.8206	60.3704	334.81	422.088	439.637	330.527	438.378	340.556	4	Non-polar phase_positive ionization	7.9636e-15	m+NH4	330.228
3712	1.518	312.194	33.744	42.3866	31.38	38.0959	47.2846	37.4716	305.308	322.781	387.79	332.351	394.905	420.249	71.5357	52.9656	70.6365	87.1332	51.5754	78.1667	347.393	369.425	317.218	370.42	495.303	341.01	41.6716	46.7583	37.0679	28.7877	47.0302	42.3833	265.784	334.215	300.694	303.183	367.707	292.56	4	Non-polar phase_positive ionization	1.5098e-16	m+Na	335.184
6313	5.8144	312.194	35.8822	0	49.1651	24.1926	0	36.1054	186.898	172.588	168.064	163.786	144.41	113.581	0	35.3769	35.5578	14.3171	23.0343	0	89.7158	110.9	127.007	69.9819	87.8212	86.1014	0	0	0	0	18.6805	0	79.5881	143.846	165.5	75.9009	124.228	129.06	4	Polar phase_positive ionization	1.2239e-11	m+Na	335.184
3453	3.3962	312.228	31.3517	0	10.8418	0	0	0	808.032	780.073	1109	1527.83	1452.87	1896.58	0	0	0	241.202	0	150.171	802.35	1544.66	983.555	1190.54	1918.35	1248.13	0	0	0	50.5429	0	0	972.492	1868.25	2231.07	1179.16	2183.46	2562.75	4	Non-polar phase_negative ionization	3.1575e-09	m-H	311.221	13-HPOD
3454	2.4223	312.228	0	0	0	0	0	0	394.763	381.999	406.469	638.526	528.547	447.646	107.901	0	108.794	152.482	191.899	145.883	0	572.901	478.043	0	763.674	0	77.6862	0	0	0	0	0	278.81	587.562	753.154	430.351	744.763	951.379	4	Non-polar phase_negative ionization	1.8627e-05	m-H	311.221	12,13-E-9-HOD
4793	3.3806	312.228	36.1211	0	23.5135	76.1805	52.37	53.2258	401.38	392.696	566.894	1055.14	1043.88	1350.89	114.224	107.759	93.7622	171.216	128.465	121.761	659.245	1101.59	638.34	807.997	1230.7	830.072	47.0556	79.768	57.1906	47.8025	80.2774	45.8553	611.588	1377.92	1426.66	684.227	1391.17	1639.42	4	Non-polar phase_negative ionization	7.8847e-08	m+FA-H	357.227	13-HPOD
4792	2.4342	312.229	0	0	0	0	130.068	58.9967	766.877	808.396	799.508	1538.81	1209.15	766.152	151.242	226.75	174.67	222.439	308.597	223.703	736.793	1252.88	706.811	995.792	1251.8	1010.87	62.0641	119.762	0	100.588	151.742	0	694.097	1355.22	1697.48	799.834	1585.26	1940.21	4	Non-polar phase_negative ionization	1.0185e-08	m+FA-H	357.228	12,13-E-9-HOD
1663	0.4416	315.028	25.0434	0	60.0257	29.2641	43.9938	53.1476	89.5287	92.7754	82.8871	105.205	91.0281	88.2774	57.7762	43.0386	44.8608	56.4351	66.7418	74.5159	97.8057	121.615	77.0442	119.388	136.468	95.6224	0	13.3008	33.9662	45.8109	0	28.7588	61.8963	57.0096	50.8487	87.9733	53.6813	64.8875	4	Non-polar phase_positive ionization	2.7168e-08	m+H	316.035
3610	1.2107	316.165	0	23.4367	20.9833	0	29.3566	0	87.2648	97.082	112.737	111.893	141.514	148.637	59.0276	46.5811	34.3172	63.4727	77.6383	42.9046	99.318	102.622	83.6448	116.259	131.027	129.344	24.841	16.9679	0	0	0	0	58.4554	84.3928	105.872	88.1035	88.9609	105.45	4	Non-polar phase_positive ionization	1.6982e-11	m+NH4	334.199
1775	1.2171	316.168	9.111	0	0	0	5.613	9.4117	39.676	51.9382	48.8872	32.075	62.2169	51.3028	19.8274	14.9629	11.8343	26.4105	17.238	6.4388	40.6476	32.7906	42.3238	37.2956	47.2541	24.2968	12.0475	5.0633	3.4811	12.8665	0	0	0	14.0474	31.7176	18.9975	18.9479	38.1143	4	Non-polar phase_positive ionization	1.9311e-08	m+H	317.175
3579	3.49	318.22	0	0	0	0	0	0	108.484	173.135	235.978	225.145	310.15	405.55	0	0	0	0	0	0	132.731	185.135	88.9465	199.13	223.183	157.323	0	0	0	0	0	0	150.988	247.837	310.818	189.689	367.183	485.998	4	Non-polar phase_negative ionization	6.3207e-08	m-H	317.212
2660	1.2217	324.091	0	0	0	0	0	0	53.9658	64.2144	79.8279	92.603	108.648	112.357	33.0412	0	0	45.0346	47.9069	0	76.5756	56.7224	73.4878	100.837	103.016	89.0097	0	0	0	0	0	0	58.6689	53.8427	72.3131	48.3173	90.0643	91.3685	4	Non-polar phase_positive ionization	5.5744e-10	m+H	325.098
3701	3.9241	324.265	0	0	0	0	0	0	0	0	0	27.3463	0	18.7872	0	0	0	0	0	0	13.711	21.9668	21.0863	0	32.5751	0	0	0	0	0	0	0	19.493	21.0864	28.1218	23.0363	28.7652	53.5523	4	Non-polar phase_negative ionization	7.4125e-05	m-H	323.258
5806	5.212	326.174	0	29.0845	0	0	0	0	127.397	81.8601	86.1113	123.713	119.489	106.722	0	0	0	0	0	0	35.6929	44.9614	51.3488	46.9936	59.6833	48.399	0	0	0	0	0	0	0	70.3085	85.0424	56.4667	58.2357	91.2376	4	Polar phase_positive ionization	6.0086e-11	m+H	327.181
1941	5.0884	328.222	29.2665	34.4869	29.3994	35.5787	0	0	92.6068	128.686	129.38	126.816	145.482	145.806	28.0427	0	0	0	0	0	106.557	158.218	163.087	148.672	149.592	182.598	0	0	0	0	50.2616	25.4337	145.973	182.035	175.306	178.049	177.37	243.164	4	Polar phase_negative ionization	4.3519e-14	m-H	327.215
3896	2.6838	328.224	21.6277	25.6395	0	71.5316	67.5983	43.1258	315.677	160.369	427.352	559.225	518.981	413.918	89.5134	140.823	98.0135	159.376	201.892	113.853	186.194	354.874	230.56	328.608	401.188	321.68	32.4902	52.1086	0	46.0192	77.2623	31.555	130.283	363.116	424.337	216.424	332.521	0	4	Non-polar phase_negative ionization	6.0845e-06	m-H	327.216
5242	2.668	328.224	49.7588	0	0	127.206	160.038	71.8893	620.893	520.938	689.417	1229.97	1030.55	1173.3	230.883	0	36.8405	287.154	0	250.107	442.079	913.392	520.344	719.639	1173.08	635.967	0	129.758	42.2452	88.0641	150.001	49.3064	333.771	761.941	891.99	393.506	1030.34	1256.37	4	Non-polar phase_negative ionization	1.0422e-06	m+FA-H	373.222
4768	2.5977	328.226	30.1511	0	0	0	41.6145	0	228.311	184.991	229.818	281.472	238.643	243.063	0	84.4662	0	0	118.924	0	105.739	199.319	101.127	114.283	239.824	129.119	0	0	0	0	0	0	62.5354	169.508	222.389	61.7253	188.343	237.774	4	Non-polar phase_positive ionization	1.7137e-08	m+NH4	346.259
3959	0.8899	330.24	18.2278	26.3291	18.1484	37.3676	50.8679	37.3434	543.06	423.805	475.241	877.044	640.303	717.053	73.2097	109.844	71.1603	91.6661	143.467	92.0446	552.707	708.92	541.657	670.415	831.622	601.302	26.2553	0	42.041	0	42.5645	37.9012	349.82	617.233	773.94	407.561	740.557	845.155	4	Non-polar phase_negative ionization	8.6868e-11	m-H	329.233	9,12,13-TriHOME
3429	3.2818	330.275	65.5821	27.3016	47.4775	70.7819	48.678	0	91.0773	100.749	144.454	152.241	140.757	170.311	52.2406	55.0871	91.0844	66.8914	0	77.6685	174.14	85.6058	107.595	153.138	172.713	147.878	0	79.0901	54.64	66.2931	0	0	119.696	141.873	180.667	234.79	174.704	172.836	4	Non-polar phase_positive ionization	3.633e-07	m+H	331.282
3953	0.4234	332.108	0	0	0	0	0	0	30.6305	27.4317	0	71.9877	40.0496	0	0	0	0	13.1931	0	0	44.4839	63.0442	0	83.615	67.328	33.3321	0	0	20.4665	0	0	0	56.2514	74.769	102.998	66.3847	99.9133	100.354	4	Non-polar phase_negative ionization	3.7667e-07	m-H	331.101
5925	2.412	334.216	0	29.5354	44.4049	0	49.3376	61.1891	77.184	138.405	195.161	106.269	51.9035	225.924	52.9358	45.9117	77.3175	68.3276	84.8807	68.3193	140.504	161.966	151.641	188.974	181.643	173.293	0	43.8806	54.0269	71.5588	54.019	68.0267	201.212	113.773	123.474	205.462	161.111	134.014	4	Non-polar phase_positive ionization	1.5747e-06	m+Na	357.205
4087	2.9747	336.228	170.319	191.884	195.529	443.228	476.631	351.36	678.291	702.872	885.66	1074.35	1065.24	1309.93	346.239	464.912	577.561	524.225	617.911	788.646	1065.88	1263.89	1169.86	1251.25	1365.4	1293.93	460.197	391.507	397.278	497.952	560.496	495.742	988.996	1152.42	1220.37	1249.06	1272.47	1288.45	4	Non-polar phase_negative ionization	8.2743e-11	m-H	335.221
4088	3.5131	336.228	0	0	0	115.905	0	0	113.964	181.937	301.453	318.331	369.884	596.125	58.3709	0	51.4475	96.0071	0	81.2256	316.069	565.881	290.094	389.51	559.839	373.952	0	57.2925	69.6254	12.9579	59.6571	71.5158	569.59	731.826	828.746	593.407	823.75	924.145	4	Non-polar phase_negative ionization	8.0518e-11	m-H	335.221
6091	2.9844	336.229	0	0	11.4081	52.9305	45.1593	44.5244	0	85.8959	95.8954	131.075	127.727	141.861	0	55.6549	58.1721	69.6281	59.0247	88.681	107.548	123.404	104.199	112.031	134.242	140.545	0	0	64.6271	65.1144	69.7224	0	114.907	117.01	125.281	121.899	130.165	143.033	4	Non-polar phase_negative ionization	2.3579e-05	m+FA-2H+Na	403.209
4008	2.9007	336.23	207.65	271.086	126.008	264.301	288.475	225.072	671.055	696.196	875.416	902.596	934.786	1051.39	313.575	319.524	521.47	321.355	494.936	609.253	777.223	848.318	815.702	908.639	1025.25	853.772	256.464	267.616	205.139	346.63	319.69	292.554	736.461	666.553	792.052	761.242	876.983	968.142	4	Non-polar phase_positive ionization	6.008e-12	m+H	337.237
5628	3.5082	336.23	0	0	0	0	0	0	537.116	464.103	744.838	519.303	600.912	849.092	0	0	72.3732	0	0	0	628.031	715.053	478.94	708.175	797.438	511.818	50.3332	44.5556	74.5862	0	0	51.1938	480.632	495.572	567.803	462.184	458.552	541.586	4	Non-polar phase_positive ionization	1.2451e-14	m+NH4	354.264	12-HPETE
6114	3.5178	336.23	0	26.0807	0	0	0	0	431.287	440.104	615.307	524.126	630.8	716.255	0	0	0	0	55.8822	0	510.905	583.583	477.571	592.624	754.359	537.914	0	0	0	0	0	54.6495	394.129	425.799	467.196	443.638	437.863	551.107	4	Non-polar phase_positive ionization	5.6769e-16	m+Na	359.219	12-HPETE
6113	2.8632	336.23	142.533	176.269	50.3455	174.729	256.802	0	407.69	396.265	607.808	629.674	583.05	745.435	230.894	240.502	385.236	306.471	396.486	577.991	613.661	651.448	714.518	787.461	888.806	729.833	197.987	157.434	155.953	260.072	233.695	243.246	547.534	479.769	546.078	586.938	651.999	639.932	4	Non-polar phase_positive ionization	7.3453e-10	m+Na	359.219
4004	3.5065	336.231	51.8784	62.6366	31.9102	47.8677	97.4102	39.6093	565.492	569.829	716.513	677.697	859.394	868.249	57.1874	59.5853	83.8297	53.7007	66.1106	93.6414	699.418	759.883	529.344	779.79	900.153	622.648	55.2036	56.7661	57.295	40.6297	75.5125	80.376	490.037	527.819	583.988	587.061	518.879	695.325	4	Non-polar phase_positive ionization	3.4403e-15	m+H	337.238	12-HPETE
4104	1.9212	337.086	75.6094	0	47.073	84.643	95.0568	0	419.246	389.824	414.573	565.399	510.857	528.097	0	92.353	91.2214	69.3344	128.029	126.951	156.623	240.334	124.369	227.215	300.584	162.33	82.1528	0	0	68.916	0	0	94.2031	227.064	328.308	102.414	275.475	356.219	4	Non-polar phase_positive ionization	2.8098e-10	m+H	338.093
6575	0.5528	338.113	255.632	290.195	262.093	271.889	329.097	425.031	548.242	430.857	375.442	638.378	642.463	560.085	129.156	198.417	197.44	195.313	250.225	240.522	169.64	248.282	232.096	260.222	256.068	272.344	244.138	196.185	219.537	229.61	165.305	223.829	401.061	389.553	397.6	379.598	381.078	370.972	4	Polar phase_positive ionization	2.865e-09	m+H	339.12
4569	2.2732	343.235	0	0	0	0	0	25.8403	68.8274	71.0504	143.757	95.6916	97.6319	177.524	55.7094	54.6493	47.9096	55.7133	85.9907	109.505	0	0	97.5203	113.759	139.154	99.2836	21.479	28.6247	0	0	0	25.0845	84.0577	125.062	113.138	84.9289	107.937	102.854	4	Non-polar phase_positive ionization	3.4466e-05	m+H	344.243
5064	1.2113	348.111	63.3199	48.3461	92.4857	76.2758	98.3211	121.812	482.597	509.737	706.193	602.752	586.959	854.628	214.986	190.179	145.822	265.431	284.228	209.248	491.533	557.764	570.786	606.363	749.159	626.787	64.6172	69.9495	55.7088	79.5601	55.3553	54.816	282.734	388.048	519.652	275.586	471.377	467.59	4	Non-polar phase_positive ionization	2.4331e-12	m+H	349.118
7078	1.2166	348.114	0	0	0	0	22.468	0	62.5025	45.3204	48.4789	60.575	62.1679	86.7825	32.5063	36.5485	25.0159	28.9533	35.6229	19.6569	57.0535	57.3196	48.9535	48.875	67.3649	60.1926	0	0	0	0	0	0	49.4103	50.9686	49.202	42.4133	44.7021	59.128	4	Non-polar phase_positive ionization	8.6773e-13	m+Na	371.103
5057	2.2539	348.186	21.0945	0	0	0	0	46.7164	62.5743	67.3281	130.742	94.3867	76.9055	134.699	0	43.1767	0	0	0	0	107.99	106.108	0	131.011	0	80.6	0	0	0	0	0	0	82.9638	78.6806	125.603	94.6046	102.81	101.8	4	Non-polar phase_positive ionization	2.9372e-06	m+H	349.193
2229	0.498	351.972	63.5741	81.7606	106.053	57.3355	104.228	106.242	133.75	134.637	143.935	176.715	135.48	157.392	79.2734	79.3619	86.6719	86.9876	53.5415	72.9169	124.307	164.129	149.327	156.178	153.346	104.26	49.5354	50.9667	0	69.2924	47.096	45.5939	105.339	110.76	119.116	104.586	118.469	145.374	4	Polar phase_negative ionization	1.1856e-08	m-H	350.964
5434	1.2047	352.086	126.418	183.074	192.883	178.339	270.348	292.815	1086.82	1218.89	1443.81	1442.17	1396.99	1616.67	584.682	548.342	383.258	700.358	714.538	442.147	1052.97	1167.6	1290.18	1359.29	1423.49	1393.71	163.657	154.971	143.766	193.415	162.178	152.169	680.77	1008.14	1058.53	731.307	1096.55	1114.37	4	Non-polar phase_positive ionization	1.3708e-14	m+H	353.093
5433	0.8448	352.221	0	5.0512	0	0	0	0	103.133	77.8395	108.571	129.258	101.687	125.472	22.9362	13.2812	31.0743	29.6707	16.3396	19.1708	91.7431	129.652	68.4571	99.2133	151.403	87.6428	6.2392	0	0	0	0	5.6379	60.4288	77.2553	99.8489	55.5028	87.6819	108.896	4	Non-polar phase_positive ionization	5.114e-12	m+H	353.228
7658	0.5086	353.95	321.137	443.906	543.319	370.311	433.817	570.459	742.852	799.539	771.019	638.368	789.659	766.722	303.245	263.217	296.18	327.217	362.43	418.015	637.104	722.139	536.113	743.819	713.534	593.355	276.368	226.041	238.736	318.605	250.979	226.075	538.593	592.23	630.146	464.191	568.893	567.963	4	Polar phase_positive ionization	8.2816e-12	m+H	354.957
2292	5.6218	354.238	19.4392	0	23.3953	29.3018	36.6473	25.3087	66.7597	83.0814	79.1013	84.5663	91.8874	105.256	0	0	34.907	22.0009	28.4565	0	74.3726	81.3822	92.0532	91.2246	101.965	106.2	23.4593	0	0	25.5098	32.7906	20.3192	68.1322	84.092	101.399	70.2905	94.4575	121.931	4	Polar phase_negative ionization	8.3175e-11	m-H	353.231
4786	0.429	359.119	0	0	0	11.109	0	0	15.5794	0	28.6604	25.6035	40.54	36.3048	0	0	0	0	0	0	14.9434	42.9895	29.6419	29.2325	33.2584	20.5216	0	0	0	0	4.8833	14.0633	25.8251	45.6044	49.049	26.8047	58.4107	76.3197	4	Non-polar phase_negative ionization	7.707e-07	m-H	358.112
8109	5.7057	360.112	0	23.0578	24.3878	0	0	0	51.7818	59.8844	61.0712	0	29.0993	48.8509	21.4349	30.1599	17.9576	20.78	0	18.3697	43.0701	75.6372	74.6774	35.1034	46.0693	39.3782	14.6235	0	9.9217	9.3965	0	0	33.8046	59.9013	67.1732	28.7045	34.7099	38.6857	4	Polar phase_positive ionization	6.167e-05	m+H	361.12
2366	0.4849	361.995	53.6349	78.1644	95.8956	73.3596	85.9706	0	129.864	113.395	131.606	143.588	149.862	184.089	0	52.2046	86.7548	0	72.441	82.5737	127.001	195.651	171.877	167.88	201.663	178.817	76.1831	38.4968	39.5702	72.5042	52.1241	41.7351	122.026	114.37	128.339	146.783	124.38	168.29	4	Polar phase_negative ionization	7.9608e-08	m-H	360.988
8493	7.0482	364.259	0	0	0	0	0	36.6477	165.486	103.374	112.069	181.858	0	105.866	0	0	32.2767	0	28.3343	0	89.4306	114.068	136.763	109.161	138.575	137.61	0	0	0	0	0	0	57.0228	107.15	195.192	57.5927	124.679	211.942	4	Polar phase_positive ionization	2.1916e-06	m+H	365.267
6683	2.6823	366.277	18.8563	14.7775	13.159	17.0705	24.8987	0	62.3975	47.9803	44.1625	68.2903	58.8379	49.5702	0	12.1896	0	0	17.0446	5.9727	0	63.515	48.0069	64.9025	74.2581	52.0411	0	17.2065	18.8468	0	26.1458	0	32.4481	39.0386	63.7853	36.1052	52.1913	66.851	4	Non-polar phase_positive ionization	2.3974e-06	m+H	367.284
6976	0.433	369.045	22.306	26.1417	24.3649	18.3364	0	22.3578	122.122	68.1475	76.0848	122.724	95.2503	62.8251	17.4366	24.144	25.7835	0	23.0485	16.6688	17.7805	52.8159	14.4386	28.5744	67.1626	27.1289	25.7439	17.7581	13.3081	0	10.9469	29.5429	73.4964	50.295	58.5937	102.941	52.2305	60.7399	4	Non-polar phase_positive ionization	2.0711e-07	m+H	370.053
34	4.2162	369.167	0	0	0	0	0	0	60.3142	68.455	76.878	0	60.68	95.3314	0	0	0	12.2212	7.3462	19.0862	69.1749	63.5737	87.2772	74.3318	70.3031	76.0919	0	0	0	7.49	0	10.4848	62.7321	58.405	52.143	75.5923	61.0452	0	4	Polar phase_positive ionization	1.0696e-07	m+H	370.174
8229	0.5261	370.199	6.0597	0	0	14.0705	0	13.1634	18.6228	0	24.3741	28.6299	27.18	31.2727	5.9533	0	15.2475	9.0119	0	0	41.9288	27.5965	37.0752	23.1723	35.1427	24.0846	0	12.7526	20.7334	0	19.4258	0	38.6799	40.2075	49.6769	55.9616	67.6652	60.4478	4	Non-polar phase_positive ionization	1.6446e-08	m+NH4	388.233
5174	2.582	372.213	184.012	222.293	211.536	560.841	524.871	484.675	880.196	871.969	885.552	1765.49	1450.98	1626.51	594.845	630.846	333.968	926.187	942.736	533.476	1152.82	1306.31	1002.97	1566	1639.02	1417.59	0	0	0	168.833	0	230.77	835.206	700.857	730.429	1021.17	1035.05	1027.86	4	Non-polar phase_negative ionization	2.1134e-08	m-H	371.206
2529	0.4817	373.935	19.9589	18.1026	37.5215	21.5052	23.4601	25.9242	41.198	43.2048	48.372	54.7545	56.378	32.8639	25.0032	21.9036	24.3916	14.9265	21.1333	26.2483	50.0364	56.4262	48.9268	52.831	52.5043	57.501	0	14.14	18.9814	12.3063	11.7696	11.2431	45.861	25.8473	36.2744	33.322	45.1856	60.0224	4	Polar phase_negative ionization	7.0263e-09	m-H	372.928
7459	1.5151	375.203	20.2058	13.021	12.6141	19.283	14.3272	7.6333	102.393	79.3911	122.378	93.0263	131.972	124.351	31.9305	22.3699	15.8579	23.9197	29.0333	39.2563	116.345	126.422	91.5291	113.203	140.817	108.218	14.4679	26.3955	21.3851	18.5269	23.3934	20.7965	90.0482	96.4941	95.7053	90.0046	121.662	89.0285	4	Non-polar phase_positive ionization	1.4e-14	m+H	376.21
2559	0.5341	376.018	30.2785	36.6664	66.9135	31.1677	36.0326	73.5936	70.8438	82.9526	92.9731	107.516	81.0101	101.35	12.0977	24.1291	0	10.0299	0	28.6363	97.4765	73.5908	83.2454	73.957	81.7473	61.1257	17.1261	18.8095	20.0298	21.2016	15.7831	17.5922	57.1823	75.8217	63.9896	42.4388	53.7629	77.3079	4	Polar phase_negative ionization	6.6069e-10	m-H	375.01
761	5.4363	376.106	0	35.0419	31.3901	0	21.2435	23.8444	269.302	272.161	311.5	234.565	192.322	259.128	25.0722	33.6759	37.0251	0	22.1819	14.1865	276.828	263.922	245.666	170.258	162.646	171.436	0	25.2285	18.7671	0	16.0104	0	143.61	256.548	279.82	119.87	149.269	204.501	4	Polar phase_positive ionization	5.4012e-12	m+H	377.113
1234	7.5139	382.27	70.8801	77.9272	73.6803	80.3201	90.402	78.5468	472.555	376.334	258.617	433.121	315.085	311.573	90.8956	95.0208	109.401	85.048	85.2027	99.5502	235.081	313.007	478.365	219.124	342.952	466.271	32.6403	41.6713	40.7986	0	47.1456	52.6265	120.999	385.173	603.49	144.606	351.9	649.44	4	Polar phase_positive ionization	6.0683e-06	m+H	383.277
8032	0.4016	384.11	88.5493	98.3057	66.9175	89.6634	142.582	57.9258	180.837	231.275	241.624	245.714	254.32	263.222	78.7073	61.2735	76.6361	116.947	70.0703	95.4126	102.896	207.167	34.9084	114.669	206.767	49.9816	82.4681	53.2552	67.7822	71.7651	57.7706	76.4553	128.559	82.1583	169.971	137.532	105.744	210.022	4	Non-polar phase_positive ionization	4.7368e-06	m+H	385.117
1559	0.4981	385.943	52.5308	57.8388	45.3658	46.355	53.8212	37.5433	70.7379	67.2383	73.3387	74.3929	94.8362	84.1922	40.2621	47.1688	64.7495	62.4865	58.4006	45.0731	94.7787	114.913	80.5897	100.127	123.843	84.672	26.9452	0	17.0605	39.5796	32.1358	22.2327	76.0049	89.0168	106.702	61.8385	94.1866	82.5259	4	Polar phase_positive ionization	2.904e-09	m+H	386.95
8314	2.4926	389.221	107.022	77.6058	68.2808	91.8732	76.9134	90.1067	264.266	223.849	251.923	371.872	275.878	289.73	189.612	150.575	85.8871	186.404	179.479	111.804	259.226	269.25	238.55	331.254	350.56	278.01	27.707	51.248	43.1623	0	0	51.8645	193.049	182.842	157.842	204.133	194.747	196.615	4	Non-polar phase_positive ionization	4.0252e-12	m+H	390.228
2044	4.3643	391.244	72.2872	60.4548	78.8237	0	0	94.1406	119.63	125.136	139.129	87.9069	121.42	164.704	38.8019	67.5792	52.7644	55.78	0	101.267	166.665	167.162	186.205	169.81	173.962	181.315	75.7407	0	47.7934	71.9377	0	64.8058	173.589	160.623	120.593	181.384	172.734	123.296	4	Polar phase_positive ionization	3.9818e-08	m+H	392.251
2039	0.4975	391.9	66.3173	96.387	97.032	72.2288	102.993	84.6277	153.665	141.374	154.193	147.51	136.542	123.408	62.8655	48.3464	74.9639	67.9478	66.7111	75.6865	147.07	148.891	136.123	144.061	146.934	126.925	54.0401	51.7067	35.1955	80.4282	45.8667	37.2661	107.612	137.838	140.958	90.0819	94.451	118.003	4	Polar phase_positive ionization	3.313e-11	m+H	392.908
8902	3.0124	396.287	52.8805	52.7727	0	74.3306	67.4725	94.334	186.149	146.875	230.984	277.675	219.371	269.746	130.718	89.8398	82.836	151.303	146.54	84.4202	226.76	252.579	167.567	272.852	415.827	224.321	12.2237	0	27.112	12.3764	10.3981	0	179.354	139.329	157.176	163.686	163.791	177.604	4	Non-polar phase_positive ionization	4.3961e-09	m+H	397.295
2901	7.5107	400.282	12.1519	0	12.3025	16.7406	0	16.5406	83.0554	76.5624	52.1385	102.45	80.8782	66.1017	0	0	0	0	31.6881	0	56.3212	73.1011	83.418	45.0887	65.3456	114.337	0	0	0	0	17.4966	7.8141	35.5891	73.2918	144.248	39.179	91.3568	147.804	4	Polar phase_negative ionization	1.2565e-06	m-H	399.274
6131	3.4797	409.245	4.7976	0	0	0	0	0	0	0	0	38.4739	41.9533	96.0287	0	0	0	0	0	0	0	65.9607	41.0055	49.5248	89.6712	74.5637	0	0	0	0	0	0	78.5399	97.6456	90.2931	83.762	97.6954	116.343	4	Non-polar phase_negative ionization	2.1504e-07	m-H	408.238
3092	0.5031	413.97	39.1286	55.3851	102.393	34.5855	63.6128	88.9197	110.936	102.186	126.025	138.804	134.125	126.089	36.4709	61.1007	58.8242	40.7953	40.865	39.2648	94.525	90.8005	105.406	113.436	117.246	92.6918	48.1928	0	40.5225	35.7657	32.9312	32.4365	62.9165	124.595	105.491	87.1056	111.244	117.163	4	Polar phase_negative ionization	3.0497e-08	m-H	412.962
7145	5.1084	414.298	29.3736	23.7686	0	53.776	0	30.4436	63.9685	70.6218	87.6762	127.765	102.29	145.091	53.6054	0	0	100.112	72.2052	49.0822	91.7123	108.302	127.521	155.214	158.443	148.393	30.3143	28.5774	0	0	0	0	101.299	108.131	84.0767	141.717	135.347	102.327	4	Non-polar phase_negative ionization	1.6339e-07	m+FA-H	459.296
6325	0.4958	416.202	39.0857	34.9845	0	89.8485	0	60.0538	276.479	244.552	234.093	528.898	412.467	425.184	33.5387	50.2794	0	63.5515	72.1111	0	255.356	253.327	211.022	323.045	312.356	268.038	100.7	72.8386	72.3035	97.5584	92.6439	82.3432	322.732	469.482	577.226	331.423	556.315	722.693	4	Non-polar phase_negative ionization	3.2243e-09	m-H	415.195
10911	2.593	422.166	9.2173	20.1052	0	0	0	11.8338	78.8719	75.6733	84.418	92.7213	89.7468	90.834	24.7591	35.5611	21.245	42.1708	0	31.868	69.1752	81.4699	59.2364	57.0295	82.0601	0	6.6981	17.7433	0	12.4365	0	0	32.3394	81.8565	67.87	37.6197	78.0274	84.6769	4	Non-polar phase_positive ionization	8.0423e-08	m+H	423.173
4125	7.5096	422.261	16.1361	19.6047	16.4285	24.8156	0	17.8615	110.452	86.113	72.0467	95.1829	122.163	72.1713	24.6862	21.7034	32.6953	17.8647	21.4149	44.6785	81.6437	87.2169	120.873	53.9669	65.3507	130.237	15.6784	0	0	19.4483	13.1972	0	44.6859	94.3023	157.158	44.9365	91.0519	154.476	4	Polar phase_positive ionization	1.3205e-06	m+H	423.269
6514	4.0262	428.275	0	37.3615	0	98.7516	61.1642	0	77.3369	98.8774	94.4536	153.26	119.719	169.664	77.2171	62.2414	72.3449	114.068	98.6935	0	113.66	123.719	112.66	155.365	153.564	156.214	0	79.9553	61.3683	55.6127	79.9082	73.8669	131.985	130.465	171.665	143.025	136.457	165.297	4	Non-polar phase_negative ionization	1.6686e-05	m-H	427.267
6614	0.465	432.197	22.2336	0	35.9144	81.1719	89.7968	72.0685	175.499	145.473	144.062	232.656	218.687	252.697	0	70.4514	0	0	90.1693	89.3441	104.599	115.06	88.0699	177.165	185.697	149.845	69.3751	0	0	58.9918	58.4179	80.8967	161.424	235.644	286.29	183.632	240.7	333.704	4	Non-polar phase_negative ionization	1.2136e-07	m-H	431.19
4958	0.5219	435.946	22.97	39.116	62.1694	29.9842	31.2225	59.8969	73.3435	55.7268	62.7173	69.5424	71.4975	69.235	12.6504	17.9556	0	11.0822	0	0	43.6194	54.3101	33.4363	39.434	40.3391	31.2386	18.5562	0	17.9535	16.8732	6.1555	12.9971	27.3015	45.9618	60.1228	22.6593	41.446	22.1246	4	Polar phase_positive ionization	2.6481e-08	m+H	436.953
12448	2.8477	440.312	11.2967	14.4084	0	0	0	0	38.3398	53.5277	86.4411	39.04	60.1394	84.5803	0	0	35.8414	0	0	0	98.1214	77.2419	89.0533	0	99.2073	83.9435	0	0	0	0	0	0	67.899	61.8317	81.8073	57.8318	63.1618	61.5727	4	Non-polar phase_positive ionization	1.1343e-07	m+H	441.319
5598	4.9796	448.208	867.156	1113.91	552.589	733.284	980.15	557.352	4006.49	3758.15	4010.24	3465.78	3016.99	2792.41	219.851	390.552	1004.98	159.846	265.824	666.995	2747.74	2345.09	2052.95	2413.06	2250.84	1884.19	840.8	723.268	207.698	492.81	535.592	190.285	1082.46	2489.65	3245.79	1059.16	1703.45	2290.01	4	Polar phase_positive ionization	6.8459e-11	m+H	449.215
5654	0.5003	449.85	26.4995	21.4466	28.1153	23.4275	22.3995	19.7395	49.3051	31.2399	39.6001	51.2115	50.5509	48.7018	21.7958	0	24.0507	35.8118	18.6145	31.7857	23.7941	63.5534	45.2466	36.3412	55.2191	38.8694	20.6408	19.7491	7.604	19.1007	22.0404	14.2609	27.4769	23.9259	30.8905	43.155	38.628	37.6346	4	Polar phase_positive ionization	9.9727e-05	m+H	450.857
5858	0.5212	451.926	56.7558	64.9717	119.246	58.7645	59.1824	100.834	137.698	138.849	119.085	107.104	140.965	109.428	26.7643	54.8615	37.4292	24.3984	27.2221	20.6746	99.1125	88.9895	66.1277	81.9919	88.087	64.7482	23.5048	25.0986	0	36.6774	24.2773	26.788	47.0907	100.274	84.8331	36.5235	78.1268	81.3024	4	Polar phase_positive ionization	1.7993e-08	m+H	452.933
966	0.5931	452.24	14.396	0	0	0	10.054	0	131.195	94.6767	107.923	154.539	131.831	113.491	0	9.0794	22.9904	0	17.315	0	47.5224	75.5746	53.5738	76.2493	76.8146	62.7136	0	0	0	0	0	0	0	64.095	80.257	37.2565	67.8282	95.7473	4	Non-polar phase_positive ionization	3.6449e-11	m+H	453.248
5914	6.9203	453.284	123.076	0	0	104.355	0	83.0022	229.843	306.722	347.995	217.46	347.763	391.517	56.424	103.283	156.274	87.7049	0	149.006	391.887	263.731	162.471	379.956	266.988	180.156	233.676	138.01	183.037	217.162	121.893	177.632	440.189	418.9	505.851	402.889	421.479	453.754	4	Polar phase_positive ionization	1.2997e-09	m+H	454.291
6950	3.583	453.284	201.649	302.453	198.624	480.495	747.706	514.866	717.273	906.752	1013.54	1468.93	1759.79	1888.35	189.818	377.492	432.964	337.835	577.679	622.78	1263.57	922.437	704.973	1930.02	1231.96	1050.73	494.8	468.378	608.257	627.137	529.786	655.127	1281.6	1354.6	1723.03	1381.47	1477.58	1949.94	4	Non-polar phase_negative ionization	1.9403e-06	m-H	452.277
1199	3.5295	453.285	786.996	891.268	617.578	943.139	1305.7	626.419	2253.14	2404.68	2853.92	2270.51	2913.96	3086.91	494.78	718.337	962.144	540.701	788.098	948.63	2836.71	2060.48	1563.33	2877.85	1940.97	1462.62	1044.24	1000.19	1070.23	862.482	1088.35	982.479	2245.19	2477.47	3221.62	2397.69	2124.93	2730.24	4	Non-polar phase_positive ionization	3.1546e-10	m+H	454.292
3641	6.9112	453.286	22.9333	25.948	24.3038	27.5127	27.7734	28.9698	65.7795	69.7546	96.9618	94.3051	76.3156	136.119	23.9384	41.3781	58.539	28.566	32.3264	50.4994	125.008	91.1689	60.8915	125.266	107.124	57.5922	53.3695	42.3322	74.3212	72.0856	38.0345	59.4418	137.163	146.195	151.389	165.48	139.467	155.99	4	Polar phase_negative ionization	6.1298e-10	m-H	452.279
5978	7.51	454.254	0	19.4622	17.2947	0	0	18.5604	77.1773	63.4266	41.3099	64.255	60.7892	44.7872	0	16.4702	0	18.6073	16.6932	19.2177	38.3508	61.4738	71.1285	37.5884	51.7058	61.0241	8.3305	7.2116	0	17.0828	21.9576	0	22.3423	75.4684	78.7862	26.986	70.0054	104.209	4	Polar phase_positive ionization	1.7445e-06	m+H	455.262
7131	0.4883	475.863	24.7684	34.2222	27.367	20.9485	29.8382	33.0647	45.38	42.94	59.0631	46.1285	64.6003	59.1704	18.9424	41.7459	26.9667	20.7021	0	31.1889	51.7841	66.2426	66.5588	57.4833	51.6811	51.039	26.7768	24.5836	0	27.8658	16.0665	7.0566	26.0848	39.2083	49.5678	40.3255	33.4694	55.3408	4	Polar phase_positive ionization	1.261e-06	m+H	476.871
7125	4.853	476.224	71.0369	93.0267	98.7162	105.194	93.7612	0	229.622	294.77	350.171	272.786	289.83	347.202	107.379	138.597	102.189	118.546	123.627	134.161	328.645	371.315	311.267	382.818	371.726	362.344	75.6929	0	0	99.2888	105.602	57.7282	214.005	319.237	335.231	198.941	335.331	381.594	4	Polar phase_positive ionization	6.7764e-12	m+H	477.231
3968	4.864	476.224	51.864	53.1158	67.1927	69.016	64.9055	76.2316	130.417	196.849	222.55	186.199	208.04	236.322	62.664	72.827	88.2529	86.161	103.106	77.7852	217.197	237.792	233.615	257.868	262.67	242.984	0	86.4072	0	34.9294	67.1602	34.8008	124.513	162.763	187.421	143.266	222.169	270.817	4	Polar phase_negative ionization	7.1743e-11	m-H	475.217
3028	3.015	476.277	0	22.8277	27.0206	0	0	52.3006	64.8583	38.147	104.332	64.7246	74.6527	116.333	23.9761	56.964	43.6878	27.0041	0	46.0332	76.3337	63.6643	110.413	88.0278	92.8735	99.9736	18.0507	0	0	31.6009	19.464	0	47.9896	112.057	107.494	71.365	102.712	106.998	4	Non-polar phase_positive ionization	5.5214e-07	m+H	477.284
4130	0.504	487.898	36.4619	28.9861	48.1362	0	56.3694	43.1184	43.1461	46.4919	49.9927	57.0781	61.0447	57.4091	26.9757	25.9936	0	16.257	34.9477	28.1691	49.2129	48.7113	22.2722	57.8875	55.3592	57.5943	21.8361	20.8036	19.1844	10.9778	0	12.0535	41.3139	60.0489	64.0537	48.7941	64.4652	48.1076	4	Polar phase_negative ionization	4.5547e-05	m-H	486.89
664	7.1354	495.33	26.2053	24.3038	22.1948	18.086	18.2278	0	66.905	72.9114	94.3123	37.0848	68.8983	67.4138	19.247	31.3476	53.3668	0	20.8754	31.9095	99.2205	54.9278	50.0679	70.4789	43.3468	37.6003	55.6452	31.998	0	48.1886	19.1502	33.6498	83.4028	70.8291	90.6647	85.3909	63.7059	72.9487	4	Polar phase_positive ionization	1.2274e-05	m+Na	518.319
4365	3.5733	495.332	2670.46	3599.05	2701.07	3620.69	5231.09	3837.77	10860.5	12414.5	18624.3	14016.4	17288	20762.6	2534.36	2944.5	4217.12	2911	4312.53	4978.83	14220	13729.3	9488.13	16061.4	15465.5	11350.7	4404.21	3906.82	4246.45	5030.35	4758.16	4988.96	10913.5	12387.2	15552.8	13798.6	14621.8	18562.2	4	Non-polar phase_positive ionization	7.8566e-11	m+H	496.339
8534	5.4442	502.244	0	0	0	0	0	0	126.001	147.509	172.293	107.933	77.5273	126.71	0	0	0	0	0	0	89.9457	133.423	73.6652	50.7455	86.939	75.2923	0	0	0	0	0	0	0	136.668	201.235	0	84.8289	159.365	4	Polar phase_positive ionization	5.8516e-06	m+H	503.251
103	6.2657	508.265	0	0	0	0	21.2659	0	83.7022	78.8879	74.9549	0	85.008	76.962	0	17.2625	19.4141	15.9258	0	0	56.0941	59.4237	52.0241	50.7241	63.1101	51.3709	0	0	0	0	0	0	31.9522	69.9195	108.741	38.425	80.3481	106.736	4	Polar phase_positive ionization	5.0556e-07	m+H	509.272
182	4.913	509.238	114.97	74.4323	90.7491	128.79	91.0972	107.359	262.776	272.42	236.321	293.236	318.325	255.304	96.8991	140.148	124.903	126.91	111.086	133.875	311.378	279.138	265.534	252.212	256.564	283.823	74.067	140.054	109.561	139.582	133.948	140.295	288.674	273.859	311.473	263.342	256.66	306.902	4	Polar phase_positive ionization	6.3234e-15	m+H	510.245
803	3.5838	526.3	0	38.6892	22.4606	68.1927	114.287	69.9921	97.6674	102.245	120.672	198.495	229.49	217.116	0	0	0	53.8553	53.2387	89.0811	113.21	111.933	92.247	223.475	180.003	139.936	81.9009	67.4404	79.7239	109.596	71.1738	94.2996	204.15	188.501	190.181	215.639	179.305	237.263	4	Non-polar phase_negative ionization	1.6216e-06	m-H	525.293
6964	3.8604	526.363	0	0	0	0	53.6182	0	92.8106	196.762	234.186	134.218	221.788	351.238	0	0	52.3974	0	39.322	55.771	269.719	191.927	147.426	334.457	214.29	230.596	0	57.3875	74.2839	0	91.2965	156.928	146.976	115.952	141.489	144.112	135.455	172.861	4	Non-polar phase_positive ionization	2.8417e-07	m+H	527.37
7054	4.2852	528.376	0	0	53.1385	0	64.6379	57.874	314.027	272.316	310.153	431.789	487.091	420.514	0	0	0	0	0	0	189.939	171.404	131.303	256.355	246.967	210.123	0	0	61.7375	63.2921	81.162	68.7709	54.3671	201.973	277.228	100.403	242.74	398.499	4	Non-polar phase_positive ionization	5.1659e-09	m+H	529.383
8969	2.1753	530.306	0	0	0	0	0	0	71.182	56.0591	66.3642	96.8844	86.6658	93.875	66.0789	0	0	0	0	0	54.9904	106.893	0	80.891	115.279	67.7797	0	0	0	0	0	0	0	77.4189	107.743	50.4169	115.612	140.028	4	Non-polar phase_positive ionization	2.5898e-05	m+Na	553.295
7152	2.1735	530.307	0	0	0	0	0	26.5292	256.694	220.998	299.769	302.308	273.592	350.985	104.346	107.56	87.2868	106.761	0	120.699	236.151	279.185	194.47	275.795	362.579	236.561	0	0	0	0	0	0	89.1575	278.271	314.119	78.7296	300.262	346.068	4	Non-polar phase_positive ionization	3.0479e-09	m+H	531.314
8493	2.1815	530.307	0	0	0	0	0	0	44.9236	54.2816	66.3414	58.3588	59.4227	85.2868	0	0	0	0	0	11.6536	46.2755	59.5848	59.3156	42.5607	70.4948	49.8963	0	0	0	0	0	0	0	60.5303	79.2067	29.6133	83.0734	89.7303	4	Non-polar phase_positive ionization	3.8788e-08	m+NH4	548.341
600	7.1366	541.337	130.961	117.682	86.9099	171.191	148.755	149.074	312.911	384.431	562.31	419.473	481.592	690.945	99.2255	140.352	305.542	114.937	163.096	336.965	594.643	419.589	302.813	657.878	500.903	339.518	364.514	249.737	301.16	455.064	302.676	348.418	591.949	491.617	737.316	836.539	709.325	944.815	4	Polar phase_negative ionization	1.6179e-07	m-H	540.33
1064	3.6212	541.337	981.172	1678.64	1455.7	2166.7	3315.39	2762.34	3210.78	3929.73	4594.6	5105.5	16576.2	19998.2	1348.52	1960.9	1989.78	1585.43	2460.58	2643.39	5174.81	4785.07	3984.62	18390	5217.49	4257.8	2611.97	2295.38	2780.34	3052.09	2839.3	3251.4	14028.6	14813.5	19737.5	14664.7	15014.7	17113.3	4	Non-polar phase_negative ionization	2.7393e-05	m-H	540.33
2478	3.6111	541.338	37.2547	64.5188	52.6971	103.136	143.407	110.967	166.438	160.485	193.429	226.904	229.83	240.544	63.8503	79.399	63.2516	88.0485	95.6952	105.913	184.326	192.416	182.175	254.936	229.164	193.514	118.372	99.2361	123.473	130.576	108.697	134.53	221.33	228.646	237.898	261.892	220.047	251.315	4	Non-polar phase_negative ionization	4.8362e-10	m+FA-2H+Na	608.319
2183	4.9834	545.154	78.5995	92.6281	60.6154	45.8557	75.5733	28.819	220.811	164.925	206.514	144.304	172.262	161.537	31.5957	37.847	91.8204	12.1692	21.9569	51.6537	114.813	127.291	101.191	67.6051	87.5735	67.0425	67.1234	53.4709	28.0043	47.732	32.2384	12.5977	64.2872	150.592	128.423	33.1021	72.0661	100.273	4	Polar phase_positive ionization	2.8182e-07	m+H	546.162
8491	3.9771	547.365	33.0198	0	32.5125	34.7984	85.2111	0	84.2177	84.5808	129.831	86.8356	128.806	155.15	55.8439	29.7593	40.8825	68.246	48.71	53.9743	77.0063	83.9676	47.6701	70.8287	82.2937	43.4269	36.7515	40.7896	31.0927	33.7649	44.7223	37.3883	67.1305	86.9778	107.12	72.1445	100.617	131.253	4	Non-polar phase_positive ionization	9.8951e-06	m+H	548.373
1318	3.3474	556.29	200.476	292.024	212.601	628.922	668.068	432.726	1520.76	1247.85	1405.81	3627.47	2560.29	2904.55	466.187	441.517	410.578	736.879	743.425	606.914	1483.3	2027.91	884.068	1953.87	2523.23	1114.8	367.51	473.34	519.701	485.316	576.64	747.721	1931.06	1278.24	2543.51	2400.98	1444.01	2531.76	4	Non-polar phase_negative ionization	4.7755e-06	m-H	555.283
1644	7.0478	556.291	0	0	0	22.7855	11.6538	0	68.7007	76.9304	67.6168	89.2416	72.4106	91.6745	0	0	15.7999	17.5907	19.9144	0	54.1559	79.8177	94.5506	57.1883	64.1782	50.8588	10.8431	0	0	34.8908	0	13.5786	81.2899	101.048	121.308	111.031	113.993	155.295	4	Polar phase_negative ionization	3.7661e-12	m+FA-2H+Na	623.271
1574	4.4445	569.367	16.8939	32.9078	15.8364	43.9922	59.5285	31.714	86.9781	76.3849	97.9374	142.766	151.632	160.496	18.7214	41.93	23.4888	24.9827	52.1856	45.183	64.8012	73.923	65.9041	98.9424	96.5313	70.0763	0	56.7064	40.617	51.1224	52.4665	41.7862	92.3509	122.547	149.087	85.573	115.385	178.442	4	Non-polar phase_negative ionization	8.4523e-07	m-H	568.36
2154	4.6197	597.4	122.12	150.945	141.839	262.147	256.037	265.673	463.276	389.467	417.207	800.769	725.867	706.258	270.688	317.575	286.206	392.94	435.931	399.283	534.108	582.731	464.533	876.501	702.657	596.435	433.14	338.367	442.781	511.411	332.038	646.91	858.436	722.134	755.391	907.139	877.977	1082.59	4	Non-polar phase_negative ionization	1.377e-07	m-H	596.393
2529	3.6139	614.351	60.6062	96.3218	81.172	113.028	0	133.616	158.926	185.195	214.328	244.815	305.679	320.429	68.6887	78.2938	94.3352	97.4372	102.044	135.152	198.702	232.217	188.365	305.898	248.917	210.991	126.399	120.321	122.279	176.105	124.39	140.472	247.743	250.397	294.037	318.742	268.084	269.149	4	Non-polar phase_negative ionization	3.2541e-08	m-H	613.344
1678	4.5054	626.279	50.5791	53.7665	0	53.0238	68.1723	0	96.8677	137.087	113.305	167.126	153.095	145.632	0	0	0	0	0	75.4384	50.7637	69.5811	0	0	116.188	100.104	0	0	0	60.3064	0	0	0	117.249	127.655	86.6479	170.185	159.147	4	Polar phase_negative ionization	6.7102e-05	m-H	625.272
7228	3.0038	660.37	30.3783	46.7982	0	74.1981	60.3172	0	177.237	136.684	172.065	177.719	143.253	163.964	56.6669	61.7558	87.5125	0	69.8862	79.079	116.055	142.133	108.877	142.162	110.697	143.502	0	0	0	0	0	0	97.8103	146.917	193.083	80.2621	144.667	197.096	4	Non-polar phase_positive ionization	9.4963e-10	m+H	661.377
10781	3.0057	678.382	73.9879	93.2369	40.7696	143.229	126.051	44.8939	347.407	307.529	412.226	403.147	299.164	383.96	97.8699	111.673	173.425	96.881	162.699	184.201	231.419	294.19	240.984	229.516	263.755	253.003	63.1393	76.6666	51.4236	62.9775	109.641	0	248.248	346.283	402.392	160.279	318.659	409.202	4	Non-polar phase_positive ionization	6.7124e-10	m+NH4	696.416
10394	4.2876	690.43	0	0	0	66.9904	0	0	364.571	362.516	434.044	516.463	620.83	569.266	0	0	0	0	0	0	259.31	253.526	193.496	282.056	311.304	194.527	0	94.7158	0	157.387	157.907	0	107.711	238.014	367.127	152.554	299.436	536.391	4	Non-polar phase_positive ionization	3.4827e-09	m+H	691.437
2411	4.9574	692.411	0	0	0	61.1218	67.4682	0	244.248	209.901	189.051	257.34	190.776	186.724	51.5684	0	74.1946	52.9898	68.697	125.065	115.739	108.352	94.1002	106.012	173.443	115.736	59.948	0	0	52.0936	71.6025	29.446	0	137.49	172.723	57.7819	221.597	234.131	4	Polar phase_negative ionization	7.5455e-06	m-H	691.403
12037	3.2269	706.39	0	20.714	31.6544	0	0	0	51.7958	60.5375	127.46	62.2578	92.7776	126.64	0	12.2404	19.0097	14.4718	0	0	130.527	110.28	113.627	132.955	153.529	120.124	0	17.3139	0	15.6983	0	0	137.357	166.294	290.972	132.389	228.1	245.568	4	Non-polar phase_positive ionization	1.0422e-10	m+H	707.397
7947	4.9846	726.23	176.917	226.165	127.778	104.81	131.375	101.7	932.554	864.525	845.14	527.539	539.214	472.515	32.886	77.8849	176.409	0	25.4053	88.5406	348.295	418.508	313.136	187.16	195.103	140.774	153.669	112.875	33.0051	77.3148	43.7362	14.5921	146.983	427.381	513.096	67.6158	240.089	329.728	4	Polar phase_positive ionization	5.8745e-08	m+H	727.237
735	3.2767	770.407	0	0	0	65.1423	0	112.368	132.003	0	199.438	219.322	313.978	472.211	0	52.5391	0	0	0	60.3445	298.196	382.462	352.403	402.224	455.436	420.575	77.1268	74.5551	107.637	0	0	151.293	360.685	530.086	777.588	475.301	651.348	838.856	4	Non-polar phase_negative ionization	6.7498e-09	m-H	769.4
6251	4.1446	774.451	0	0	7.7472	0	0	27.8217	45.238	61.5232	115.482	69.0706	130.173	143.828	0	0	0	0	0	0	153.218	130.918	95.6957	171.683	139.569	98.018	24.0567	3.6677	17.4444	0	4.8206	0	157.21	189.834	262.914	174.498	218.745	265.61	4	Non-polar phase_positive ionization	2.5805e-12	m+H	775.458
3867	3.0014	824.526	0	0	0	0	0	0	108.817	123.061	216.013	207.661	313.18	646.191	0	0	0	0	54.0064	0	224.461	272.012	254.357	423.944	410.889	316.046	0	0	0	0	16.5442	0	242.723	229.951	254.62	193.379	266.792	488.318	4	Non-polar phase_negative ionization	2.8029e-06	m-H	823.518
1215	5.4419	834.385	0	33.6066	0	0	0	34.3095	210.254	283.932	205.103	192.268	214.709	196.82	0	63.2444	0	49.0599	54.177	67.0392	193.731	163.29	169.275	158.361	179.069	158.624	33.7822	68.6263	24.8762	20.0003	63.2013	20.3023	79.7613	147.728	176.997	78.3463	162.753	189.01	4	Polar phase_positive ionization	1.2233e-11	m+H	835.392
4882	4.2935	846.532	81.3633	69.9619	0	154.069	166.481	78.9932	515.859	421.662	477.759	742.572	578.24	735.105	104.375	144.133	93.4166	156.585	182.683	143.169	271.432	390.606	172.568	426.153	475.981	253.474	79.4208	64.7936	30.8477	90.6099	126.779	37.7672	150.845	371.873	563.754	185.714	488.248	822.321	4	Non-polar phase_negative ionization	2.7941e-06	m-H	845.525
4219	4.2278	856.478	43.387	0	55.5858	55.2896	68.0244	79.3907	241.001	205.255	295.579	344.93	282.115	360.625	60.9068	80.3163	52.9121	64.8074	128.538	95.5381	197.423	203.467	171.595	236.218	286.889	189.79	0	54.1051	44.8676	56.8928	52.7104	55.3144	136.442	268.439	293.924	156.157	298.835	403.588	4	Non-polar phase_positive ionization	1.0306e-08	m+Na	879.467
1698	4.2367	856.482	88.6118	149.347	127.786	132.124	195.12	136.823	470.894	375.524	611.487	581.669	545.271	784.625	179.669	202.608	155.777	181.099	288.82	228.91	476.074	555.122	408.519	540.739	612.342	471.855	110.924	140.13	105.116	115.374	143.45	103.825	289.412	523.507	745.787	295.014	569.646	759.431	4	Non-polar phase_positive ionization	4.0387e-08	m+H	857.489
5394	4.181	856.483	0	0	0	0	0	184.277	215.126	347.912	498.902	524.717	895.85	1199.34	0	0	0	0	0	0	811.094	959.265	678.638	1117.5	1266.03	761.892	0	0	0	0	92.8763	0	1169.93	1598.55	2018.51	1072.87	1547.38	2093.86	4	Non-polar phase_negative ionization	2.082e-10	m-H	855.475
3929	4.2354	856.486	22.2448	0	17.428	43.3211	61.3628	0	228.695	170.762	250.398	299.249	218.861	353.98	34.2989	56.9326	56.6208	0	111.179	62.6641	142.637	170.028	134.855	176.108	228.579	157.954	22.6709	27.084	0	0	0	24.5592	101.336	232.02	289.477	100.728	237.143	359.663	4	Non-polar phase_positive ionization	4.745e-08	m+NH4	874.519
1608	4.4369	866.518	0	0	0	0	0	0	185.018	229.898	206.089	203.346	171.815	171.368	0	8.2707	0	0	15.657	16.564	176.812	227.2	198.64	182.482	225.063	156.147	0	0	0	0	0	11.9353	324.266	378.451	363.828	343.228	339.538	338.997	4	Polar phase_positive ionization	6.9385e-23	m+H	867.526
7251	5.324	906.517	260.366	301.947	367.334	506.589	583.708	657.042	1601.28	1803.47	2443.02	2655.88	2838.97	3850.66	500.182	832.38	432.288	667.085	1014.14	564.789	2437.21	2554.82	1836.12	3082.66	2757.95	2075.19	538.824	388.647	475.668	612.577	507.393	585.7	2095.91	2329.05	2774	2371.75	2750.92	3547.04	4	Non-polar phase_negative ionization	6.4114e-10	m-H	905.51
1870	5.3351	906.521	24.5489	42.1765	0	77.2195	0	53.1838	181.862	164.445	191.933	257.658	227.795	303.754	0	76.3287	0	67.932	92.0883	45.6002	154.439	180.478	141.08	211.998	213.306	153.552	54.7863	0	63.5854	75.1591	0	67.3087	161.709	192.252	232.099	166.999	244.393	291.6	4	Non-polar phase_negative ionization	4.5968e-09	m+FA-2H+Na	973.501
133	4.8552	922.515	0	58.6175	82.9136	82.0664	80.2135	116.569	108.849	147.168	247.327	149.015	215.484	347.018	42.3444	88.3319	64.024	0	92.4289	92.2137	219.158	208.5	166.579	375.387	317.525	178.403	57.6716	41.4106	66.4354	62.1629	57.7042	86.8824	213.187	194.208	251.924	191.452	214.669	302.345	4	Non-polar phase_negative ionization	4.1193e-06	m-H	921.508
2081	4.3604	923.468	0	0	0	0	0	0	106.855	136.261	188.876	120.831	177.449	189.031	23.1175	14.5757	0	20.8352	0	15.944	143.783	160.523	139.897	145.842	154.05	128.106	0	0	0	0	18.2352	0	157.125	145.848	134.58	130.436	121.403	129.012	4	Polar phase_positive ionization	1.8527e-16	m+H	924.476
2701	4.9148	930.515	15.8614	0	0	26.1963	0	0	86.9158	62.6802	76.6493	116.51	109.702	107.332	0	23.8814	23.083	0	41.2015	0	50.6886	51.11	30.2834	71.87	67.464	46.277	37.8507	28.2991	20.8354	23.0769	0	0	35.91	57.8823	85.5504	33.6868	80.2897	84.2921	4	Non-polar phase_negative ionization	1.1418e-07	m+FA-2H+Na	997.495
394	4.8972	930.518	201.857	242.857	182.397	361.206	420.33	344.338	970.954	984.694	1186.21	1650.38	1579	2106.41	314.92	526.315	352.995	469.605	743.2	469.476	929.518	1066.23	740.38	1396.42	1356.01	994.591	266.684	256.059	152.138	321.355	286.054	169.242	501.674	1085.29	1429	519.802	1390.11	1881.72	4	Non-polar phase_negative ionization	3.4414e-06	m-H	929.51
457	5.4056	932.532	32.7866	20.2497	52.6061	40.8699	75.5721	68.836	135.971	162.535	211.147	329.802	304.14	514.852	48.5345	85.4291	32.427	54.2488	100.846	54.1773	219	269.045	160.84	339.751	367.08	197.085	46.8774	44.005	31.8838	59.4744	30.616	50.6647	194.841	291.73	383.79	213.4	330.653	412.545	4	Non-polar phase_negative ionization	1.5404e-06	m-H	931.524
1996	4.9619	978.518	0	0	71.9315	83.2295	44.9276	122.976	257.465	357.07	642.889	553.103	709.389	1414.82	0	0	0	26.4019	72.5666	78.7256	411.869	509.28	332.95	653.065	673.792	438.548	52.9593	0	45.9497	79.5865	31.1266	56.7838	332.168	392.052	521.164	391.791	471.195	624.679	4	Non-polar phase_negative ionization	5.8943e-06	m-H	977.51
3085	4.5919	1010.6	0	37.8765	61.9512	69.7086	74.6418	94.6055	197.073	228.231	316.218	252.83	346.212	542.812	67.4397	83.0967	74.619	67.8472	0	81.5373	308.127	287.347	268.859	462.852	406.694	350.006	80.4287	66.9893	103.479	0	71.6699	129.681	422.839	431.129	487.237	496.53	513.126	590.164	4	Non-polar phase_negative ionization	1.2337e-10	m-H	1009.6
3147	4.7327	1012.61	30.9892	0	21.3081	0	84.2213	65.0675	187.448	164.062	171.814	299.854	260.23	252.555	64.4252	92.2967	61.1092	70.0619	110.859	106.71	149.672	184.215	133.831	222.79	162.386	170.484	54.9103	72.8662	0	72.6345	85.8583	61.2756	0	210.568	287.28	158.459	250.484	337.016	4	Non-polar phase_negative ionization	3.2407e-05	m-H	1011.61
3657	4.0602	1030.57	0	0	0	0	0	0	97.5747	102.933	227.165	156.205	184.728	455.87	0	0	0	0	0	57.4485	198.982	239.368	193.243	274.676	314.155	277.456	0	0	0	0	0	0	410.107	369.082	524.55	491.56	467.823	646.556	4	Non-polar phase_negative ionization	6.0924e-11	m-H	1029.56
3842	3.6159	1036.66	0	31.9809	59.0927	28.6521	108.148	35.1728	180.681	240.07	315.31	266.684	323.278	466.415	0	0	0	0	0	74.4536	330.324	313.027	199.345	551.904	419.257	232.388	69.3524	0	0	118.571	89.061	117.534	304.37	354.865	401.947	303.15	306.648	393.856	4	Non-polar phase_negative ionization	1.0646e-08	m-H	1035.66
4042	4.0934	1046.57	0	0	0	0	0	64.0336	62.9808	0	171.056	171.424	262.384	386.681	0	0	0	51.3658	0	0	195.325	211.796	169.755	231.342	262.14	210.866	0	0	0	0	0	0	311.436	348.957	501.697	318.622	398.278	542.665	4	Non-polar phase_negative ionization	3.9451e-09	m-H	1045.56
4291	3.6226	1057.67	0	59.5853	0	96.5229	141.636	51.6971	169.553	236.139	259.479	326.067	376.263	461.124	0	91.4677	65.4777	0	63.2078	101.403	193.523	210.063	164.114	247.747	191.184	154.981	61.6861	61.2802	25.3619	90.7294	83.5997	41.1049	150.804	264.254	358.818	197.344	319.554	331.526	4	Non-polar phase_negative ionization	2.9904e-07	m-H	1056.66
4723	6.0196	197.139	0	58.3391	0	61.9591	56.2062	0	297.864	299.681	259.51	544.013	378.581	357.048	0	0	0	27.8531	0	0	0	104.651	59.1028	74.4019	157.21	133.469	0	0	0	50.8468	54.4519	0	0	263.871	456.004	0	209.984	363.798	5	Polar phase_positive ionization	4.5211e-06	m+H	198.146
6508	2.2977	218.625	0	0	0	0	0	0	26.076	22.733	47.5372	26.6818	38.1092	59.1623	0	0	0	0	0	0	0	0	0	0	0	0	0	0	0	0	0	0	36.4557	28.6888	0	42.5316	37.7508	70.2975	5	Non-polar phase_positive ionization	4.5705e-07	m+H	219.632
7758	2.5928	236.627	0	0	0	0	0	0	95.7027	90.9202	78.595	106.319	94.4799	90.4099	0	0	0	0	0	0	0	0	0	0	15.2708	0	0	0	0	0	0	0	0	0	80.96	0	0	91.6754	5	Non-polar phase_positive ionization	2.6941e-08	m+H	237.634
8341	3.2978	246.198	0	5.9728	0	12.5475	14.0872	6.9814	102.017	58.5896	57.3371	131.518	73.3447	72.8528	0	0	0	15.4674	9.8322	0	0	13.5198	0	0	11.7513	0	0	0	0	0	0	0	0	47.887	87.5449	0	63.4038	115.646	5	Non-polar phase_positive ionization	4.9988e-06	m+H	247.205
8628	5.8872	256.167	0	0	57.8552	0	55.4915	65.094	266.718	186.244	154.756	231.725	224.196	164.914	0	0	0	0	0	0	54.7495	88.2396	0	0	106.348	61.972	0	0	0	0	0	0	68.51	174.509	209.848	0	141.452	224.017	5	Polar phase_positive ionization	1.5748e-07	m+H	257.175
1117	5.8602	256.168	0	0	0	0	0	0	100.411	64.491	60.5617	94.3684	67.8938	55.8257	0	0	0	0	0	0	0	0	0	0	0	0	0	0	0	0	0	0	0	0	66.2933	0	80.1158	119.846	5	Polar phase_negative ionization	1.8848e-05	m-H	255.161
214	4.5998	260.125	0	0	0	0	0	0	68.051	37.2057	68.5405	56.2254	0	42.3908	0	0	0	0	0	0	0	0	0	0	0	0	0	0	0	0	0	0	0	0	0	0	0	0	5	Polar phase_positive ionization	2.8203e-07	m+H	261.132
9392	1.6426	264.172	0	39.5657	0	0	54.0648	0	243.507	257.247	459.878	300.19	434.911	674.102	0	0	0	0	0	0	15.6246	31.1072	0	0	39.1742	51.504	0	0	61.8456	0	0	75.0581	891.028	543.372	476.297	1017.54	762.598	646.525	5	Non-polar phase_positive ionization	2.5656e-11	m+H	265.18	dnOPDA (confirmed by MS/MS and coelution with authentical standard)
9391	1.418	264.172	0	0	0	0	0	0	564.04	765.08	1485.77	658.624	964.193	1731.94	0	0	0	0	0	0	95.4692	91.6167	0	0	145.987	0	0	0	49.7497	0	0	0	1836.58	1520.85	1672.47	2156.35	1826.64	1684.8	5	Non-polar phase_positive ionization	8.1997e-14	m+H	265.18	iso-dnOPDA (confirmed by MS/MS)
9488	2.2828	266.151	0	0	0	0	0	0	92.032	89.3075	127.317	120.515	134.397	157.491	0	0	0	0	0	0	0	0	0	0	0	0	0	0	0	0	0	0	149.202	150.581	131.617	156.762	160.176	161.778	5	Non-polar phase_positive ionization	1.8288e-19	m+H	267.159
1279	7.8656	272.231	0	0	0	0	0	0	68.4614	61.7234	61.4754	58.4811	67.4742	74.1097	0	0	0	0	0	16.0054	60.4575	0	0	57.6127	37.8459	37.3945	0	0	24.1807	0	0	27.3418	240.981	134.338	109.567	280.594	171.04	115.068	5	Polar phase_negative ionization	7.9838e-09	m-H	271.224
1815	7.852	272.235	0	0	0	0	0	0	52.6582	65.2642	0	92.76	70.6514	90.3458	0	0	0	0	0	24.0812	66.6001	0	0	64.0474	53.2186	0	0	0	0	0	0	0	263.604	173.179	112.202	368.778	221.751	140.888	5	Polar phase_negative ionization	6.6936e-08	m+FA-H	317.233
2369	5.683	282.182	0	0	0	0	0	0	61.457	77.4436	138.195	60.2461	66.0853	127.461	0	0	0	0	0	0	0	0	0	0	34.7001	15.4634	0	0	0	0	0	0	143.11	131.018	124.924	154.507	78.3346	145.466	5	Polar phase_positive ionization	2.9087e-12	m+H	283.19
12374	1.4077	282.183	0	0	0	0	0	0	86.5267	103.536	165.801	98.5271	135.696	243.276	0	0	0	0	0	0	51.3669	19.161	57.062	0	30.3201	52.3274	0	0	0	0	0	0	145.869	127.475	208.125	224.229	172.351	201.19	5	Non-polar phase_positive ionization	4.1677e-11	m+NH4	300.216	RA ketol
10730	1.4198	282.183	5.2006	12.4711	16.4219	0	0	18.7056	156.655	185.577	350.72	158.278	275.419	405.91	0	0	0	0	0	0	71.8547	68.9835	75.5009	68.8304	83.3383	56.8393	13.8975	20.4778	19.4038	0	16.444	0	365.243	250.528	322.808	351.72	269.26	299.191	5	Non-polar phase_positive ionization	6.5036e-12	m+H	283.19	RA ketol
11022	1.7887	284.198	0	0	0	0	0	0	240.639	255.228	306.51	193.471	280.798	359.659	0	0	0	0	0	0	0	0	0	0	0	24.8898	0	8.9201	0	0	12.3117	0	180.063	235.858	318.423	188.234	245.471	270.798	5	Non-polar phase_positive ionization	1.9641e-15	m+H	285.206
12462	1.7871	284.198	6.7653	4.3361	0	0	7.0166	0	0	67.0797	81.7288	65.9247	67.1398	102.695	0	0	0	0	0	0	0	0	0	0	0	0	0	0	0	0	0	0	0	52.3791	87.328	50.603	52.4939	79.3036	5	Non-polar phase_positive ionization	1.5787e-06	m+NH4	302.232
431	1.7915	284.199	0	0	0	0	0	0	103.084	111.27	155.776	0	125.764	163.056	0	0	0	0	0	0	64.8745	74.501	0	27.7113	71.943	50.9778	0	0	0	0	0	0	89.1262	0	113.154	97.9434	91.2941	126.117	5	Non-polar phase_positive ionization	4.9669e-06	m+Na	307.189
11605	2.0604	290.188	0	24.1513	24.6507	0	27.448	0	195.362	273.322	514.843	0	294.747	448.794	0	0	0	0	0	0	0	0	0	0	0	0	0	0	48.0533	0	0	0	654.52	475.118	401.15	565.367	447.363	377.462	5	Non-polar phase_positive ionization	4.9925e-10	m+H	291.195
868	2.5107	292.202	55.8021	0	77.6151	68.3462	102.119	81.9882	258.424	262.096	341.861	246.454	300.612	353.571	34.0531	17.8542	16.1305	26.2553	0	22.3533	78.2928	73.8488	64.2429	35.3884	0	0	65.6436	93.2677	101.018	88.9108	97.551	110.77	428.254	375.268	415.717	436.066	0	477.823	5	Non-polar phase_positive ionization	1.1763e-07	m+NH4	310.236	12-OPDA (confirmed by MS/MS and coelution with authentical standard)
3371	6.3344	292.202	21.8534	0	62.9972	0	69.0065	42.883	2501.82	2437.6	2662.01	2387.65	2091.86	2422.89	0	0	0	0	0	0	73.5718	132.929	103.938	0	0	87.0982	76.4324	80.8482	0	0	0	0	2017.59	2253.51	3216.39	2447.1	2589.71	3361.31	5	Polar phase_positive ionization	9.2783e-19	m+H	293.209
4899	6.3329	292.202	0	0	0	0	0	0	494.604	532.071	557.42	429.52	358.816	342.169	0	9.5199	0	0	0	0	0	26.5502	0	0	27.2021	0	0	0	0	0	0	0	390.546	419.696	580.505	407.829	400.645	510.18	5	Polar phase_positive ionization	3.5202e-17	m+Na	315.191
11693	2.2713	292.203	121.904	222.144	213.02	177.99	297.294	316.108	10304.2	11022.1	17706.8	14234.3	16957.3	23991.1	142.324	147.301	131.688	201.234	236.719	161.998	0	756.514	575.104	0	1002.36	0	369.085	332.042	453.04	390.887	437.999	611.531	17817.1	18462.2	19022.4	23926.5	26529.8	24558.8	5	Non-polar phase_positive ionization	1.5336e-14	m+H	293.21	iso-OPDA (confirmed by MS/MS)
11692	2.5	292.203	0	458.651	487.178	0	567.725	549.221	1658.95	1768.54	2141.21	2038.84	2112.51	2338.4	0	85.9903	61.1692	99.0165	0	0	95.2091	0	148.967	0	183.334	161.027	544.622	675.963	674.987	566.598	0	687.933	2838.49	2534.86	2536.65	2844.34	2802.06	2792.08	5	Non-polar phase_positive ionization	1.0714e-18	m+H	293.21	12-OPDA (confirmed by MS/MS and coelution with authentical standard)
1550	2.5006	292.203	77.8633	92.6444	86.7068	109.146	131.875	113.725	319.763	311.714	397.93	400.79	485.547	534.845	0	0	0	0	0	25.4191	76.7268	78.123	71.6015	80.4167	66.1342	0	139.268	119.149	0	135.019	174.758	191.164	541.81	464.021	455.604	639.5	551.461	595.615	5	Non-polar phase_positive ionization	1.2308e-14	m+Na	315.192	12-OPDA (confirmed by MS/MS and coelution with authentical standard)
1548	2.2811	292.204	13.9938	0	0	0	0	0	932.411	976.944	1425.94	1405.18	1484.42	1983.17	0	0	0	0	0	0	78.8793	94.0284	93.78	138.61	117.702	0	0	0	74.4995	47.4545	0	105.174	1716.68	1591.72	1685.27	2002.3	2156.77	2069.83	5	Non-polar phase_positive ionization	2.5953e-16	m+Na	315.193	iso-OPDA (confirmed by MS/MS)
4861	2.3716	292.205	0	0	0	0	0	0	0	89.6288	120.027	126.009	124.19	147.636	0	0	0	0	0	0	0	0	0	0	0	0	0	0	0	0	0	0	167.002	142.277	126.701	195.249	182.1	164.953	5	Non-polar phase_negative ionization	1.4296e-11	m+FA-2H+Na	359.185	iso-OPDA (confirmed by MS/MS)
11881	7.4691	294.219	0	0	0	0	0	0	267.816	146.587	75.4948	324.999	178.2	125.524	0	0	0	0	0	0	0	0	0	0	0	0	0	0	0	0	0	0	0	73.6124	184.71	0	80.851	178.237	5	Non-polar phase_positive ionization	3.7981e-06	m+H	295.226
3005	0.4948	296.146	14.5022	20.3289	11.7748	24.2451	39.8842	0	190.212	251.231	220.525	339.811	327.881	339.075	0	19.3434	18.7961	0	16.3048	24.483	14.0473	36.3636	11.1567	0	56.8473	0	43.3802	40.7722	28.0702	56.1803	58.0869	21.2609	168.305	478.348	880.817	183.32	586.186	1026.42	5	Non-polar phase_negative ionization	7.5705e-06	m-H	295.139
3000	4.2488	296.234	0	0	0	0	0	11.2637	0	0	0	41.2683	28.0382	27.7908	0	0	0	0	9.8399	0	0	22.5808	0	17.6933	13.3017	22.2507	0	0	0	5.7406	0	0	87.2421	70.0759	58.5909	75.8543	49.8386	45.6151	5	Non-polar phase_negative ionization	6.0179e-09	m-H	295.227
12075	2.4378	296.235	0	0	0	0	0	0	486.099	394.122	419.958	434.467	495.528	448.063	0	0	0	6.8581	0	0	0	0	0	0	0	0	0	0	0	0	0	0	238.217	380.865	501.341	192.526	340.641	452.737	5	Non-polar phase_positive ionization	3.4403e-15	m+H	297.243
3064	2.2245	298.212	0	0	3.038	0	0	3.784	0	0	68.231	110.979	91.5709	104.426	0	0	0	0	0	0	0	0	0	0	0	0	0	0	0	0	0	6.6468	52.3546	67.145	68.5671	54.4408	81.3428	109.725	5	Non-polar phase_negative ionization	4.6979e-06	m-H	297.205
12270	2.1467	298.213	0	0	0	5.8241	0	0	49.9377	50.3656	48.5082	58.4537	51.0463	67.7084	0	0	0	0	0	7.3686	13.3409	6.5425	0	0	0	0	11.343	0	0	0	0	0	34.4915	50.5778	42.2849	0	59.5266	62.3661	5	Non-polar phase_positive ionization	7.941e-10	m+H	299.22
2330	2.1535	298.214	0	0	0	0	0	0	28.8202	33.14	31.979	30.5254	30.6697	28.4046	0	0	0	0	0	0	0	0	0	4.081	0	0	0	0	0	0	0	0	0	15.9124	27.0771	13.2186	16.6112	13.3309	5	Non-polar phase_positive ionization	1.552e-13	m+Na	321.204
1654	2.1548	298.219	0	0	0	0	0	0	25.5131	27.7893	22.1877	22.7809	16.0596	28.2204	0	0	15.0592	0	0	0	0	0	0	0	0	0	0	0	0	0	0	0	0	0	23.855	18.8195	31.9184	0	5	Non-polar phase_positive ionization	6.6829e-06	m+NH4	316.253
5284	5.0488	302.172	0	12.5504	0	0	0	0	106.612	59.7422	77.8657	73.8212	36.678	39.5072	0	0	0	0	10.7714	0	0	0	29.4055	17.9755	36.0353	32.9973	7.9565	0	0	0	0	0	6.0932	30.4456	51.5611	19.3175	42.6084	59.8636	5	Polar phase_positive ionization	8.1289e-07	m+NH4	320.206
4337	5.7334	304.164	0	0	0	0	0	0	63.4725	96.2443	151.462	0	0	103.177	0	0	0	0	0	0	0	0	0	0	0	0	0	0	0	0	0	0	163.973	134.345	103.357	137.532	115.401	71.1749	5	Polar phase_positive ionization	1.0861e-07	m+H	305.171
980	1.2368	310.214	0	16.7734	0	0	0	6.6591	154.392	161.245	223.856	173.918	224.676	254.71	0	0	0	0	0	0	0	0	0	0	0	0	0	0	0	0	0	0	258.451	170.447	232.638	0	200.939	196.307	5	Non-polar phase_positive ionization	6.5479e-10	m+H	311.221
3516	2.2522	310.214	0	83.063	0	65.5249	144.754	70.3905	1292.91	1404.34	1919.54	1536.08	1812.15	2160.32	0	0	0	0	0	0	161.394	135.102	106.566	150.764	202.086	0	0	144.379	113.092	113.511	172.992	144.866	1440.42	1351.5	2030.54	1570.73	1794.34	2137.93	5	Non-polar phase_positive ionization	5.6769e-16	m+Na	333.203	LeA ketol (α) (confirmed by MS/MS)
979	2.2277	310.214	119.093	202.093	153.423	142.146	266.758	0	1877.68	1981.4	2641.24	2120.78	2642.33	2953.83	107.842	81.7285	84.4545	0	0	135.019	411.041	462.06	458.721	551.75	626.159	498.379	173.542	244.54	248.154	0	272.849	0	2052.37	1875.34	2718.17	2188.29	2167.47	2785.7	5	Non-polar phase_positive ionization	2.4163e-16	m+H	311.221	LeA ketol (γ)
4771	6.4921	312.226	0	0	0	0	0	0	267.553	202.514	165.727	173.215	0	180.863	0	0	0	0	0	0	0	0	0	0	0	0	0	0	0	0	0	0	0	0	0	58.749	124.634	148.219	5	Polar phase_positive ionization	9.637e-06	m+H	313.233
3455	2.8559	312.228	0	0	0	0	0	0	104.65	96.8044	96.8581	229.48	206.125	148.649	0	0	0	0	0	0	0	0	0	0	0	0	0	0	0	0	0	0	0	0	0	0	139.541	207.064	5	Non-polar phase_negative ionization	4.6478e-05	m-H	311.221
1327	2.5909	312.229	70.9452	77.9957	30.8862	0	127.495	45.9755	4784.52	3708.07	3594.17	7776.74	4372.08	4100.41	0	0	0	0	0	0	158.077	242.169	0	168.273	284.48	84.4042	73.9006	110.065	0	0	121.773	43.1209	1075.92	2822.91	4627.91	1307.82	2816.22	4712.2	5	Non-polar phase_positive ionization	1.9027e-09	m+H	313.237
3709	2.5878	312.23	0	70.8381	61.7078	70.7336	90.506	80.4192	2816.38	2146.07	2151.24	3305.63	2589.95	2359.47	160.361	149.536	139.123	135.142	214.969	180.112	388.241	588.21	385.856	454.108	264.186	431.811	92.5634	0	72.356	89.9522	230.16	86.9936	543.936	1593.81	2534.79	818.479	1732.3	2816.01	5	Non-polar phase_positive ionization	1.4924e-10	m+Na	335.219
3228	2.585	312.231	92.6492	0	172.853	109.496	0	188.943	1512.49	1227.62	1205.99	1793.65	1610.68	1223.98	123.642	201.64	169.053	64.3525	215.944	174.153	402.924	537.461	187.367	370.538	552.996	344.703	332.762	253.036	257.973	336.407	0	355.6	375.975	858.933	1404.1	495.318	966.607	1541.71	5	Non-polar phase_positive ionization	1.469e-09	m+NH4	330.265
2100	7.3834	318.219	0	0	0	0	0	0	524.437	329.352	299.334	658.596	356.416	303.848	0	0	0	0	0	0	0	0	0	0	0	0	39.981	0	0	0	0	0	0	202.261	522.703	0	249.661	615.988	5	Non-polar phase_positive ionization	6.4543e-06	m+H	319.226
2655	1.5195	324.195	0	0	0	0	0	0	88.2785	0	185.545	106.452	99.3155	168.342	0	0	0	0	0	0	0	0	0	89.2916	111.623	0	0	0	0	0	0	0	90.3638	135.356	112.715	52.8112	133.33	154.428	5	Non-polar phase_positive ionization	9.4387e-06	m+H	325.202
3839	1.9724	326.205	0	0	0	0	0	0	54.3372	0	114.243	80.3589	175.929	164.394	0	0	0	0	0	0	0	56.4951	0	0	0	0	0	0	0	0	0	0	186.568	214.38	182.904	254.204	223.893	333.392	5	Non-polar phase_negative ionization	2.8156e-10	m-H	325.197
4572	0.9503	326.206	0	0	0	0	0	0	74.1626	84.824	0	67.364	83.3584	149.998	0	0	0	0	0	0	0	0	0	0	0	17.3387	0	0	0	0	0	0	116.956	107.966	145.212	147.038	135.849	117.326	5	Non-polar phase_positive ionization	5.3377e-11	m+NH4	344.24	UNC326
5173	1.0168	326.208	0	0	0	12.3115	0	0	0	59.6956	98.4402	85.3719	122.392	220.481	0	0	0	0	0	0	32.7511	29.7742	0	50.7407	51.9163	41.8671	0	0	37.2798	0	0	28.4649	228.166	153.463	166.956	173.919	162.333	228.954	5	Non-polar phase_negative ionization	1.1148e-08	m+FA-H	371.206	UNC326
4571	1.4089	326.208	0	0	0	0	0	0	39.2955	52.4709	93.661	55.2888	54.1214	114.068	0	0	0	0	0	0	0	0	0	0	0	0	0	0	0	0	0	0	112.708	79.6885	87.431	126.5	82.9743	106.11	5	Non-polar phase_positive ionization	1.0802e-12	m+NH4	344.242
2850	0.9564	326.209	31.4217	34.9037	40.2423	29.4299	42.0683	39.3864	251.795	372.696	492.529	314.673	391.952	607.577	0	0	0	0	0	0	26.3314	39.9146	44.8517	46.5449	51.2295	0	52.6619	40.7123	61.5027	53.0679	49.2354	65.0014	526.154	473.004	537.447	585.227	505.395	565.667	5	Non-polar phase_positive ionization	1.813e-15	m+H	327.216	UNC326
2849	1.4059	326.209	0	0	0	0	0	0	79.2374	108.727	172.231	108.904	123.279	232.8	0	0	0	0	0	0	0	0	0	0	0	0	0	0	0	0	0	0	176.488	142.983	135.333	230.592	165.364	151.276	5	Non-polar phase_positive ionization	4.0252e-12	m+H	327.216
3140	0.424	328.151	0	0	0	4.9062	0	0	34.3224	21.3003	15.0259	28.9324	26.2186	27.0431	0	0	0	6.6266	0	0	0	7.8317	0	0	0	0	0	0	0	0	0	15.9737	24.0184	36.6211	54.2741	17.5802	45.471	60.1263	5	Non-polar phase_positive ionization	9.7953e-09	m+H	329.159
5928	5.5937	328.223	0	0	0	0	0	0	338.637	217.182	199.546	294.95	219.71	201.029	0	0	0	0	0	0	0	0	0	0	0	0	0	0	0	0	0	0	83.6441	230.005	294.112	101.594	227.743	334.648	5	Polar phase_positive ionization	1.6797e-10	m+H	329.23
3137	1.236	328.225	0	20.6648	0	18.4954	26.4503	0	487.005	389.702	509.23	499.222	514.877	561.245	0	0	0	0	0	0	0	58.1178	0	0	79.0588	0	16.3693	39.0696	22.2825	21.7804	0	0	243.144	454.239	600.141	258.767	519.214	620.472	5	Non-polar phase_positive ionization	5.1903e-13	m+H	329.232	UNC328
3136	1.768	328.225	0	9.3434	0	0	0	0	140.734	148.228	222.62	190.335	190.233	226.238	0	0	0	0	0	0	0	0	0	0	0	0	0	0	0	0	0	10.2369	105.778	184.701	188.462	122.89	197.309	221.808	5	Non-polar phase_positive ionization	9.464e-15	m+H	329.232
4769	1.2428	328.225	0	0	0	0	0	0	87.2268	81.4889	99.9422	109.639	122.978	96.076	0	0	0	0	0	0	0	0	0	16.5618	0	10.3274	0	0	0	0	0	0	71.087	103.927	122.269	0	114.631	133.383	5	Non-polar phase_positive ionization	1.1447e-09	m+NH4	346.259	UNC328
5248	1.2599	328.226	0	0	0	0	0	0	0	84.6501	112.114	96.9114	109.388	127.801	0	0	0	0	0	0	13.1582	0	0	0	0	0	0	0	0	0	0	0	90.5071	0	0	64.6679	117.652	124.929	5	Non-polar phase_positive ionization	2.4957e-05	m+Na	351.215	UNC328
3888	0.4905	330.131	23.1929	28.1855	21.7273	54.5077	76.9839	34.6765	199.658	263.998	298.691	327.649	406.641	478.944	0	46.9644	46.1633	34.311	68.1962	58.3698	70.4139	150.57	69.8891	75.9845	195.872	99.1491	61.0867	57.3984	71.3358	87.8806	64.8233	76.8561	279.666	484.028	613.779	310.17	587.554	792.455	5	Non-polar phase_negative ionization	1.6931e-08	m-H	329.124
3957	4.2067	331.235	0	0	0	0	0	0	0	0	0	29.4527	0	0	0	0	0	0	0	0	0	0	0	0	0	0	0	0	9.671	0	15.62	0	195.531	91.1102	45.1159	185.882	85.7114	67.4705	5	Non-polar phase_negative ionization	8.299e-07	m-H	330.228
3897	2.758	336.229	0	0	126.008	21.3824	0	19.7794	287.25	259.061	392.267	448.228	0	436.723	17.9727	22.4048	1.4762	0	0	0	0	0	0	98.4604	0	0	0	31.176	0	0	40.6344	17.9219	162.709	197.146	351.726	167.977	205.683	367.95	5	Non-polar phase_positive ionization	1.3425e-06	m+H	337.237
4199	3.0213	338.247	0	0	0	0	0	0	0	72.6293	64.1736	86.2183	83.5209	95.5289	0	0	0	0	0	0	0	47.0307	0	0	0	0	0	0	0	0	0	0	56.0832	45.7929	65.3418	0	64.7374	0	5	Non-polar phase_positive ionization	2.5863e-05	m+H	339.254
4381	1.1722	342.204	0	0	51.9521	26.4083	47.1615	55.0651	245.244	380.29	704.486	239.999	479.361	867.379	0	20.6149	0	0	0	0	39.0978	46.1025	0	40.3368	53.8961	0	0	45.2079	28.1482	0	42.3178	43.3119	254.492	258.088	336.467	251.49	298.102	305.371	5	Non-polar phase_positive ionization	8.2668e-08	m+H	343.211
6205	1.1629	342.204	0	0	0	0	0	0	56.3455	79.5329	128.039	57.0043	91.761	150.902	0	0	0	10.1988	0	0	0	0	0	0	0	0	0	0	0	0	0	0	60.8587	57.7211	70.474	49.5703	60.3669	58.6472	5	Non-polar phase_positive ionization	1.1041e-10	m+NH4	360.238
4669	1.5166	344.22	18.5018	0	0	0	21.0726	0	600.32	585.647	932.333	650.691	734.958	968.716	0	0	0	0	0	0	0	0	0	0	0	0	0	0	14.5914	0	0	0	163.727	358.025	472.531	165.221	396.394	491.209	5	Non-polar phase_positive ionization	1.9069e-13	m+H	345.227	UNC344
6305	1.5141	344.221	0	0	0	0	0	0	95.3188	77.5469	111.774	97.414	84.7843	125.285	0	0	0	0	0	0	0	0	0	0	0	0	0	0	0	0	0	0	0	48.0185	57.0112	0	64.8472	69.1465	5	Non-polar phase_positive ionization	2.5377e-11	m+NH4	362.255	UNC344
6695	1.5157	344.221	0	0	0	0	0	0	127.755	105.402	156.55	132.939	158.748	203.075	0	0	0	0	0	0	0	0	0	0	0	0	0	0	0	0	0	0	0	0	94.7452	49.2815	91.0955	95.6998	5	Non-polar phase_positive ionization	9.4617e-11	m+Na	367.21	UNC344
4406	4.6691	345.25	0	50.3122	58.0983	65.6826	134.015	109.051	446.406	616.881	586.877	717.87	827.04	854.579	56.5341	98.9026	52.2166	115.278	149.666	65.1445	438.072	313.237	387.661	726.795	436.411	535.315	76.0618	103.652	147.549	68.609	88.8057	147.271	2500.63	1691.73	990.015	2436.39	1564.21	1051.09	5	Non-polar phase_negative ionization	4.0987e-09	m-H	344.243
2167	7.8531	345.252	0	0	0	0	0	0	33.3848	54.0157	0	56.1116	64.8601	73.8333	0	0	0	0	0	0	0	0	0	43.7838	32.6372	0	0	0	0	0	0	0	224.272	124.523	85.2294	250.228	148.314	99.6446	5	Polar phase_negative ionization	3.1419e-08	m-H	344.245
4536	0.4465	352.173	10.1837	0	0	0	0	0	0	38.7961	0	54.7261	68.5848	44.9692	0	0	0	0	0	0	0	0	17.9891	0	0	0	11.7301	15.7714	0	0	0	0	60.6721	72.9185	85.4507	37.3781	78.6842	143.531	5	Non-polar phase_negative ionization	1.3287e-06	m-H	351.165
7794	6.3345	355.209	0	0	0	0	0	5.914	116.552	113.013	108.847	58.6476	82.246	77.0809	4.4624	0	0	0	0	0	3.1485	0	0	0	0	0	0	0	0	0	0	0	70.8084	82.1112	100.613	78.3132	76.1821	129.404	5	Polar phase_positive ionization	5.0575e-14	m+H	356.216
5826	2.2909	355.212	0	0	0	0	0	12.5389	155.935	178.791	259.565	249.309	260.331	350.365	0	0	5.4091	0	0	8.2751	6.6691	7.5969	0	14.3049	0	0	0	0	0	0	0	0	304.522	311.427	279.181	337.401	377.461	359.29	5	Non-polar phase_positive ionization	1.5098e-16	m+H	356.219
5918	5.2078	356.292	0	0	0	24.5738	27.5874	0	84.739	79.1991	90.9842	124.275	82.3788	101.932	0	0	16.5844	0	0	25.8318	24.2728	46.6634	19.8528	44.5341	90.2606	25.7399	0	0	0	25.2839	0	0	55.7933	78.2802	108.966	57.6783	114.344	158.791	5	Non-polar phase_positive ionization	3.6081e-08	m+H	357.299
5042	4.2496	369.249	0	0	0	0	0	0	0	0	0	0	0	0	0	0	0	0	0	0	0	0	0	16.1667	0	0	0	0	0	0	0	0	58.3429	64.4289	38.2982	53.6479	40.8523	0	5	Non-polar phase_negative ionization	4.9602e-07	m-H	368.242
7075	0.4897	370.194	0	0	0	10.8113	0	0	53.0304	33.2155	35.7384	59.4515	59.4629	33.4922	0	0	0	6.8995	0	0	10.4325	0	0	25.0666	26.8389	9.3934	0	0	11.9533	0	0	0	0	47.5907	45.2481	9.7262	39.8376	60.0662	5	Non-polar phase_positive ionization	2.7203e-06	m+H	371.202
7844	0.4818	381.225	54.5866	59.233	0	72.2068	51.5096	58.0058	430.294	315.844	373.935	497.737	395.153	429.863	166.498	114.931	60.6653	186.243	132.545	69.5613	173.834	304.011	301.676	197.207	355.59	331.489	96.0679	88.4387	126.419	0	85.2605	119.243	628.608	905.083	824.441	626.346	1056.79	901.963	5	Non-polar phase_positive ionization	1.3716e-13	m+H	382.232
8230	2.28	387.149	0	0	0	0	0	0	101.897	134.468	175.027	154.628	199.277	254.77	0	0	0	0	0	0	0	0	0	0	0	0	0	0	0	0	0	0	243.934	214.873	202.465	264.793	287.436	299.624	5	Non-polar phase_positive ionization	1.8021e-15	m+H	388.156
3997	5.2718	410.263	0	0	0	0	0	0	37.9037	34.9647	39.1479	70.5834	74.7415	66.0513	0	0	0	0	0	0	0	0	0	0	32.5006	39.536	0	0	0	0	0	0	0	0	52.8054	0	0	56.6739	5	Polar phase_negative ionization	5.6142e-05	m+FA-2H+Na	477.243
3673	5.2689	410.267	0	0	0	0	0	0	206.434	243.648	237.873	462.467	326.677	328.217	0	0	0	0	0	0	77.5621	134.569	129.194	105.122	173.413	129.07	7.1727	0	0	0	0	0	0	194.67	310.03	48.2867	231.194	423.572	5	Polar phase_negative ionization	1.1443e-06	m+FA-H	455.265
294	2.2417	445.178	10.3411	12.6517	12.2553	0	15.2775	0	124.239	149.34	169.714	129.421	168.303	162.451	0	0	0	0	0	0	0	0	0	0	0	0	15.131	16.1649	13.4543	13.7932	0	20.3586	119.266	138.219	175.283	123.821	167.81	207.706	5	Non-polar phase_positive ionization	1.6922e-16	m+H	446.185
523	2.5808	447.192	0	0	0	0	0	0	231.624	205.531	173.162	249.812	217.289	177.008	0	0	0	0	0	0	0	0	0	0	0	0	0	0	0	0	0	0	74.5919	141.117	201.284	68.0104	158.206	199.269	5	Non-polar phase_positive ionization	1.2195e-13	m+H	448.199
522	1.9296	447.192	0	0	0	0	0	0	50.0958	36.4772	52.475	94.694	106.739	80.5518	0	0	0	0	0	0	0	0	0	0	0	0	0	0	0	0	0	5.9169	0	0	0	0	35.3764	67.2887	5	Non-polar phase_positive ionization	4.2034e-07	m+H	448.2
3214	1.5154	479.185	0	0	0	0	0	0	77.0537	64.4612	84.4501	69.1619	77.0045	81.808	0	0	0	0	0	0	0	0	0	0	0	5.838	0	0	0	0	9.3905	0	22.1187	41.45	57.1725	25.0322	53.4634	49.1298	5	Non-polar phase_positive ionization	2.3395e-16	m+H	480.192
3210	3.69	479.301	75.8938	89.175	31.9601	90.9169	96.9095	37.5944	199.743	174.141	190.868	231.009	246.501	198.4	0	0	47.5485	0	51.8546	58.9831	95.0698	86.5405	0	95.3497	133.298	45.9119	55.8932	57.0668	63.095	60.3287	82.8427	61.3899	106.584	164.437	247.332	122.437	196.752	271.154	5	Non-polar phase_positive ionization	7.0603e-08	m+H	480.308
4316	0.5511	501.979	33.7043	45.194	51.2404	0	36.2526	54.7105	68.3483	71.0182	66.1412	85.2798	88.3273	66.7614	0	20.1103	14.2232	15.5641	0	0	25.6047	0	0	29.3253	0	37.7082	13.5536	0	13.9731	32.3879	0	18.5851	21.2952	0	59.0821	22.6023	63.6731	88.3923	5	Polar phase_negative ionization	5.9451e-05	m-H	500.972
835	7.0616	556.29	206.893	166.545	163.778	358.268	222.583	197.264	1685.53	1242.72	1631.13	2207.54	1714.24	2115.91	214.392	331.792	518.911	271.668	400.67	667.762	1184.82	997.734	977.991	1481.1	1205.79	1103.39	406.547	343.83	485.912	574.408	409.264	558.943	2232.16	2595.16	3762.12	2710.97	3164.06	4349.54	5	Polar phase_negative ionization	3.875e-12	m-H	555.283
9752	0.5987	562.252	6.7721	6.7411	0	4.4275	0	0	60.8048	39.9109	65.6924	95.7313	75.9429	64.8173	0	14.0677	10.7524	0	11.198	10.1569	19.144	22.4347	0	23.8813	31.999	20.7647	0	0	6.5961	0	15.5445	0	0	60.562	56.5853	0	65.1467	73.0911	5	Non-polar phase_positive ionization	2.6714e-06	m+H	563.259
1131	6.8311	580.289	0	0	0	0	0	0	159.23	133.113	188.13	195.144	162.747	206.988	0	0	59.2481	20.1933	0	64.7495	99.8366	104.719	116.402	113.787	123.96	131.677	0	0	0	51.0142	31.2018	0	143.87	258.052	352.16	173.975	328.336	396.038	5	Polar phase_negative ionization	6.6069e-10	m-H	579.282
1176	2.2801	584.404	0	0	0	0	4.7362	0	130.265	159.605	368.232	339.099	442.411	727.167	0	0	0	0	0	0	0	10.1354	0	0	0	0	0	0	0	0	0	7.4053	565.507	467.253	485.347	688.716	792.31	801.577	5	Non-polar phase_positive ionization	1.4924e-10	m+Na	607.393
735	2.2799	584.405	0	0	0	0	0	0	77.0782	44.7348	126.056	101.052	140.744	221.564	0	0	0	0	0	0	0	0	0	0	0	0	0	0	0	0	0	7.1122	225.948	175.09	181.328	266.262	266.322	277.774	5	Non-polar phase_positive ionization	1.1632e-12	m+NH4	602.438
11660	2.28	584.406	0	0	0	0	0	0	53.8112	71.3307	164.929	131.745	168.883	339.662	0	0	0	0	0	3.4871	0	4.389	0	0	0	0	0	0	0	1.519	0	0	316.537	233.625	240.015	368.395	400.895	448.789	5	Non-polar phase_positive ionization	1.4177e-10	m+H	585.413
1897	3.4137	588.436	0	0	0	0	0	9.386	175.637	128.426	187.836	335.311	244.494	246.327	0	0	0	0	0	0	0	101.233	60.4872	103.772	218.748	87.1964	0	0	0	0	0	0	0	156.456	234.732	43.0688	201.361	378.052	5	Non-polar phase_negative ionization	2.8916e-05	m-H	587.429
3939	2.6733	594.447	0	0	0	0	11.6998	0	61.7743	59.3889	59.196	107.454	87.8463	138.7	0	0	0	0	0	0	0	0	0	0	0	0	0	0	0	9.8939	0	0	0	55.4189	84.8806	0	79.7909	126.669	5	Non-polar phase_negative ionization	5.3581e-06	m+FA-2H+Na	661.427
3371	2.6762	594.449	5.2357	0	4.0539	0	0	0	171.221	128.212	141.032	315.596	203.199	212.003	0	0	0	3.4634	0	0	0	0	0	3.5443	0	0	0	0	0	0	0	0	0	86.986	217.227	22.1103	147.597	306.239	5	Non-polar phase_negative ionization	4.3073e-06	m+FA-H	639.447
2716	2.2653	602.414	0	0	0	0	5.6081	0	30.4913	26.2148	65.9203	29.7228	32.1776	57.3526	0	0	0	0	0	0	0	0	0	0	0	0	0	0	0	0	0	0	56.4937	43.0234	72.798	51.1895	52.6471	66.5816	5	Non-polar phase_positive ionization	1.3743e-12	m+NH4	620.448
3397	2.2653	602.414	0	0	0	0	0	0	108.905	106.976	257.084	178.31	182.369	237.876	0	0	0	0	0	0	2.6946	0	0	2.626	4.694	0	1.2192	0	0	0	0	1.3041	207.865	194.156	233.401	210.56	264.33	311.146	5	Non-polar phase_positive ionization	1.1118e-13	m+Na	625.404
5704	2.5769	624.455	0	0	0	0	0	0	356.375	223.671	176.344	464.442	323.356	295.747	14.0875	0	0	0	0	0	0	0	0	0	0	0	0	0	0	0	0	0	0	148.806	321.592	0	181.496	340.898	5	Non-polar phase_positive ionization	2.6312e-07	m+Na	647.444
3391	2.5883	624.457	0	0	0	0	0	1.4643	96.7891	46.8615	43.6401	121.436	73.5019	82.5403	0	0	0	0	0	0	0	0	0	7.332	0	0	0	3.5443	0	0	0	0	0	36.2483	74.3888	0	34.2524	94.1224	5	Non-polar phase_positive ionization	1.2217e-06	m+H	625.464
5222	2.5853	624.458	0	1.3673	0	0	0	0	47.2068	25.6598	23.7683	47.7008	34.8615	31.0094	0	0	0	0	0	0	0	0	0	0	0	0	0	0	0	2.0253	0	3.038	0	0	31.1488	7.7034	0	43.4109	5	Non-polar phase_positive ionization	1.538e-06	m+NH4	642.492
5328	5.5769	625.301	11.4665	0	0	0	13.4033	33.0575	59.4181	72.1122	106.953	66.6054	62.8177	120.129	0	0	6.745	10.1167	0	0	0	0	0	0	0	24.2122	0	13.8785	44.4472	30.1496	25.4856	65.8668	232.491	94.8975	50.5673	225.254	96.9515	45.4888	5	Polar phase_positive ionization	5.1643e-05	m+H	626.308
5209	2.2492	642.405	0	2.1628	0	0	0	0	76.1783	73.5214	182.741	103.005	144.213	242.173	0	0	0	0	0	0	0	0	0	0	0	0	0	0	0	0	0	0	101.862	89.2347	183.04	80.4915	128.901	255.677	5	Non-polar phase_positive ionization	1.0697e-07	m+H	643.412
151	3.9371	714.421	0	0	0	0	0	0	68.1951	63.8365	48.6898	94.4042	79.2872	68.3477	0	7.3109	0	3.1628	0	0	20.7697	0	0	23.3167	23.36	0	0	8.737	0	0	0	5.3893	0	37.3689	62.2499	0	60.8727	35.8019	5	Non-polar phase_positive ionization	2.6645e-08	m+H	715.428
2825	6.6248	724.384	18.3275	6.2069	2.2091	0	0	8.1744	57.4366	77.2176	79.1731	0	0	0	0	15.2457	51.519	0	15.593	0	51.7556	60.3663	24.8192	0	82.5989	0	18.8661	23.9366	27.8151	0	0	22.3973	83.9097	79.7863	154.82	83.6022	106.447	181.774	5	Polar phase_negative ionization	3.7738e-05	m-H	723.377
3270	0.6103	764.188	0	0	0	0	30.4483	27.7283	105.866	129.052	112.738	85.9616	79.4648	93.3801	0	0	0	26.1971	0	0	37.6534	0	52.8307	0	24.6383	33.5744	22.6477	0	0	0	0	0	86.3524	95.6078	120.177	74.6708	90.7972	101.577	5	Polar phase_negative ionization	5.7194e-12	m-H	763.181
7303	4.1549	908.478	0	0	0	0	0	0	0	0	0	0	44.05	31.7198	0	0	0	0	0	0	30.7664	0	29.8289	0	43.5173	0	0	0	0	0	0	0	88.2711	64.9968	86.0019	102.981	86.2371	103.202	5	Non-polar phase_negative ionization	8.6868e-11	m-H	907.47
2380	4.6589	986.647	10.3476	0	0	8.4079	26.8992	0	0	0	0	57.4702	66.5826	112.621	0	12.4684	0	20.7505	0	0	79.616	38.4088	21.2643	0	54.0584	0	16.7431	12.5251	0	0	0	0	196.728	123.174	82.9299	263.294	174.879	109.38	5	Non-polar phase_negative ionization	1.7131e-06	m-H	985.64
