# Supplementary material for: A non-targeted metabolomics analysis identifies wound-induced oxylipins in Physcomitrium patens
Source: Front Plant Sci. 2023 Jan 10;13:1085915. doi: 10.3389/fpls.2022.1085915 (PMC9871578; doi:10.3389/fpls.2022.1085915)
Supplement: Supplementary file 2 [file Table_2.xlsx]

## Sheet: Table S2
Supplemental table 2: Verification of the identity of oxylipins in P.patens
The identity of oxylipins in P.patens derived from linolenic acid, linoleic acid, arachidonic acid and roughanic acid were verified with different methods, which provides a particular level of confidence (see legend below).
id	Compound identity	Rt (min)	Mass (Da)	Elemental composition	Detected ion	Error (mDa)	Cluster nr.	p-Value (FDR)	Compound identification	MSMS fragment ions
	LeA-derived LOX pathway
4656	13-HPOT	2.9802	310.213	C18H30O4	[M+FA-H]-	1.409	3	1.0024e-10	D,E	N/A
5372		2.9939	310.215		[M+FA-2H+Na]-	0.791	3	2.508e-06
4208	13-HOT	2.8677	294.218	C18H30O3	[M+FA-H]-	1.195	3	3.1063e-13	D,E	N/A
2928		2.8787	294.218		[M-H]-	1.295	3	3.1193e-12
4849		2.8696	294.22		[M-FA-2H+Na]-	-0.505	3	3.1677e-07
11689	13-KOT	3.0005	292.204	C18H28O3	[M+H]+	0.245	4	1.379e-11	D,E	N/A
1547		3.0007	292.204		[M+Na]+	0.145	4	7.3134e-10
11692	12-OPDA	2.5	292.203	C18H28O3	[M+H]+	0.745	5	1.0714e-18	A,B,D,E	[M-H]-: 291.198, [M-H2O-H]-: 273.188, [M-CO2-H]-: 247.206, [M-C7H10O2-H]-: 165.129
1550		2.5006	292.203		[M+Na]+	0.645	5	1.2308e-14
868		2.5107	292.202		[M+NH4]+	1.745	5	1.1763e-07
979	LeA ketol (g)	2.2277	310.214	C18H30O4	[M+H]+	0.509	5	2.4163e-16	E	N/A
3516	LeA ketol (α)	2.2522	310.214	C18H30O4	[M+Na]+	0.509	5	5.6769e-16	C,E	[M-H]-: 309.208, [M-H2O-H]-: 291.198, [M-2(H2O)-H]-: 273.187, [M-H2O-CO2-H]-: 247.208, [M-C5H8-H]-: 240.138, [M-C6H10O-H]-: 211.135, [M-C11H14O2-H]-: 181.124
6131	Traumatin	1.2117	212.14	C12H20O3	[M+H]+	0.945	4	1.7882e-12	D,E	N/A
7574		1.214	212.141		[M+Na]+	0.045	4	7.598e-11
1723		1.2872	212.141		[M-H]-	0.745	4	8.8523e-08
6909	Traumatic acid	5.27 (p)	228.135	C12H20O4	[M+H]+	1.059	4	4.6833e-11	E	N/A
1538		5.27 (p)	228.135		[M+FA-2H+Na]-	1.559	4	1.5587e-06
816		5.27 (p)	228.136		[M-H]-	0.159	4	7.5818e-12
	LA-derived LOX pathway
3453	13-HPOD	3.3962	312.228	C18H32O4	[M-H]-	2.16	4	3.1575e-09	E	N/A
4793		3.3806	312.228		[M+FA-H]-	1.56	4	7.8847e-08
4792	12,13-E-9-HOD	2.4342	312.229	C18H32O4	[M+FA-H]-	0.76	4	1.0185e-08	E	N/A
3454		2.4223	312.228		[M-H]-	2.16	4	1.8627e-05
3959	9,12,13-TriHOME	0.8899	330.24	C18H34O5	[M-H]-	0.524	4	8.6868e-11	E	N/A
5303		0.8897	330.241		[M+FA-H]-	-0.276	3	1.0494e-06
3001	13-HOD	3.245	296.234	C18H32O3	[M-H]-	1.345	3	3.8842e-10	D,E	N/A
4920		3.2329	296.234		[M+FA-2H+Na]-	0.745	4	1.4394e-08
2929	13-KOD	3.4014	294.218	C18H30O3	[M-H]-	1.395	4	8.8626e-08	D,E	N/A
4220		3.4008	294.219		[M+FA-H]-	0.995	4	4.9688e-08
	ARA-derived LOX pathway
4464	ARA	4.9915	304.239	C20H32O2	[M+FA-H]-	1.33	4	3.2367e-09	D	N/A
3197		4.9906	304.239		[M-H]-	0.93	4	1.0048e-08
5172		4.9897	304.238		[M+FA-2H+Na]-	2.73	4	2.5537e-05
6114	12-HPETE	3.5178	336.23	C20H32O4	[M+Na]+	0.16	4	5.6769e-16	E	N/A
5628		3.5082	336.23		[M+NH4]+	0.26	4	1.2451e-14
4004		3.5065	336.231		[M+H]+	-1.04	4	3.4403e-15
3647	12-HETE	3.5301	320.234	C20H32O3	[M-H]-	1.445	3	3.1193e-12	D,E	N/A
4989		3.5441	320.234		[M+FA-H]-	1.145	3	1.9035e-11
5680		3.5315	320.234		[M+FA-2H+Na]-	1.445	3	5.5906e-09
	RA-derived LOX pathway
2747	11-HPHT	2.3234	282.182	C16H26O4	[M-H]-	1.506	3	2.2705e-10	E	N/A
3825		2.3021	282.183		[M+FA-H]-	0.109	3	6.7128e-09
2491	11-HHT (1)	2.1299	266.187	C16H26O3	[M-H]-	0.995	3	9.4694e-10	E	N/A
3378		2.1234	266.192		[M+FA-H]-	-3.305	3	6.2358e-11
11412	11-HHT (2)	2.5845	266.188		[M+Na]+	0.195	4	1.1579e-12
9592		2.585	266.188		[M+H]+	0.195	4	1.1579e-12
9392	dnOPDA	1.6426	264.172	C16H24O3	[M+H]+	0.345	5	2.5656e-11	B,D,E	[M-H]-: 263.167, [M-CO2-H]-: 219.176, [M-C3H4O2-H]-: 191.143, [M-C5H6O2-H]-: 165.131, [M-C6H11O2-H]-: 148.090, [M-C14H20O-H]-: 59.014
10730	RA ketol	1.4198	282.183	C16H26O4	[M+H]+	0.009	5	6.5036e-12	E	N/A
12374		1.4077	282.183		[M+NH4]+	0.509	5	4.1677e-11
	Identification legend:
	A) MS/MS fragment information from literature or METLIN data base (http://metlin.scripps.edu/)
	B) MS/MS fragment information from authentic standard
	C) Plausible MS/MS fragmentation rules (no database/standard fragmentation)
	D) Coelution with authentical standard
	E) Accurate mass, plausible retention time & correct metabolic pattern
