# Supplementary material for: A non-targeted metabolomics analysis identifies wound-induced oxylipins in Physcomitrium patens
Source: Front Plant Sci. 2023 Jan 10;13:1085915. doi: 10.3389/fpls.2022.1085915 (PMC9871578; doi:10.3389/fpls.2022.1085915)
Supplement: Supplementary file 3 [file Table_3.xlsx]

## Sheet: Sheet1
Supplemental Table 3: Metabolite fingerprinting analysis of control and wounded wild type, Ppdes28 and Ppdes51 lines
Data matrix of 1905 high quality metabolite features (false discovery rate (FDR) < 1x10-5) obtained by metabolite fingerprinting (UPLC-HRMS analysis)
			Relative intensity (counts per second)
ID	Retention time (min)	Mass (Da)	WT-1 control	WT-2 control	WT-3 control	WT-1 wound	WT-2 wound	WT-3 wound	Ppdes28-1 control	Ppdes28-2 control	Ppdes28-3 control	Ppdes28-1 wound	Ppdes28-2 wound	Ppdes28-3 wound	Ppdes51-1 control	Ppdes51-2 control	Ppdes51-3 control	Ppdes51-1 wound	Ppdes51-2 wound	Ppdes51-3 wound	value	Dataset	ANOVApValue_FDR	Adduct Rule	m/z	Identity
	6.4391	62.7587	75.1119	81.3409	90.2283	35.136	21.6203	23.1821	0	0	0	10.1266	0	0	0	0	0	0	0	0	62.7587	non-polar phase_negative ionization	2.5211e-08	m-H	61.7514
	6.4516	78.09	44.4059	53.1827	58.0086	0	18.8096	6.0024	0	0	0	0	0	0	0	0	0	7.6843	0	0	78.09	non-polar phase_negative ionization	1.6873e-06	m-H	77.0827
	6.9792	239.191	71.1718	89.2899	78.6332	0	0	0	0	0	0	0	0	0	0	0	0	0	0	0	239.191	polar phase_positive ionization	8.351e-09	m+H	240.199
	4.8833	240.138	120.484	138.555	153.09	0	0	0	0	0	0	0	0	0	0	0	0	0	0	0	240.138	polar phase_positive ionization	1.0311e-08	m+H	241.145
	6.7736	253.205	100.677	102.322	86.7119	0	0	0	0	0	0	0	0	0	35.023	0	0	0	0	0	253.205	polar phase_positive ionization	2.632e-06	m+H	254.213
	3.1575	278.095	51.0297	43.0192	53.5075	9.2275	0	0	0	0	0	0	0	0	0	0	0	0	0	0	278.095	non-polar phase_positive ionization	4.7526e-08	m+H	279.102
	3.1769	324.139	330.576	327.884	309.152	0	0	0	87.0488	0	0	0	0	0	0	0	0	0	0	0	324.139	non-polar phase_positive ionization	6.0534e-08	m+H	325.146
	1.8655	367.048	73.175	104.213	70.5403	0	0	9.1139	0	0	0	0	0	0	0	0	0	0	0	0	367.048	non-polar phase_positive ionization	1.634e-06	m+H	368.055
	5.7627	426.36	114.317	105.772	120.091	0	0	0	0	0	49.5309	0	0	0	0	0	0	0	0	0	426.36	non-polar phase_positive ionization	4.4597e-06	m+H	427.367
	4.6781	446.217	72.3007	76.18	64.092	0	0	0	0	21.7908	0	0	0	0	0	0	0	0	0	0	446.217	polar phase_positive ionization	8.8942e-07	m+H	447.224
	6.0428	500.364	92.1119	60.3531	80.2009	0	0	0	0	23.683	0	0	0	0	0	0	0	0	8.948	0	500.364	non-polar phase_positive ionization	9.007e-06	m+H	501.371
	4.985	511.348	46.4719	74.7269	55.9669	0	0	0	0	0	0	11.0694	0	0	0	0	0	0	0	0	511.348	non-polar phase_negative ionization	3.1508e-06	m-H	510.341
	5.1285	522.299	86.756	106.41	80.9067	0	0	0	0	0	0	0	0	0	0	0	0	0	0	0	522.299	non-polar phase_negative ionization	1.9223e-08	m-H	521.291
	4.8369	542.36	656.641	949.45	709.301	277.327	249.102	135.564	177.999	133.393	170.768	0	0	0	180.134	122.698	0	0	0	0	542.36	non-polar phase_positive ionization	7.0698e-06	m+H	543.367
	4.1178	556.337	52.3689	60.2838	84.2947	0	0	0	0	0	0	0	0	0	0	0	0	7.8107	0	0	556.337	non-polar phase_positive ionization	4.3476e-06	m+H	557.344
	2.9861	558.303	145.102	178.264	235.655	0	36.8864	43.9938	0	0	0	0	0	0	0	0	0	0	0	0	558.303	non-polar phase_negative ionization	4.8055e-06	m-H	557.295
	5.1811	568.377	502.267	498.742	455.306	225.989	194.81	96.3161	0	0	0	0	14.611	0	0	0	0	0	0	0	568.377	non-polar phase_positive ionization	3.679e-08	m+H	569.384
	8.9359	569.478	60.245	74.7159	75.0961	0	0	0	0	0	0	0	0	0	0	0	0	0	0	0	569.478	non-polar phase_positive ionization	5.9759e-09	m+H	570.485
	7.9873	579.49	56.4848	64.6252	59.0614	0	0	0	0	0	0	5.7903	0	12.4246	0	0	2.4933	0	0	0	579.49	non-polar phase_positive ionization	1.0666e-08	m+H	580.497
	5.2114	604.278	57.8257	52.9819	41.9651	0	0	19.5557	0	0	0	0	0	0	0	0	0	0	1.7506	0	604.278	non-polar phase_positive ionization	7.2023e-06	m+H	605.286
	7.9949	631.518	107.068	143.272	109.073	37.8673	29.745	33.1331	0	0	0	0	0	0	0	0	0	0	0	0	631.518	non-polar phase_positive ionization	1.2646e-07	m+H	632.525
	4.2177	632.318	109.555	110.435	70.318	28.9566	0	12.4768	0	3.8163	0	0	0	0	0	0	0	0	0	0	632.318	non-polar phase_positive ionization	9.2995e-06	m+H	633.325
	4.7632	634.326	346.552	374.11	252.482	18.9651	0	0	0	0	0	0	0	0	0	0	0	0	0	0	634.326	non-polar phase_negative ionization	2.4916e-07	m-H	633.318
	6.6613	634.451	71.9463	65.9368	97.2103	25.7355	13.2963	0	0	0	0	0	0	0	0	0	0	0	0	0	634.451	non-polar phase_positive ionization	5.8727e-06	m+H	635.458
	5.6772	652.394	63.2577	88.6616	78.6187	0	0	0	0	0	0	0	0	0	0	0	0	0	0	0	652.394	non-polar phase_negative ionization	5.3738e-08	m-H	651.386
	5.9311	656.422	74.6972	84.891	111.767	0	0	0	0	12.4374	0	0	0	0	0	0	0	0	0	0	656.422	non-polar phase_negative ionization	7.2048e-07	m-H	655.415
	4.4909	658.332	89.2779	88.0969	71.5222	0	20.2149	0	0	0	0	0	0	3.1362	0	0	0	0	0	0	658.332	non-polar phase_positive ionization	2.1982e-07	m+H	659.339
	4.1846	658.37	165.551	207.173	123.323	33.125	26.5587	21.2964	0	0	0	0	0	0	0	0	0	0	0	0	658.37	non-polar phase_positive ionization	3.8848e-06	m+H	659.377
	5.1198	660.337	125.575	150.912	118.615	0	0	0	0	0	0	0	0	0	0	0	0	0	0	0	660.337	non-polar phase_negative ionization	7.0294e-09	m-H	659.33
	3.7174	660.367	57.7605	64.4238	86.1296	0	0	0	0	0	0	0	0	0	0	0	0	0	0	0	660.367	non-polar phase_negative ionization	4.2338e-07	m-H	659.359
	5.8393	662.366	231.554	239.913	195.468	0	0	0	23.7417	81.4088	0	0	0	0	0	0	0	0	0	0	662.366	non-polar phase_negative ionization	5.4594e-07	m-H	661.359
	4.2026	676.38	1111.73	1348.16	917.069	242.29	210.077	0	0	0	0	0	0	0	0	0	0	0	0	0	676.38	non-polar phase_positive ionization	1.1899e-06	m+NH4	694.414
	4.2369	676.384	3837.07	4676.07	2827.01	840.474	694.246	553.428	82.9341	55.5853	109.427	216.006	188.59	194.249	91.6104	70.6057	0	434.899	294.706	419.778	676.384	non-polar phase_positive ionization	4.5419e-06	m+H	677.391
	2.0447	682.319	251.281	186.202	137.431	0	0	0	0	0	0	0	0	0	0	0	0	0	0	0	682.319	non-polar phase_negative ionization	7.8104e-06	m-H	681.312
	4.494	684.369	92.4048	91.5582	78.9783	0	34.4221	0	0	0	0	0	0	0	0	0	0	0	0	0	684.369	non-polar phase_positive ionization	2.3315e-06	m+H	685.377
	4.5546	690.388	232.749	286.923	252.692	0	0	0	0	17.8575	0	0	30.7086	0	0	0	0	0	0	0	690.388	non-polar phase_positive ionization	1.4753e-08	m+H	691.396
	4.203	696.342	59.9202	63.2113	62.0292	24.1993	16.0398	0	7.3989	4.8958	0	0	10.0362	0	0	0	0	0	0	0	696.342	non-polar phase_negative ionization	1.2169e-06	m-H	695.335
	4.471	702.394	559.613	954.663	668.656	114.431	117.45	57.3419	0	0	0	0	0	0	0	0	0	0	0	0	702.394	non-polar phase_positive ionization	9.7847e-06	m+NH4	720.428
	4.4912	702.395	469.423	687.1	423.648	91.1451	110.199	66.6209	8.2127	0	13.6143	0	0	0	0	0	6.4449	0	0	0	702.395	non-polar phase_positive ionization	6.7912e-06	m+Na	725.384
	4.8468	704.411	20534.8	26093.7	18953.4	4463.5	4142.7	2455.55	3940.58	1870.85	2834.16	61.1578	143.544	62.7543	2851.8	2149.63	469.196	83.8387	74.8928	52.9236	704.41	non-polar phase_negative ionization	3.157e-07	m+FA-H	749.409
	4.8714	704.413	93.7838	91.9518	75.7208	36.183	24.0562	0	0	0	0	0	0	0	19.5541	0	0	0	0	0	704.413	non-polar phase_negative ionization	4.9426e-06	m-H	703.405
	4.8335	704.414	2401.29	2910.24	2711.29	1026.75	865.984	508.745	0	601.279	830.672	0	0	0	480.355	0	61.8631	0	0	0	704.414	non-polar phase_positive ionization	2.5543e-06	m+NH4	722.447
	4.8419	704.414	23533.2	34444.3	29107.1	4021.8	3427.22	2132.08	2553.12	1794.95	2536.19	169.027	160.418	102.191	1959.08	1650.29	129.773	313.633	259.463	211.051	704.414	non-polar phase_positive ionization	4.1545e-07	m+H	705.422
	3.9006	708.37	60.9537	85.1563	91.1255	0	0	0	0	9.0481	0	0	0	0	0	0	0	0	0	0	708.37	non-polar phase_negative ionization	4.3034e-07	m-H	707.363
	4.7651	710.403	123.586	185.531	162.965	0	0	18.0496	0	0	0	0	0	0	0	0	0	0	0	0	710.403	non-polar phase_positive ionization	5.9653e-07	m+H	711.41
	0.9092	712.294	151.157	117.293	202.144	21.5618	0	33.037	0	5.0633	0	0	0	0	0	0	0	0	0	0	712.294	non-polar phase_negative ionization	8.0056e-06	m-H	711.287
	6.2117	718.465	794.165	680.573	590.982	96.401	137.167	172.742	73.1835	0	94.4787	24.2357	0	0	104.099	58.6035	0	35.1858	0	23.5722	718.465	non-polar phase_positive ionization	4.6149e-07	m+NH4	736.499
	4.482	722.377	131.361	186.009	127.916	57.382	56.4954	46.1417	0	0	0	0	0	0	0	0	0	0	0	0	722.377	non-polar phase_negative ionization	6.5445e-07	m-H	721.37
	4.2086	722.386	3667.89	4306.01	3162.11	1049.38	1063.79	650.968	170.906	62.5551	144.725	0	12.6458	0	115.08	75.4566	13.6194	0	0	0	722.386	non-polar phase_negative ionization	7.7223e-08	m-H	721.379
	4.2079	723.382	1497.8	2049.14	1476.28	440.098	405.784	294.403	63.9226	19.8905	55.6985	0	6.1523	0	50.3663	20.7828	0	0	1.092	0	723.382	non-polar phase_negative ionization	3.1959e-07	m-H	722.375
	7.0411	723.448	73.1819	59.9243	64.6515	26.5527	0	0	0	3.0581	0	0	0	0	0	0	0	0	0	7.2398	723.448	non-polar phase_positive ionization	5.4398e-06	m+H	724.455
	4.3351	724.401	416.389	452.81	502.247	117.126	0	109.943	0	0	0	0	0	0	0	0	0	0	0	0	724.401	non-polar phase_negative ionization	8.2446e-08	m-H	723.394
	7.2971	725.542	96.6395	120.627	71.8231	0	0	0	0	0	0	0	0	0	0	0	2.06	0	0	0	725.542	non-polar phase_positive ionization	3.0023e-06	m+H	726.549
	4.7667	728.41	2312.23	3291.82	2983.72	558.411	578.752	324.941	0	26.0025	0	0	0	0	0	0	0	0	0	0	728.41	non-polar phase_positive ionization	1.9949e-07	m+H	729.417
	4.7758	728.411	451.624	604.283	462.096	119.321	116.525	64.9848	7.6874	0	0	0	0	8.9564	0	0	0	0	0	0	728.411	non-polar phase_positive ionization	1.8134e-07	m+Na	751.4
	4.7651	728.411	609.159	820.588	945.305	0	157.777	0	0	0	0	0	0	0	0	0	0	0	0	0	728.411	non-polar phase_positive ionization	2.2793e-06	m+NH4	746.445
	4.1799	728.412	280.124	391.302	393.148	92.4616	111.33	66.3458	0	0	0	0	0	0	0	0	0	0	0	0	728.412	non-polar phase_positive ionization	3.1858e-07	m+H	729.419
	3.9203	728.412	810.434	963.911	609.454	129.242	92.1746	61.8096	0	0	0	0	0	0	0	0	0	0	0	0	728.412	non-polar phase_positive ionization	1.3267e-06	m+H	729.419
	7.8819	728.547	373.683	408.177	339.002	98.3297	94.0464	121.393	105.913	69.1329	94.8712	117.453	94.4922	113.25	84.1708	66.974	0	74.7476	81.8591	63.0866	728.547	non-polar phase_positive ionization	7.0244e-07	m+NH4	746.581
	4.8633	732.384	84.5441	84.5835	70.3364	0	0	0	0	0	0	0	0	0	0	0	0	0	0	0	732.384	non-polar phase_positive ionization	1.467e-09	m+H	733.391
	3.4888	744.417	391.529	383.985	339.019	0	0	0	0	0	0	0	0	0	0	0	0	0	0	0	744.417	non-polar phase_positive ionization	6.7362e-11	m+H	745.424
	6.3952	744.48	1247.77	1322.57	1167.83	231.868	216.026	215.131	0	0	188.564	67.4814	0	84.3344	356.676	0	0	45.9547	0	0	744.48	non-polar phase_positive ionization	7.0208e-07	m+NH4	762.514
	4.4697	748.401	2458.33	3524.7	2678.46	661.152	565.816	340.784	0	0	10.0181	0	0	0	0	11.008	0	0	0	0	748.401	non-polar phase_negative ionization	3.2814e-07	m-H	747.394
	3.4483	762.414	295.834	285.35	169.282	0	0	0	0	0	0	13.2132	0	0	0	0	0	0	0	0	762.414	non-polar phase_positive ionization	8.1409e-06	m+H	763.422
	6.3837	762.523	599.32	656.143	552.302	145.03	0	113.417	0	67.5773	0	69.6115	59.2441	59.1477	78.4819	109.233	62.0984	97.0862	28.5816	0	762.523	non-polar phase_positive ionization	5.5142e-07	m+H	763.53
	3.9209	763.452	249.887	341.244	286.414	0	0	0	0	0	0	0	0	0	0	0	4.7559	0	0	0	763.452	non-polar phase_positive ionization	4.8775e-08	m+H	764.459
	6.4997	770.498	1054.36	1004.66	979.463	150.696	208.41	140.551	0	0	0	0	0	132.822	0	58.0837	0	93.1953	0	212.678	770.498	non-polar phase_positive ionization	3.6389e-08	m+NH4	788.531
	5.6819	770.504	110.299	101.962	136.03	0	0	0	0	0	0	0	0	0	0	0	0	0	0	0	770.504	non-polar phase_positive ionization	3.839e-08	m+H	771.512
	6.7985	772.509	2452.42	2255.58	1785.4	549.341	546.632	481.606	124.4	0	0	0	0	217.825	357.043	0	0	152.781	152.385	0	772.509	non-polar phase_positive ionization	6.5831e-07	m+NH4	790.542
	4.7762	774.417	3138.25	3845	3973.85	740.983	670.216	382.75	13.9407	0	0	0	0	0	0	0	0	0	0	0	774.417	non-polar phase_negative ionization	1.0746e-08	m-H	773.409
	5.1859	776.433	12281.5	12508	10266.6	3477.99	3630.79	1824.71	335.388	291.213	261.441	0	0	0	206.513	167.404	0	0	0	0	776.433	non-polar phase_negative ionization	1.3277e-08	m-H	775.425
	7.4187	776.545	825.142	841.183	944.685	212.221	253.258	186.002	20.703	0	0	0	0	0	0	0	0	0	0	0	776.545	non-polar phase_positive ionization	2.7053e-10	m+NH4	794.579
	3.3921	785.423	118.872	95.546	64.5173	0	8.7281	0	0	0	0	0	0	0	0	0	0	52.9344	57.3409	59.5374	785.423	non-polar phase_positive ionization	8.6794e-06	m+H	786.431
	3.5596	790.411	469.267	513.625	480.5	0	0	0	0	0	0	0	0	0	0	0	0	0	0	0	790.411	non-polar phase_negative ionization	5.8581e-13	m-H	789.404
	3.9142	792.428	750.948	969.128	747.432	0	0	0	0	0	0	0	0	0	0	0	0	0	0	0	792.428	non-polar phase_negative ionization	3.1072e-08	m-H	791.421
	9.827	796.543	83.0753	74.038	57.0269	0	0	0	0	0	0	0	0	0	0	0	0	0	0	0	796.543	polar phase_negative ionization	1.6476e-07	m-H	795.536
	3.5944	806.405	189.797	123.8	126.71	0	0	0	0	0	0	0	0	0	0	0	0	0	0	0	806.405	non-polar phase_negative ionization	1.8805e-06	m-H	805.397
	2.9883	806.406	146.431	202.01	149.498	0	55.9909	0	0	0	12.6228	0	0	0	0	0	0	0	0	0	806.406	non-polar phase_negative ionization	4.6351e-06	m-H	805.398
	3.476	808.421	937.186	1075.84	797.994	0	118.96	104.247	11.6789	0	0	0	13.0958	0	0	0	0	0	0	9.1881	808.421	non-polar phase_negative ionization	5.3738e-08	m-H	807.414
	4.7585	813.429	70.773	89.4659	63.8762	0	0	0	0	0	2.7609	0	0	6.1356	0	0	0	0	0	0	813.429	non-polar phase_negative ionization	1.302e-07	m-H	812.422
	6.8382	815.552	1793.37	1930.2	1738.59	342.269	362.246	357.638	0	0	58.3979	0	0	0	57.0924	0	0	114.595	0	0	815.552	non-polar phase_positive ionization	4.1688e-11	m+H	816.559
	0.9104	816.346	75.0362	96.2068	62.0673	0	0	0	0	0	0	0	0	0	0	0	0	0	4.9379	0	816.346	non-polar phase_negative ionization	6.6015e-07	m-H	815.339
	6.7437	817.569	1291.28	1484.94	1725.69	140.971	147.523	163.597	0	0	0	0	0	9.896	0	0	5.2292	0	0	0	817.569	non-polar phase_positive ionization	2.9423e-08	m+Na	840.559
	7.0662	817.571	3370.23	3099.97	2203.86	670.482	782.761	626.206	0	402.487	511.95	237.461	189.155	183.975	715.37	453.281	95.2506	220.314	0	0	817.571	non-polar phase_positive ionization	9.6773e-06	m+H	818.578
	2.6204	824.415	145.435	198.391	196.996	0	0	0	0	19.5401	12.8785	0	0	0	0	0	0	0	0	0	824.415	non-polar phase_negative ionization	9.1174e-08	m-H	823.407
	6.9946	824.542	2247.04	2201.96	1628.51	430.121	444.46	336.705	0	0	0	0	0	0	0	0	0	0	0	0	824.542	non-polar phase_positive ionization	1.2646e-07	m+NH4	842.576
	7.2446	826.556	382.954	399.509	504.538	0	55.0141	148.628	0	0	0	0	0	0	0	0	0	0	0	0	826.556	non-polar phase_positive ionization	1.6629e-06	m+H	827.563
	7.223	826.56	2160.73	1826.06	1368.46	538.848	516.574	458.693	0	0	0	0	0	0	0	0	0	0	0	0	826.56	non-polar phase_positive ionization	1.1603e-06	m+NH4	844.594
	6.0402	831.549	287.597	289.343	236.491	66.0259	0	84.8162	0	0	0	0	8.4894	0	0	0	0	37.8108	0	0	831.549	non-polar phase_positive ionization	9.0591e-07	m+H	832.557
	6.7464	845.513	441.266	407.238	357.273	103.687	95.1158	91.7408	0	0	0	0	0	0	0	0	0	0	0	0	845.513	non-polar phase_positive ionization	2.1173e-09	m+H	846.521
	3.8678	846.44	72.6678	90.7161	53.7787	0	0	0	6.1318	0	0	0	0	0	0	0	0	0	0	0	846.44	non-polar phase_positive ionization	3.8848e-06	m+H	847.447
	6.3067	849.562	236.217	207.861	139.45	68.2336	77.7814	56.7053	0	0	0	0	0	0	0	0	0	0	0	0	849.562	non-polar phase_positive ionization	4.2851e-06	m+H	850.569
	3.8848	852.453	134.934	137.048	114.149	37.3597	0	0	0	0	0	0	0	0	33.3845	0	0	0	0	0	852.453	non-polar phase_positive ionization	2.9184e-06	m+H	853.46
	6.5036	855.509	67.1329	73.4475	100.884	0	0	0	0	0	0	0	0	0	0	0	0	0	0	0	855.509	non-polar phase_negative ionization	5.9498e-07	m-H	854.502
	6.7923	857.528	260.831	358.599	433.303	116.294	142.934	112.756	0	0	0	0	0	0	15.7764	0	0	0	0	0	857.528	non-polar phase_negative ionization	1.9657e-06	m-H	856.52
	0.6401	858.35	53.9982	54.5932	62.3763	0	0	0	0	0	0	0	0	0	0	0	0	0	0	0	858.35	non-polar phase_negative ionization	1.4162e-10	m-H	857.342
	4.185	866.468	1872.42	2007.47	1577.84	648.918	560.792	549.13	292.166	446.76	559.696	69.7581	0	0	570.345	591.571	49.8473	0	0	0	866.468	non-polar phase_positive ionization	2.4807e-06	m+NH4	884.502
	4.2194	866.473	83.4283	106.461	76.3094	0	0	0	58.9519	32.8508	60.8072	0	0	0	0	0	0	0	0	0	866.473	non-polar phase_negative ionization	1.0772e-06	m-H	865.466
	6.6511	866.558	50.4191	39.7501	52.4141	0	0	0	0	0	0	0	0	0	0	0	0	0	0	0	866.558	non-polar phase_positive ionization	2.3494e-08	m+H	867.565
	4.3308	868.479	1233.68	1703.44	1266.36	348.55	0	529.003	0	0	0	0	0	0	97.6464	63.3211	0	0	0	0	868.479	non-polar phase_positive ionization	6.982e-06	m+H	869.487
	9.2569	868.532	70.7948	88.9583	97.1617	23.3475	34.5006	25.8066	0	0	0	0	0	0	0	0	0	0	0	0	868.532	polar phase_negative ionization	1.0293e-07	m-H	867.525
	0.6541	874.349	126.315	137.49	172.147	0	51.8532	50.0014	0	0	10.7273	0	0	0	0	0	0	0	0	0	874.349	non-polar phase_negative ionization	3.3665e-06	m-H	873.342
	0.9083	874.399	94.3779	114.797	84.3804	0	0	0	0	0	0	0	0	0	0	0	0	0	0	0	874.399	non-polar phase_negative ionization	3.8867e-08	m-H	873.392
	5.1709	876.362	67.6877	57.2034	58.0026	30.7411	0	24.8111	0	0	0	0	0	0	0	5.5696	0	0	0	0	876.362	non-polar phase_negative ionization	7.3128e-06	m-H	875.354
	7.2244	885.6	217.672	201.505	197.136	69.881	78.4912	39.8874	0	0	0	0	0	0	0	0	0	0	0	0	885.6	non-polar phase_positive ionization	3.4123e-09	m+H	886.607
	4.1772	890.463	1893	2689.26	1719.61	604.392	515.606	318.48	43.3395	0	79.3403	0	0	0	47.5725	0	0	0	0	0	890.463	non-polar phase_positive ionization	4.2851e-06	m+H	891.47
	4.1645	890.466	280.08	380.599	266.374	81.5956	52.8277	53.1719	0	0	0	0	0	0	0	0	0	0	0	0	890.466	non-polar phase_positive ionization	6.4251e-07	m+NH4	908.499
	4.1548	890.473	275.325	276.914	189.728	77.7224	48.9122	62.7966	0	0	0	0	0	0	0	0	0	0	0	0	890.473	non-polar phase_positive ionization	6.6001e-07	m+Na	913.462
	8.5819	900.572	682.253	681.442	635.486	0	0	0	0	0	0	0	0	0	0	0	0	87.4024	0	0	900.572	polar phase_positive ionization	8.2887e-10	m+H	901.579
	4.1658	913.453	122.716	140.877	114.036	0	31.5672	28.7386	0	0	0	0	0	0	0	0	0	0	0	3.7359	913.453	non-polar phase_positive ionization	1.6174e-07	m+H	914.46
	5.9154	923.563	108.858	142.463	99.1374	13.6432	16.3601	25.8741	0	12.1374	0	0	0	0	0	1.4494	0	0	0	0	923.563	non-polar phase_positive ionization	7.5201e-07	m+H	924.57
	7.2249	926.631	83.5963	63.2392	104.219	27.783	35.4915	19.4987	0	0	0	0	0	0	0	0	0	0	0	0	926.631	non-polar phase_positive ionization	4.5685e-06	m+H	927.638
	4.148	936.471	3085.71	4110.93	4223.21	1161.61	1334.75	722.992	0	0	0	16.8674	0	0	0	0	0	10.7648	0	0	936.471	non-polar phase_negative ionization	1.3704e-07	m-H	935.464
	4.154	936.474	105.101	103.223	115.182	49.849	34.7744	23.6692	0	0	0	0	0	0	0	0	0	0	0	0	936.474	non-polar phase_negative ionization	1.1309e-08	m+FA-2H+Na	1003.45
	6.0954	949.578	256.628	275.501	243.807	0	56.8455	72.0684	0	0	0	0	0	0	0	0	0	0	0	0	949.578	non-polar phase_positive ionization	6.1046e-08	m+H	950.586
	3.0423	952.469	308.891	493.736	316.522	0	0	0	0	0	0	0	0	60.4675	0	0	7.0886	0	0	0	952.469	non-polar phase_negative ionization	8.0404e-06	m-H	951.462
	4.1759	960.526	68.8636	73.825	86.3552	0	28.288	17.8171	9.0884	0	0	0	0	0	0	0	7.5589	0	0	0	960.526	non-polar phase_positive ionization	2.4337e-06	m+H	961.533
	4.5847	962.536	59.3022	61.4454	55.4578	0	0	0	0	0	0	0	0	0	0	0	0	0	0	0	962.536	non-polar phase_positive ionization	1.5149e-12	m+H	963.543
	6.2731	975.594	545.619	652.315	676.713	158.268	130.854	90.3212	0	0	0	0	0	0	0	0	0	0	0	0	975.594	non-polar phase_positive ionization	9.2369e-09	m+H	976.601
	8.9047	980.575	248.309	313.66	252.617	24.4958	74.9618	74.7916	0	21.7885	14.8222	32.8053	16.267	16.207	42.3521	17.3985	23.4556	4.5197	11.7287	0	980.575	polar phase_negative ionization	3.4898e-07	m-H	979.567
	6.4133	984.58	1987.85	1905.76	2173.88	564.544	615.12	545.762	0	0	0	0	0	0	0	0	0	0	0	0	984.58	non-polar phase_positive ionization	3.6252e-11	m+NH4	1002.61
	8.9999	1006.59	599.673	732.284	587.308	71.2675	192.86	159.947	42.8989	53.7188	0	18.7496	0	0	25.9599	0	18.0114	0	0	10.5692	1006.59	polar phase_negative ionization	1.0987e-07	m-H	1005.58
	5.0682	1008.57	92.5864	121.506	86.349	0	0	0	0	0	0	0	0	0	0	0	0	0	0	0	1008.57	non-polar phase_positive ionization	2.0788e-07	m+H	1009.58
	8.9529	1030.59	152.787	203.839	211.588	0	48.1975	46.454	0	0	0	0	0	0	0	0	0	10.7496	0	0	1030.59	polar phase_negative ionization	1.0771e-06	m-H	1029.58
	5.3785	1036.57	68.2066	64.247	91.0505	0	0	0	0	22.305	13.5626	0	0	0	0	0	4.7286	0	0	0	1036.57	non-polar phase_negative ionization	1.925e-06	m-H	1035.56
	9.0049	1045.6	99.7407	108.835	82.1455	18.9272	39.1606	29.0744	0	16.4644	8.9334	0	0	0	0	0	7.232	0	0	0	1045.6	polar phase_negative ionization	4.1309e-07	m-H	1044.59
	6.3444	1112.77	80.679	78.0737	83.4565	0	0	23.8601	0	0	0	0	0	2.4919	0	0	4.6292	0	0	0	1112.77	non-polar phase_negative ionization	1.0544e-07	m-H	1111.76
	6.5435	52.644	207.284	188.527	168.994	163.356	137.446	154.982	23.0048	25.0549	31.4617	19.0667	0	0	0	13.5696	0	0	0	0	52.644	non-polar phase_negative ionization	8.3407e-09	m-H	51.6367
	6.7973	54.2801	59.3721	61.8115	50.4915	30.9716	32.2572	44.9921	0	0	0	0	11.4971	0	0	0	0	0	0	6.3797	54.2801	non-polar phase_negative ionization	3.3494e-07	m-H	53.2728
	6.5207	59.5923	210.566	207.475	155.788	187.079	172.376	149.906	0	0	0	0	0	0	0	0	0	0	0	0	59.5923	non-polar phase_negative ionization	3.6472e-08	m-H	58.585
	6.5208	59.7327	169.34	251.667	175.234	106.413	190.891	131.879	0	0	0	0	0	8.2438	0	0	0	0	0	0	59.7327	non-polar phase_negative ionization	5.8047e-06	m-H	58.7254
	6.4912	63.1949	68.1657	57.2527	59.1591	32.9864	24.7594	26.0536	0	0	0	0	0	0	0	0	0	0	0	0	63.1949	non-polar phase_negative ionization	3.1211e-09	m-H	62.1876
	6.5013	66.9091	248.522	277.189	257.57	127.011	121.316	90.9683	0	0	0	0	0	0	0	0	0	0	0	0	66.9091	non-polar phase_negative ionization	4.5831e-10	m-H	65.9018
	6.5127	67.07	227.905	224.253	218.796	121.885	122.837	146.75	0	0	0	13.3333	0	0	0	0	0	0	0	0	67.07	non-polar phase_negative ionization	3.5734e-11	m-H	66.0627
	6.7035	71.3402	52.1996	61.7811	49.3673	41.011	36.0447	50.4524	0	0	0	0	5.2828	0	0	0	0	0	0	0	71.3402	non-polar phase_negative ionization	5.3765e-08	m-H	70.3329
	6.7126	75.2295	66.8802	82.942	65.4046	69.402	36.2993	45.9715	0	0	0	0	0	0	0	0	0	0	0	0	75.2295	non-polar phase_negative ionization	1.5028e-06	m-H	74.2222
	6.6237	83.3329	132.034	136.618	89.0812	79.1102	57.8569	60.2735	0	0	0	0	0	0	18.8576	0	23.713	0	0	0	83.3329	non-polar phase_negative ionization	2.2516e-06	m-H	82.3256
	6.6105	83.4943	91.123	134.153	108.923	70.0822	92.8802	70.0539	16.1592	17.5604	22.1711	9.6203	0	0	0	0	0	0	0	6.9655	83.4943	non-polar phase_negative ionization	7.1309e-07	m-H	82.487
	0.9121	348.056	1491.09	1484.48	1237.75	1378.36	1318.8	1205.13	55.7326	37.9747	39.7897	122.493	149.94	118.87	58.4224	33.0096	0	95.2567	71.8437	35.7036	348.056	non-polar phase_positive ionization	2.1017e-09	m+H	349.063
	7.2248	360.265	153.812	123.351	191.391	81.6665	93.3414	63.3731	0	0	0	0	0	0	0	0	0	0	0	0	360.265	non-polar phase_positive ionization	1.3653e-06	m+H	361.273
	4.6901	386.658	96.2025	118.7	70.1078	70.8861	59.848	51.6456	0	6.076	0	0	0	0	0	0	0	0	0	0	386.658	non-polar phase_positive ionization	3.7512e-06	m+H	387.665
	3.5137	390.152	310.715	464.419	446.695	242.152	307.778	348.341	0	0	0	0	0	0	0	0	0	0	0	0	390.152	polar phase_negative ionization	6.9991e-07	m-H	389.145
	3.6931	392.167	461.745	658.313	731.048	447.252	535.251	532.683	98.3218	144.378	57.1433	47.0808	60.3184	68.1767	43.9085	51.7237	67.5486	43.3046	23.9432	37.6088	392.167	polar phase_negative ionization	1.7152e-06	m-H	391.16
	7.2141	439.44	65.624	78.0576	75.5183	44.9012	30.9957	36.7422	0	0	0	0	0	0	0	0	0	16.7533	0	16.4062	439.44	non-polar phase_positive ionization	2.0228e-07	m+H	440.447
	4.7217	516.359	663.586	758.154	495.601	392.972	353.234	321.2	0	0	0	268.737	393.766	397.265	0	0	0	313.029	268.215	374.465	516.359	non-polar phase_positive ionization	6.3554e-06	m+H	517.366
	5.7168	520.378	593.279	587.62	475.084	518.225	472.949	415.997	0	0	0	111.244	133.179	163.139	0	0	0	0	195.307	53.8031	520.378	non-polar phase_positive ionization	1.0506e-06	m+H	521.385
	2.4935	538.314	230.718	363.577	327.427	154.483	187.534	241.191	31.1297	39.4288	0	41.5713	32.7545	0	0	0	0	0	0	0	538.314	non-polar phase_positive ionization	6.3079e-06	m+H	539.321
	3.8345	540.334	130.115	145.333	171.73	124.251	111.19	71.1528	0	42.8955	0	0	0	0	0	0	0	0	0	0	540.334	non-polar phase_positive ionization	4.9549e-06	m+H	541.341
	4.6858	570.267	62.6851	57.9742	42.3421	40.474	42.7114	48.335	0	0	0	0	0	0	0	0	0	0	0	0	570.267	non-polar phase_positive ionization	1.6741e-07	m+H	571.274
	3.7751	586.334	230.227	245.484	382.416	239.225	259.638	207.997	0	78.6071	0	0	0	0	0	0	0	0	0	0	586.334	non-polar phase_negative ionization	9.4254e-06	m-H	585.327
	4.6602	592.283	141.697	140.231	85.6258	92.1248	100.054	102.508	0	0	0	0	0	0	0	0	0	0	0	0	592.283	non-polar phase_positive ionization	1.2536e-06	m+H	593.29
	6.3684	610.46	675.791	754.038	952.301	441.887	654.179	492.849	0	0	0	0	0	0	0	33.3104	0	0	0	0	610.46	non-polar phase_positive ionization	5.9715e-07	m+H	611.467
	3.6058	632.34	65.1847	80.4361	95.3236	66.9377	67.7354	77.8668	0	0	7.2	0	0	0	0	5.3432	0	0	0	0	632.34	non-polar phase_negative ionization	1.0094e-07	m-H	631.333
	6.4991	636.472	1366.43	1398.72	2102.99	921.707	909.744	1006.09	0	53.2406	38.3937	0	0	0	0	35.1896	0	0	113.349	0	636.472	non-polar phase_positive ionization	2.9235e-06	m+H	637.48
	7.0773	638.49	829.091	839.553	807.942	436.841	431.771	264.139	0	178.251	0	72.5905	0	35.6847	0	0	0	79.6633	0	0	638.49	non-polar phase_positive ionization	2.6355e-07	m+H	639.497
	5.1002	643.382	72.3815	95.2362	99.2985	56.9414	62.0394	54.9627	18.7862	0	17.9074	0	0	2.4945	0	5.2292	2.2519	0	0	0	643.382	non-polar phase_negative ionization	2.7355e-07	m-H	642.374
	4.6561	650.274	75.2839	58.6477	49.4991	52.7766	51.3988	45.8373	0	0	0	0	0	0	0	0	0	0	0	0	650.274	non-polar phase_negative ionization	1.6754e-07	m-H	649.267
	6.4921	654.481	83.5336	65.7549	116.321	47.603	47.7951	62.4146	0	0	0	0	0	0	0	0	0	0	0	0	654.481	non-polar phase_positive ionization	9.6773e-06	m+H	655.489
	4.6801	656.302	81.247	89.2158	60.5195	79.7251	58.7802	56.2189	0	0	0	0	0	0	0	0	0	0	0	0	656.302	non-polar phase_negative ionization	4.93e-07	m-H	655.295
	7.2187	664.506	666.701	632.202	885.408	324.742	374.631	341.434	0	0	0	0	0	2.5423	0	0	0	0	0	0	664.506	non-polar phase_positive ionization	2.1635e-07	m+H	665.514
	5.5411	666.287	293.216	258.43	167.518	127.627	142.684	104.27	0	0	0	0	0	0	0	0	0	0	0	0	666.287	polar phase_negative ionization	4.7677e-06	m-H	665.28
	5.3752	672.363	153.046	189.029	189.499	87.1299	127.057	170.05	0	0	0	0	0	0	0	0	0	0	0	0	672.363	non-polar phase_negative ionization	9.8357e-07	m-H	671.356
	3.8276	676.367	75.9656	96.8475	103.667	66.717	67.5151	60.8248	0	0	0	0	0	0	0	0	0	0	0	0	676.367	non-polar phase_negative ionization	1.9389e-08	m-H	675.36
	3.6903	678.391	84.585	123.275	130.914	74.1997	83.5497	86.4049	29.7518	43.2228	26.0398	0	15.3272	0	23.0437	13.2164	15.521	0	10.4467	0	678.391	polar phase_negative ionization	4.1459e-06	m-H	677.384
	4.6616	678.393	1383.27	1712.57	973.714	932.315	905.024	775.592	0	56.9955	40.142	0	0	0	27.5527	0	0	0	0	0	678.393	non-polar phase_positive ionization	4.2529e-06	m+Na	701.382
	3.6921	678.394	139.518	161.224	179.286	109.342	153.794	146.431	37.897	59.6329	48.6978	0	0	27.7241	0	36.7724	0	0	0	0	678.394	polar phase_negative ionization	1.9415e-06	m+FA-H	723.392
	4.6667	678.396	2094.9	2710.78	1940.82	1429.76	1408.12	1045.63	0	96.5082	0	0	0	0	0	0	0	0	0	0	678.396	non-polar phase_positive ionization	3.2628e-07	m+NH4	696.43
	5.1182	680.412	2286.69	3051.11	1758.97	1655.46	1556.62	1564.67	425.188	234.406	388.645	0	0	0	175.9	0	0	0	0	0	680.412	non-polar phase_positive ionization	5.3253e-06	m+H	681.419
	5.1227	680.412	724.341	838.417	481.931	383.296	352.177	389.869	0	0	0	0	0	0	21.7138	0	0	0	0	0	680.412	non-polar phase_positive ionization	3.6817e-06	m+NH4	698.446
	5.6851	682.428	3699.66	3839.44	2903.4	2164.96	2184.2	1768.97	0	190.389	106.707	0	0	0	0	111.273	0	0	0	0	682.428	non-polar phase_positive ionization	4.6881e-08	m+NH4	700.462
	3.9836	696.293	58.1284	84.9629	95.9331	53.5146	74.3428	87.5456	0	0	0	0	0	0	0	0	0	0	0	0	696.293	polar phase_negative ionization	4.2813e-06	m-H	695.286
	3.8239	696.374	128.494	173.847	125.559	57.6119	60.3229	51.2725	0	8.2688	0	0	0	0	0	16.9522	0	0	0	0	696.374	non-polar phase_negative ionization	3.7988e-07	m-H	695.366
	4.8389	704.413	1693.04	1839.58	1475.18	866.509	772.835	437.86	403.025	437.848	600.141	63.5137	57.7775	49.3915	416.727	380.834	104.419	64.4686	0	0	704.413	non-polar phase_positive ionization	1.6629e-06	m+Na	727.402
	5.7597	708.443	936.544	1296.61	797.35	604.328	536.784	421.352	189.168	185.912	118.573	0	0	0	0	44.4043	10.5508	0	0	0	708.443	non-polar phase_positive ionization	6.969e-06	m+NH4	726.477
	5.7664	708.444	1923.31	2792.36	1936.07	1926.56	1832.49	1527.16	601.935	502	393.863	149.269	167.226	0	223.948	199.938	0	83.8455	0	0	708.444	non-polar phase_positive ionization	2.2271e-06	m+H	709.451
	5.1802	712.419	196.604	214.149	214.063	130.096	121.588	57.6826	0	0	0	0	0	2.5283	23.4666	0	0	19.2018	0	0	712.42	non-polar phase_positive ionization	6.3857e-07	m+H	713.427
	5.3741	714.418	166.132	200.778	131.025	122.864	156.277	177.814	0	0	0	0	0	0	0	27.875	0	0	0	0	714.418	non-polar phase_negative ionization	1.0604e-06	m-H	713.411
	5.1013	718.426	130.328	189.465	143.531	93.1981	87.6648	121.898	0	0	0	0	0	0	0	0	0	0	0	0	718.426	non-polar phase_positive ionization	7.323e-07	m+H	719.433
	5.6017	720.451	74.524	86.9946	70.0365	36.5228	20.7837	28.3845	0	0	0	0	0	0	0	0	0	0	0	0	720.451	non-polar phase_positive ionization	3.9692e-08	m+NH4	738.485
	4.6715	724.401	18029.2	21503.6	15060.9	11566.8	10619.8	4998.92	633.958	361.516	469.05	87.7553	59.0575	67.4987	306.481	231.362	50.7108	80.7686	98.5316	0	724.401	non-polar phase_negative ionization	2.3572e-06	m-H	723.394
	4.6743	724.411	338.097	345.045	286.016	288.774	278.647	224.745	0	0	16.7249	8.525	0	0	32.0814	0	0	0	0	0	724.411	non-polar phase_negative ionization	1.35e-08	m+FA-2H+Na	791.391
	5.1323	726.416	2454.68	3091.66	2099.39	1972.69	2043.79	1806.59	586.681	304.703	442.6	0	0	103.568	55.9357	136.253	0	48.4793	0	73.4191	726.416	non-polar phase_negative ionization	2.4916e-07	m-H	725.408
	5.6921	728.433	14928.3	16495	10974.2	12810.6	12276.3	10925.2	908.426	739.374	409.582	205.824	188.889	156.752	267.568	249.692	57.8004	87.4117	104.584	82.2836	728.433	non-polar phase_negative ionization	1.2872e-07	m-H	727.426
	5.7071	728.435	505.747	394.577	331.212	422.668	367.451	316.865	0	39.9358	26.8376	0	0	0	35.1143	19.6568	8.1118	9.3317	0	0	728.435	non-polar phase_negative ionization	5.5221e-07	m+FA-2H+Na	795.415
	5.1783	730.426	1443.97	1191.06	889.399	643.486	560.396	269.268	0	0	0	0	0	15.2974	0	0	0	0	0	0	730.426	non-polar phase_positive ionization	9.6773e-06	m+Na	753.415
	3.8721	751.404	95.7744	91.4207	129.572	41.9233	54.895	31.0445	0	0	0	0	0	0	0	0	0	0	0	0	751.404	non-polar phase_negative ionization	7.1309e-07	m-H	750.396
	5.7565	754.448	2202.05	2913.49	1752.41	2197.04	2172.58	1611.48	756.382	522.33	414.194	121.311	108.671	65.2626	245.357	165.601	56.1262	64.9874	51.1978	60.0881	754.448	non-polar phase_negative ionization	4.9348e-06	m-H	753.441
	5.2022	762.391	810.848	1528.77	1206.14	1124.45	1101.31	1030.2	190.116	232.042	124.878	52.5999	51.8756	0	63.205	90.5064	0	0	30.8902	0	762.391	non-polar phase_negative ionization	3.6927e-06	m-H	761.384
	5.2429	762.395	493.371	805.284	591.674	516.522	369.898	364.967	0	104.685	46.6491	0	0	0	0	55.8999	0	0	0	0	762.395	non-polar phase_positive ionization	9.6694e-06	m+H	763.403
	4.6818	763.414	203.209	230.903	164.007	146.564	123.719	96.9417	0	0	0	0	3.5707	0	0	0	0	0	0	0	763.414	non-polar phase_negative ionization	2.1988e-07	m-H	762.407
	5.6029	766.447	215.682	251.572	367.132	175.368	154.546	108.033	0	0	0	0	0	0	0	0	0	0	0	0	766.447	non-polar phase_negative ionization	8.4726e-06	m-H	765.44
	6.3694	772.515	462.369	451.826	630.133	313.978	306.796	315.253	0	0	0	0	0	0	0	25.6249	0	0	0	0	772.515	non-polar phase_positive ionization	2.0228e-07	m+H	773.522
	5.1723	776.436	270.246	252.61	238.061	160.244	141.399	80.8073	0	0	0	0	0	0	0	0	0	0	0	0	776.436	non-polar phase_negative ionization	6.7012e-08	m+FA-2H+Na	843.416
	7.4188	776.544	695.619	657.025	566.619	294.779	379.487	282.949	0	12.968	0	0	0	0	0	29.0403	0	0	0	0	776.544	non-polar phase_positive ionization	1.3662e-08	m+Na	799.534
	4.6737	777.316	76.6106	76.082	94.6557	43.4247	41.9366	28.2869	0	0	0	0	0	0	0	0	0	0	0	0	777.316	non-polar phase_positive ionization	5.7269e-08	m+H	778.323
	8.4398	785.591	724.501	596.793	588.649	596.788	565.08	320.997	151.426	143.377	74.8943	59.7201	0	0	0	0	0	0	0	0	785.591	polar phase_positive ionization	7.0355e-06	m+H	786.599
	6.4019	790.484	1458.61	1474.08	1571.98	502.427	554.149	717.229	317.055	50.4882	203.089	96.3736	0	0	497.926	173.227	0	104.265	163.699	176.484	790.484	non-polar phase_negative ionization	1.0604e-06	m-H	789.476
	6.4392	798.531	903.722	983.643	1223.8	645.852	210.776	588.72	121.511	90.3715	0	0	0	0	50.3177	0	0	0	0	0	798.531	non-polar phase_positive ionization	9.6773e-06	m+H	799.538
	6.4724	816.502	714.994	611.057	776.475	357.192	285.956	289.299	27.5096	0	0	0	133.652	123.087	0	141.985	0	0	150.661	50.7775	816.502	non-polar phase_negative ionization	1.7505e-06	m-H	815.494
	4.8766	822.354	117.445	145.392	123.493	63.2108	68.3891	38.2238	0	0	0	0	0	25.4683	0	0	0	0	0	0	822.354	non-polar phase_negative ionization	3.1547e-07	m-H	821.346
	7.4267	822.546	1012.02	1028.99	1593.08	582.709	814.629	684.866	0	47.0863	69.6017	0	24.3943	0	106.269	0	0	0	19.4258	33.455	822.546	non-polar phase_negative ionization	5.8897e-06	m-H	821.539
	4.6769	824.324	115.719	100.1	96.7117	89.0434	80.3607	76.2574	0	14.8177	19.9963	0	0	4.542	0	0	0	0	0	0	824.324	non-polar phase_negative ionization	1.3e-08	m-H	823.316
	7.735	824.563	1630.98	1564.61	1902.21	983.107	1725.84	1431.37	26.3907	96.081	164.021	0	66.0648	63.5221	174.208	101.478	63.3857	62.5111	61.2782	0	824.563	non-polar phase_negative ionization	7.2359e-07	m-H	823.556
	4.0484	840.456	293.951	389.022	265.055	291.49	276.138	266.543	0	0	0	0	0	0	0	0	0	0	0	0	840.456	non-polar phase_positive ionization	1.2051e-07	m+NH4	858.49
	6.8183	844.53	1031.72	1080.42	1505.17	487.223	492.138	561.45	0	70.4371	63.6375	0	53.0741	50.2884	0	29.8838	0	26.0356	43.5518	0	844.53	non-polar phase_negative ionization	7.2875e-07	m-H	843.523
	9.5917	846.547	519.049	416.332	468.051	353.39	431.873	373.917	164.44	103.072	130.891	108.935	47.9303	60.2476	315.886	216.883	171.087	51.7532	90.8087	25.6065	846.547	polar phase_negative ionization	4.3855e-06	m-H	845.54
	5.2156	848.369	74.7599	58.7087	58.0607	48.8355	51.8047	22.3411	0	0	0	0	0	0	0	0	0	0	0	0	848.369	non-polar phase_negative ionization	3.6428e-06	m-H	847.362
	4.8658	850.344	97.4089	100.789	78.0419	45.4721	49.5685	28.3874	0	0	0	6.134	12.8306	0	0	0	0	9.0849	0	0	850.343	non-polar phase_negative ionization	3.0699e-07	m-H	849.336
	9.2616	857.526	47.9073	52.281	63.2911	18.901	35.6106	34.7065	0	0	0	0	0	0	0	0	0	0	0	0	857.526	polar phase_negative ionization	6.547e-07	m-H	856.519
	6.0386	860.529	632.198	745.635	700.303	237.515	296.428	316.421	0	39.1973	49.0674	37.6316	0	0	0	0	0	0	0	0	860.529	non-polar phase_negative ionization	2.4345e-09	m-H	859.522
	9.349	861.523	79.8256	76.5975	83.9336	36.2643	52.2198	49.1957	0	0	0	0	0	0	0	0	0	0	0	0	861.523	polar phase_negative ionization	3.5639e-09	m-H	860.516
	6.3461	862.539	377.574	434.093	425.124	281.029	243.513	264.203	56.8452	179.653	0	0	0	0	0	0	0	0	0	0	862.539	non-polar phase_negative ionization	8.2067e-07	m-H	861.532
	9.6142	863.537	92.8428	82.971	71.9504	57.2463	77.9022	84.5197	0	0	0	0	0	0	0	0	0	0	0	0	863.537	polar phase_negative ionization	1.2621e-07	m-H	862.529
	7.0069	870.547	1808.58	1740.83	2135.44	1152.29	1149.16	1054.31	0	0	0	0	0	0	0	0	0	0	0	0	870.547	non-polar phase_negative ionization	1.7965e-09	m-H	869.54
	7.2392	871.617	864.708	875.177	1164.41	343.316	427.307	389.674	0	0	0	0	0	0	0	0	0	0	0	0	871.617	non-polar phase_positive ionization	1.6174e-07	m+H	872.624
	9.8074	872.562	717.214	551.813	632.513	489.08	662.906	489.743	0	0	0	0	0	0	0	0	0	0	0	0	872.562	polar phase_negative ionization	1.0293e-07	m-H	871.555
	7.2179	872.564	1403.5	1223.85	1424.24	1131.59	1154.84	909.25	0	0	0	0	0	0	0	0	0	0	0	0	872.564	non-polar phase_negative ionization	2.2952e-09	m-H	871.556
	4.6077	874.463	113.914	134.673	93.7591	95.421	67.3578	40.9522	0	0	0	0	0	0	0	0	0	0	0	0	874.463	non-polar phase_positive ionization	7.9381e-06	m+H	875.47
	5.2903	874.524	57.3058	56.8737	57.6089	32.6356	50.136	43.7079	0	0	0	0	0	0	0	0	0	0	0	0	874.524	non-polar phase_negative ionization	1.2234e-08	m-H	873.517
	7.4297	874.578	999.091	874.487	1210.29	601.403	764.659	616.682	221.39	232.031	221.04	110.469	100.65	0	136.611	134.515	0	52.0447	55.903	95.6332	874.578	non-polar phase_negative ionization	5.934e-07	m-H	873.571
	6.0873	878.536	409.91	481.689	396.9	246.444	371.671	356.152	67.3945	0	0	0	0	0	0	0	0	0	0	90.0423	878.536	non-polar phase_negative ionization	6.0905e-07	m-H	877.529
	6.8086	883.545	161.729	225.884	264.319	69.8927	86.8461	89.0464	0	0	0	0	0	0	0	0	0	0	0	0	883.545	non-polar phase_negative ionization	1.3406e-06	m-H	882.537
	7.0718	885.559	446.25	467.987	570.011	342.575	317.052	286.92	170.072	111.857	190.703	84.5147	77.9274	66.3293	162.438	153.087	43.6251	64.9581	85.0555	75.8085	885.559	non-polar phase_negative ionization	2.3621e-06	m-H	884.552
	6.238	886.536	433.155	330.545	392.102	180.337	216.295	256.288	0	0	0	0	0	0	0	0	100.014	0	0	0	886.536	non-polar phase_negative ionization	5.1466e-07	m-H	885.529
	6.9994	887.535	79.9275	94.9167	122.927	47.8962	34.6223	53.5639	0	0	0	0	0	3.1501	0	0	0	0	0	0	887.535	non-polar phase_negative ionization	1.0924e-06	m-H	886.528
	4.4119	888.473	1130.37	1680.2	1112.49	1074.64	996.846	1069.32	512.026	298.386	448.063	148.555	0	0	242.321	170.556	61.5	0	0	0	888.473	non-polar phase_negative ionization	3.2423e-06	m-H	887.466
	9.7924	889.553	129.334	119.101	131.877	103.676	139.946	104.091	0	0	0	0	0	0	0	0	0	0	0	0	889.553	polar phase_negative ionization	2.417e-08	m-H	888.546
	7.428	891.561	92.8353	100.446	92.0811	64.2621	59.0653	75.9468	0	0	0	0	0	0	0	0	0	0	0	0	891.561	non-polar phase_negative ionization	4.6538e-10	m-H	890.554
	4.5926	892.48	228.4	255.512	185.544	108.179	101.257	87.7252	0	0	0	0	0	0	0	0	0	0	0	0	892.48	non-polar phase_positive ionization	6.323e-08	m+NH4	910.514
	4.6074	892.483	205.739	225.443	147.25	103.703	116.845	70.0221	0	0	0	0	0	0	0	0	7.0326	0	0	0	892.483	non-polar phase_positive ionization	1.8923e-06	m+Na	915.473
	7.2234	896.616	773.951	715.164	889.271	652.755	728.496	584.181	0	0	0	0	0	0	0	0	4.3634	0	14.4346	0	896.616	non-polar phase_positive ionization	7.994e-09	m+H	897.623
	6.9984	909.559	266.746	303.607	429.511	146.592	140.738	137.222	0	0	0	0	0	0	0	0	0	0	0	0	909.559	non-polar phase_negative ionization	1.9509e-06	m-H	908.552
	3.8459	910.457	1437.35	2165.99	1340.75	709.326	665.756	445.391	30.3651	0	0	15.2247	15.8533	0	27.5708	19.4621	0	18.8433	0	0	910.457	non-polar phase_negative ionization	6.3528e-06	m-H	909.449
	7.2317	910.621	68.6484	63.2124	63.2842	55.8285	56.227	44.3833	0	0	0	0	0	0	0	0	0	0	0	0	910.621	non-polar phase_positive ionization	1.0937e-09	m+H	911.628
	9.8073	911.574	160.108	132.495	133.948	115.71	156.624	117.306	0	0	0	0	0	0	0	0	0	0	0	0	911.574	polar phase_negative ionization	5.8371e-08	m-H	910.567
	7.2323	911.576	574.541	659.468	670.376	286.944	482.323	285.441	8.8438	15.8044	0	0	0	0	0	0	0	0	0	0	911.576	non-polar phase_negative ionization	1.5306e-07	m-H	910.568
	6.7951	918.45	51.6228	54.7928	80.5056	20.7695	37.0742	19.6712	0	0	0	0	0	0	0	0	0	0	0	0	918.45	non-polar phase_negative ionization	7.6958e-06	m-H	917.442
	5.8547	918.529	185.178	157.833	131.49	130.609	99.4161	75.4675	0	0	0	0	0	0	0	0	0	0	0	0	918.529	non-polar phase_negative ionization	6.8598e-07	m-H	917.522
	6.38	934.563	326.597	349.147	465.054	221.339	258.17	178.519	0	0	0	0	0	0	0	0	0	0	0	0	934.563	non-polar phase_positive ionization	5.9163e-07	m+H	935.571
	6.3795	934.565	2226.58	2159.79	1853.08	938.636	1048.54	859.701	130.165	59.3315	86.6292	104.723	97.5816	0	210.953	107.168	3.4726	60.4678	0	47.356	934.565	non-polar phase_positive ionization	9.166e-09	m+NH4	952.599
	6.3786	934.569	1668.88	1570.97	1055.68	1072.66	1187.11	941.421	108.12	49.1414	100.578	83.2302	42.5317	37.5052	140.615	98.7344	0	46.1604	38.9077	0	934.569	non-polar phase_positive ionization	1.6269e-06	m+Na	957.558
	4.5823	938.488	1920.81	2542.01	2315.05	1880.16	1765.35	1088.74	320.071	192.439	228.197	0	96.7231	99.6617	214.793	146.323	0	80.9357	131.553	0	938.488	non-polar phase_negative ionization	1.024e-06	m-H	937.481
	4.5949	938.492	76.6965	93.0912	80.3711	74.5789	56.0948	50.5975	0	0	0	0	0	0	0	0	0	0	0	0	938.492	non-polar phase_negative ionization	4.9695e-08	m+FA-2H+Na	1005.47
	4.1949	951.484	151.43	149.27	167.826	159.667	117.471	102.067	105.808	86.34	82.6301	0	0	0	86.277	66.1001	28.294	0	10.4283	0	951.484	non-polar phase_negative ionization	5.9224e-06	m-H	950.477
	5.9502	952.54	359.492	360.944	368.779	137.247	140.127	169.266	0	0	0	50.1895	67.3627	0	89.0406	0	0	57.5341	0	72.0845	952.54	non-polar phase_negative ionization	6.4415e-07	m-H	951.532
	6.1205	955.531	76.8355	67.351	62.2046	21.7581	26.5071	36.1702	0	0	0	0	0	0	0	11.7086	0	0	0	0	955.531	non-polar phase_positive ionization	1.7582e-07	m+H	956.539
	6.3823	957.549	954.544	895.481	605.574	586.929	650.123	518.055	48.8388	0	47.6225	20.0754	6.4139	0	94.3729	41.162	9.3955	6.1328	15.7518	0	957.549	non-polar phase_positive ionization	1.4479e-06	m+H	958.556
	6.4838	960.58	3432.09	3268.75	3019.41	1536.21	1579.83	1538.64	89.7529	179.77	149.64	0	0	0	0	80.9813	0	0	0	0	960.58	non-polar phase_positive ionization	2.018e-11	m+NH4	978.614
	6.498	960.58	699.034	756.595	994.956	495.004	454.817	442.469	0	0	48.5101	0	0	0	0	0	0	0	0	0	960.58	non-polar phase_positive ionization	2.3242e-07	m+H	961.587
	6.4866	960.582	2734.73	2751.75	1829.17	1814.96	1887.19	1813.69	0	0	0	0	0	0	0	0	0	0	0	0	960.582	non-polar phase_positive ionization	2.647e-07	m+Na	983.572
	5.8322	960.584	385.594	441.727	366.666	206.638	363.288	281.454	96.9267	61.6752	114.596	0	0	0	0	0	0	0	0	0	960.584	non-polar phase_positive ionization	7.6046e-07	m+H	961.591
	6.7926	962.597	392.144	405.816	467.54	384.107	370.141	347.677	128.83	0	165.711	0	0	65.3963	0	0	0	0	0	0	962.597	non-polar phase_positive ionization	9.0591e-07	m+H	963.605
	7.2223	972.49	60.9518	73.1477	85.8022	24.0791	45.0904	26.7912	0	0	0	0	0	0	0	0	0	0	0	0	972.489	non-polar phase_negative ionization	7.3086e-07	m-H	971.482
	6.1075	978.554	827.823	1017.9	1163.95	354.442	363.846	486.097	0	0	0	0	0	0	0	0	0	0	0	0	978.554	non-polar phase_negative ionization	1.137e-07	m-H	977.547
	5.8309	978.594	261.06	243.324	167.509	128.697	213.068	231.374	0	0	0	0	0	0	0	0	0	0	0	0	978.594	non-polar phase_positive ionization	7.4347e-06	m+Na	1001.58
	6.3823	980.57	4661.09	3596.57	4932.42	3328.14	3591.69	3577.98	435.726	109.587	264.408	208.88	160.031	157.006	461.205	192.82	27.0426	175.51	148.843	218.499	980.57	non-polar phase_negative ionization	4.4002e-08	m-H	979.563
	6.2931	981.553	230.674	284.435	195.303	116.463	110.136	49.6216	0	0	0	0	0	0	0	0	0	0	0	0	981.553	non-polar phase_positive ionization	2.2443e-06	m+H	982.56
	6.4876	983.566	1652.25	1589.14	1024.53	972.002	1106.04	1050.12	120.622	124.879	0	0	0	26.3075	0	16.7142	15.3148	0	0	0	983.566	non-polar phase_positive ionization	1.298e-06	m+H	984.574
	6.409	984.589	1480.14	1431.51	1375.27	827.122	835.555	805.281	0	10.7529	0	0	0	9.4454	0	0	0	0	0	0	984.589	non-polar phase_positive ionization	4.3504e-14	m+Na	1007.58
	6.688	986.597	1706.07	1592.76	1634.91	889.98	926.97	827.707	0	0	0	0	0	0	0	0	0	0	0	0	986.597	non-polar phase_positive ionization	3.124e-13	m+NH4	1004.63
	6.2529	1004.57	1290.82	1502.65	1771.82	619.221	703.454	549.779	0	0	0	0	18.6591	21.0141	0	0	0	0	0	0	1004.57	non-polar phase_negative ionization	5.3738e-08	m-H	1003.56
	6.2704	1004.57	55.6662	61.6297	50.7927	33.0681	32.2127	24.8553	0	0	19.9158	0	0	0	0	0	0	0	0	0	1004.57	non-polar phase_negative ionization	1.094e-06	m+FA-2H+Na	1071.55
	6.4985	1006.59	13185.6	12867.2	12476.1	10060.9	9918.22	9569.57	502.619	589.55	637.035	206.14	159.152	129.487	285.929	245.219	55.5371	120.738	146.654	166.842	1006.59	non-polar phase_negative ionization	2.2876e-14	m-H	1005.58
	5.6955	1006.68	95.2593	99.264	104.415	47.958	42.8698	75.3875	0	0	6.1054	0	0	3.179	4.4032	0	0	4.9128	0	0	1006.68	non-polar phase_negative ionization	1.2586e-07	m-H	1005.68
	6.4151	1007.57	873.56	863.566	820.544	430.528	416.433	414.966	0	2.3253	0	0	0	0	0	0	0	0	0	0	1007.57	non-polar phase_positive ionization	2.214e-14	m+H	1008.57
	6.3863	1019.58	322.614	279.105	202.757	229.264	190.085	190.972	17.6127	0	0	0	0	0	0	0	0	0	0	0	1019.58	non-polar phase_negative ionization	4.93e-07	m-H	1018.58
	6.4211	1022.54	68.3788	66.7222	57.7013	24.4774	31.0139	19.5745	0	8.8286	4.9523	0	0	0	6.7565	0	0	12.1646	0	0	1022.54	non-polar phase_positive ionization	3.5933e-07	m+H	1023.55
	5.5387	1022.58	376.729	494.594	450.871	154.547	295.166	354.683	0	0	27.1803	0	0	0	0	0	3.038	0	0	0	1022.58	non-polar phase_negative ionization	2.1429e-06	m-H	1021.57
	6.2524	1028.62	145.287	161.919	222.822	152.936	159.854	98.3372	0	0	0	0	0	0	0	0	0	0	0	0	1028.62	non-polar phase_positive ionization	4.2683e-06	m+H	1029.63
	6.4112	1030.58	3758.89	4151.6	5251.86	2747.04	2716.08	2712.64	0	0	0	0	0	0	0	0	0	0	0	0	1030.58	non-polar phase_negative ionization	5.1725e-08	m-H	1029.58
	9.1629	1032.6	453.39	440.967	573.321	149.19	306.923	214.63	0	8.8574	0	0	0	8.6076	0	0	0	0	0	0	1032.6	polar phase_negative ionization	6.9092e-07	m-H	1031.59
	9.3974	1034.62	208.784	204.117	211.005	111.899	230.341	176.666	0	0	0	0	0	0	0	0	0	0	3.8544	0	1034.62	polar phase_negative ionization	1.8651e-06	m-H	1033.61
	9.165	1049.59	97.9046	115.145	126.622	47.1429	80.3073	73.6172	23.4395	0	0	0	6.9503	16.19	21.4787	0	0	0	0	0	1049.6	polar phase_negative ionization	4.0838e-06	m-H	1048.59
	9.4034	1051.61	71.0402	77.0473	66.3591	44.0343	67.2469	61.9611	0	0	0	0	0	0	0	0	0	0	0	0	1051.61	polar phase_negative ionization	5.8371e-08	m-H	1050.6
	5.0872	1054.57	175.489	169.915	134.023	80.7716	72.1956	132.168	65.1948	34.8759	33.0928	10.3518	23.4121	0	0	0	0	0	16.9701	0	1054.57	non-polar phase_negative ionization	7.5254e-06	m-H	1053.56
	6.4136	1069.6	184.762	193.47	231.157	171.429	149.619	157.188	0	0	0	0	0	7.138	0	0	0	0	0	0	1069.6	non-polar phase_negative ionization	3.3144e-09	m-H	1068.6
	9.1515	1071.62	91.678	82.9453	87.8124	38.8358	76.0515	64.5315	0	0	0	0	0	0	0	0	0	0	0	0	1071.62	polar phase_negative ionization	3.5961e-07	m-H	1070.61
	7.8762	1094.68	52.6122	87.9393	68.5566	61.424	59.4891	69.3802	5.8729	0	0	0	0	0	6.7528	0	0	0	0	0	1094.68	non-polar phase_positive ionization	1.2804e-06	m+H	1095.69
	6.1597	1192.64	38.5788	68.3608	62.267	35.0403	32.8832	39.4745	0	0	0	0	0	0	0	0	0	0	0	0	1192.64	non-polar phase_negative ionization	2.8051e-06	m-H	1191.63
	6.5522	52.7832	144.045	151.574	118.615	152.759	160.873	125.462	67.993	36.2853	49.4377	13.3252	0	0	32.4219	64.1626	22.8832	43.487	0	0	52.7832	non-polar phase_negative ionization	8.3437e-06	m-H	51.7759
	6.7927	61.036	60.2431	71.4283	44.8753	74.7005	84.2215	57.4741	22.8646	38.9884	18.1305	0	0	0	0	0	0	0	0	0	61.036	non-polar phase_negative ionization	4.0769e-06	m-H	60.0287
	6.8003	61.1782	46.6279	61.7805	42.298	75.8253	63.6912	65.8632	0	22.7929	14.0484	0	0	0	0	10.4641	0	0	0	0	61.1782	non-polar phase_negative ionization	1.3892e-06	m-H	60.1709
	6.7736	63.9404	70.6131	52.5281	48.4762	90.0076	76.2265	60.1151	0	0	15.6852	0	0	0	0	0	0	0	0	0	63.9404	non-polar phase_negative ionization	1.7554e-06	m-H	62.9331
	6.8011	67.8223	258.488	224.861	181.341	287.456	325.951	234.761	40.7296	111.721	51.563	0	0	12.2824	0	0	0	0	0	0	67.8223	non-polar phase_negative ionization	8.6629e-07	m-H	66.815
	6.7916	67.9727	234.014	198.637	192.353	211.357	289.791	272.69	51.5561	100.99	38.805	0	18.4263	11.2629	0	19.6027	0	0	0	0	67.9727	non-polar phase_negative ionization	4.1416e-07	m-H	66.9654
	6.6181	117.251	120.803	136.246	117.406	117.875	156.071	145.44	58.0127	72.8478	60.5851	0	35.8746	0	62.8448	66.2289	27.5537	18.9829	0	0	117.251	non-polar phase_negative ionization	5.8897e-06	m-H	116.244
	0.908	144.094	45.5762	50.5229	24.1831	72.6985	71.4498	72.5362	0	0	0	0	0	0	0	0	0	0	0	0	144.094	non-polar phase_positive ionization	2.0228e-07	m+H	145.101
	0.9218	146.074	71.3757	79.6943	41.9423	106.724	85.8151	83.4982	0	0	0	0	0	0	0	0	0	0	0	0	146.074	non-polar phase_positive ionization	1.4217e-06	m+H	147.082
	4.5827	182.094	346.26	384.129	312.525	600.092	766.852	751.228	0	0	0	0	0	0	0	0	0	0	0	0	182.094	polar phase_negative ionization	1.8039e-08	m+FA-H	227.092
	0.666	182.1	513.683	981.049	483.353	1447.5	1621.21	1670.77	0	0	0	148.472	103.033	138.904	0	0	0	143.16	175.303	91.847	182.1	non-polar phase_positive ionization	3.911e-07	m+H	183.107
	0.9041	190.101	2341.3	3132.69	1014.9	3589.17	3462.98	3738.71	0	0	0	103.318	137.99	129.556	31.5046	0	0	99.5577	87.0353	0	190.101	non-polar phase_positive ionization	9.5164e-06	m+H	191.108
	0.9038	191.087	221.387	253.562	149.328	252.617	241.21	238.103	0	0	0	0	0	43.7439	27.6833	0	0	0	0	0	191.087	non-polar phase_positive ionization	8.4048e-07	m+Na	214.077
	0.7663	192.117	703.35	1586.79	1484.67	2269.93	2270.5	2212.99	110.688	168.208	0	716.202	804.317	550.852	48.8261	62.872	0	393.714	406.505	294.033	192.117	non-polar phase_positive ionization	2.3383e-06	m+H	193.124
	5.1382	208.109	2638.7	1917.54	1888.53	1585.52	2233.97	2483.64	60.4796	187.265	44.557	138.839	153.937	117.941	0	34.4304	113.906	83.0023	65.6429	72.9114	208.109	polar phase_negative ionization	1.9415e-06	m+FA-H	253.108
	0.928	208.11	2169.95	3204.82	1997.24	4290.64	4156.8	4659.9	100.823	61.2198	69.8265	236.903	325.021	284.408	81.473	48.5136	0	133.974	174.904	136.975	208.11	non-polar phase_negative ionization	4.1187e-08	m-H	207.102
	0.9217	208.11	8551.67	15056.6	9994.02	21495.1	20549.4	22920.1	318.511	210.523	204.24	825.507	1097.12	1002.32	288.868	192.57	0	499.388	605.861	524.977	208.11	non-polar phase_negative ionization	5.3738e-08	m+FA-H	253.108
	0.9265	208.11	32271.9	48520.5	21338.3	54889	50630.3	58155.3	346.817	250.421	295.876	1403.69	1665.87	1442.05	324.235	231.957	39.9271	973.019	932.596	594.593	208.11	non-polar phase_positive ionization	2.3582e-06	m+H	209.117
	0.8975	208.111	124.147	115.696	111.653	153.461	139.925	157.708	0	6.8861	0	0	0	0	0	0	0	0	0	0	208.111	non-polar phase_negative ionization	3.2488e-11	m+FA-2H+Na	275.091
	5.1388	208.111	55.6962	45.5661	53.9532	42.812	66.7318	52.6303	0	0	0	0	0	0	0	0	0	0	0	0	208.111	polar phase_negative ionization	2.5717e-07	m+FA-2H+Na	275.091
	1.0569	210.127	995.623	1749.04	1198.07	1854.88	2087.97	2423.08	0	29.4242	0	108.034	133.451	134.426	15.7884	0	11.1032	89.9145	108.621	0	210.127	non-polar phase_positive ionization	8.9505e-07	m+H	211.134
	4.2463	222.087	233.814	259.938	272.735	329.459	452.724	496.251	71.9066	0	0	0	48.1005	25.2851	0	0	0	0	0	0	222.087	polar phase_negative ionization	1.109e-06	m+FA-H	267.085
	0.6744	223.123	206.098	321.141	220.854	381.784	568.026	603.879	0	31.8591	0	0	50.6675	48.5047	0	26.6467	0	51.0994	0	56.3231	223.123	non-polar phase_positive ionization	8.4372e-06	m+H	224.13
	0.8884	249.138	704.03	1143.67	694.422	1165.84	1275.42	1578.21	27.4055	19.9149	16.3284	86.1321	97.6437	70.764	18.0734	19.9574	0	53.2275	63.5371	60.1343	249.138	non-polar phase_positive ionization	1.9566e-06	m+H	250.145
	0.9164	281.127	185.269	229.011	221.944	275.044	283.798	315.344	0	0	6.526	28.9504	52.5172	39.5566	0	0	0	14.5603	0	14.453	281.127	non-polar phase_negative ionization	2.28e-09	m-H	280.119
	4.0754	290.137	95.212	90.6236	103.21	98.1747	93.3132	134.307	0	0	0	0	0	0	0	0	0	0	0	0	290.137	polar phase_negative ionization	1.2857e-07	m-H	289.129
	0.8912	290.152	103.466	159.072	121.958	127.764	130.371	128.128	32.7763	0	0	0	0	0	0	0	0	0	0	0	290.152	non-polar phase_positive ionization	6.6001e-07	m+Na	313.142
	0.9069	293.127	55.7242	94.7878	52.4098	121.206	95.6259	96.8154	0	0	0	0	0	0	0	0	0	0	0	0	293.127	non-polar phase_negative ionization	1.3892e-06	m-H	292.12
	4.9832	297.121	41.4674	57.5305	54.6891	123.541	141.02	108.403	43.203	46.9182	24.9045	29.4113	43.1682	28.5172	21.6588	0	33.8356	0	0	0	297.121	polar phase_negative ionization	4.9395e-06	m-H	296.114
	0.5486	302.106	65.1223	89.5659	101.951	128.079	112.44	120.354	14.1617	0	0	44.5034	77.0682	39.9922	0	0	0	0	0	0	302.106	non-polar phase_negative ionization	1.0604e-06	m-H	301.099
	0.8991	303.057	88.5959	95.8284	63.3978	118.661	118.444	121.06	0	0	0	0	0	0	0	0	0	0	0	0	303.057	non-polar phase_positive ionization	1.1621e-08	m+H	304.064
	5.1358	304.097	166.992	133.058	124.203	103.061	147.331	162.211	10.6329	14.1772	0	0	0	0	0	0	0	0	0	0	304.097	polar phase_negative ionization	8.2748e-07	m-H	303.09
	0.5349	308.079	75.3597	76.8271	109.658	65.7953	107.879	104.539	17.1369	12.8133	0	0	0	0	0	0	0	0	0	0	308.079	non-polar phase_negative ionization	5.2387e-06	m-H	307.072
	0.6547	318.067	54.9508	72.7479	38.7838	121.602	129.472	129.197	0	0	0	0	0	9.5349	0	0	0	0	0	0	318.067	non-polar phase_positive ionization	2.6292e-08	m+H	319.074
	0.9097	320.059	138.907	120.489	60.421	151.193	150.596	133.452	0	0	0	0	22.299	0	0	0	0	0	0	0	320.059	non-polar phase_positive ionization	6.5554e-06	m+H	321.067
	3.9747	320.092	67.8244	71.4088	55.5005	67.8655	70.8636	81.3719	0	0	0	0	17.9627	0	0	0	0	0	0	0	320.092	polar phase_negative ionization	1.0987e-07	m-H	319.085
	0.6618	322.04	122.193	206.116	114.427	253.027	284.094	256.525	0	0	0	0	0	0	0	0	0	0	0	0	322.04	non-polar phase_positive ionization	2.852e-07	m+H	323.048
	0.9024	344.082	855.411	980.497	526.423	1019.5	1094.39	1058.89	19.9556	21.1498	20.0364	54.4439	57.141	46.752	20.493	16.763	0	26.527	36.1613	0	344.082	non-polar phase_positive ionization	4.8491e-07	m+H	345.089
	1.0578	350.072	192.816	253.544	230.073	271.548	311.14	379.052	0	0	0	0	0	0	0	0	0	0	0	0	350.072	non-polar phase_positive ionization	1.2997e-07	m+H	351.079
	5.1242	350.245	50.9266	77.476	111.906	142.748	166.983	180.439	0	33.4177	0	25.877	26.3291	21.8157	0	0	0	0	19.2405	38.124	350.245	non-polar phase_negative ionization	7.469e-06	m-H	349.238
	0.5375	370.038	48.6772	42.9059	53.7568	35.1497	56.4739	55.0758	0	0	0	0	0	0	0	0	0	0	0	0	370.038	non-polar phase_negative ionization	4.1416e-07	m-H	369.031
	0.9055	370.216	105.969	190.229	81.783	214.054	194.597	217.651	0	0	0	0	0	0	0	0	0	0	0	0	370.216	non-polar phase_negative ionization	2.5566e-06	m+FA-2H+Na	437.196
	0.681	373.025	44.0595	66.74	38.1084	84.1821	104.717	108.668	0	0	0	0	0	10.0158	0	4.777	0	0	0	0	373.025	non-polar phase_negative ionization	3.647e-07	m-H	372.017
	0.5672	385.024	82.5432	81.9941	104.284	93.9616	96.408	103.505	20.2655	20.1684	16.1166	0	0	0	0	18.329	0	0	0	0	385.024	non-polar phase_negative ionization	3.2724e-08	m-H	384.017
	0.9127	399.038	309.168	287.452	273.466	327.37	294.156	276.184	28.2542	20.475	17.2152	51.3409	65.3805	36.6423	21.2658	19.3624	8.1013	42.2276	47.9772	23.9741	399.038	non-polar phase_negative ionization	2.3919e-09	m-H	398.031
	1.0775	401.054	43.611	57.4799	56.4512	74.325	87.7665	121.47	0	0	4.0506	0	0	0	0	0	0	0	0	0	401.054	non-polar phase_negative ionization	2.3572e-06	m-H	400.047
	2.7114	426.175	60.8594	57.89	40.8552	47.519	53.7126	78.0525	0	0	0	0	0	0	0	0	0	0	0	0	426.175	polar phase_negative ionization	4.3855e-06	m-H	425.168
	4.0459	447.182	47.2796	62.2454	46.2936	54.266	41.5581	53.6709	0	0	0	0	0	0	0	0	0	0	0	0	447.182	non-polar phase_positive ionization	1.4052e-07	m+H	448.189
	4.5011	460.197	365.545	472.476	334.91	616.74	767.504	728.212	181.595	171.333	125.87	90.6714	103.421	90.9087	94.7078	129.826	113.428	0	88.4144	0	460.197	polar phase_negative ionization	2.5717e-07	m-H	459.19
	0.8964	467.136	121.211	145.776	61.2929	172.77	152.9	158.037	0	0	0	0	0	0	0	0	0	0	0	0	467.136	non-polar phase_positive ionization	3.0079e-06	m+H	468.144
	0.8983	484.195	29.9315	53.2574	56.5346	57.1483	51.6595	52.2815	0	0	0	0	0	0	0	0	0	0	0	0	484.195	non-polar phase_negative ionization	8.5425e-07	m-H	483.188
	4.3165	493.207	58.3965	39.5312	38.463	54.2637	56.2527	55.8052	0	0	0	0	0	0	0	6.7691	0	0	0	0	493.207	polar phase_negative ionization	1.6798e-07	m-H	492.2
	0.9087	516.144	158.701	225.608	135.141	242.139	240.241	232.339	0	0	0	0	0	0	0	0	0	0	0	0	516.144	non-polar phase_negative ionization	9.1174e-08	m-H	515.136
	6.4245	520.374	106.655	149.221	46.9645	271.816	214.019	206.36	23.9817	25.4715	10.7419	10.889	15.0807	20.8667	0	11.2237	0	0	0	0	520.374	non-polar phase_negative ionization	5.521e-06	m+FA-H	565.372
	6.4194	520.376	1304.65	1773.48	1351.77	3367.21	2758.74	2655.66	371.565	175.421	122.568	117.159	140.07	123.94	263.714	136.277	29.9178	0	71.1628	109.674	520.376	non-polar phase_positive ionization	1.2051e-07	m+H	521.383
	0.9072	543.085	26.8478	31.7214	19.6669	63.18	46.9139	66.9522	0	0	0	0	0	0	0	0	0	0	0	0	543.085	non-polar phase_negative ionization	3.1305e-07	m-H	542.078
	0.9115	561.142	244.633	310.838	227.192	372.725	355.297	361.047	0	0	4.0506	0	0	0	0	0	0	0	0	0	561.142	non-polar phase_negative ionization	2.2522e-09	m-H	560.135
	6.4221	565.429	245.901	389.692	337.462	550.71	455.747	491.62	0	0	0	0	0	0	0	0	13.2897	0	0	0	565.429	non-polar phase_positive ionization	6.2804e-08	m+H	566.436
	0.9142	611.131	40.0147	42.6146	37.188	53.3325	56.11	54.5946	0	0	5.0633	5.9183	0	0	0	0	0	0	9.9246	0	611.131	non-polar phase_negative ionization	9.4884e-09	m-H	610.124
	8.4068	616.505	142.374	123.695	111.198	219.109	172.159	209.053	0	0	0	0	0	0	0	0	0	0	0	0	616.505	non-polar phase_positive ionization	1.6482e-08	m+H	617.512
	2.0171	618.322	342.222	575.036	545.907	444.171	529.19	724.211	28.4293	0	0	0	41.2264	0	0	0	0	0	0	20.3109	618.322	non-polar phase_negative ionization	7.0496e-06	m-H	617.315
	4.1515	639.372	24.153	29.0885	57.3586	91.6917	106.991	74.6465	0	0	0	0	0	0	0	0	0	0	0	0	639.372	non-polar phase_negative ionization	2.6786e-06	m-H	638.365
	0.9103	646.3	35.0796	108.528	47.6799	147.667	131.076	148.176	0	0	0	0	0	0	0	0	1.9238	0	0	0	646.3	non-polar phase_negative ionization	4.8005e-06	m-H	645.293
	3.9293	670.337	51.3811	55.7073	80.0578	57.3554	80.6406	74.3031	0	0	0	0	0	0	15.1561	0	0	0	0	0	670.337	non-polar phase_negative ionization	2.1791e-06	m-H	669.33
	5.6844	682.429	15744.4	21399.3	16637.1	20816.8	22048.9	16021.9	696.195	649.41	370.477	221.995	236.964	223.265	232.938	1317.64	0	389.942	330.304	363.378	682.429	non-polar phase_positive ionization	2.53e-07	m+H	683.436
	5.0985	685.432	1533.42	1432.59	2346.93	3285.26	3372.54	2555.53	159.251	206.623	170.978	0	30.2346	0	23.7813	80.0238	0	0	0	0	685.432	non-polar phase_positive ionization	6.4985e-07	m+H	686.439
	8.4094	686.559	127.243	94.9204	132.49	220.763	195.697	209.164	0	0	0	0	0	0	0	0	0	0	0	54.9916	686.559	non-polar phase_positive ionization	2.0228e-07	m+H	687.566
	6.07	722.462	94.3078	140.84	71.8104	115.638	133.281	140.347	0	0	0	0	0	0	0	0	0	0	0	0	722.462	non-polar phase_positive ionization	2.8678e-06	m+H	723.469
	0.9096	723.247	199.671	375.209	137.914	488.244	437.059	542.173	0	0	0	0	0	0	0	0	0	0	0	0	723.247	non-polar phase_negative ionization	3.0221e-06	m-H	722.24
	7.4866	726.524	263.701	283.235	195.308	254.68	343.149	307.538	145.483	88.4745	129.701	0	0	0	0	0	0	0	76.4113	0	726.524	non-polar phase_positive ionization	3.4427e-06	m+Na	749.513
	5.0775	731.438	702.542	675.476	1306.41	1764.17	1945.15	1318.56	98.8123	90.7802	88.5095	0	9.6513	10.4107	12.7403	0	0	13.4519	0	0	731.438	non-polar phase_negative ionization	4.8439e-06	m-H	730.431
	5.943	741.491	471.901	785.193	727.914	1184	1115.67	789.79	101.323	88.1191	73.0443	91.7109	0	0	0	97.7164	21.6878	96.7627	0	0	741.491	non-polar phase_positive ionization	5.4184e-06	m+H	742.499
	5.6701	746.391	2966.88	4487.1	3276.3	4056.25	4161.83	3857.83	0	174.287	0	0	43.9958	0	0	0	0	0	0	0	746.39	non-polar phase_negative ionization	6.9791e-08	m-H	745.383
	5.681	746.399	106.499	108.36	71.3653	94.66	110.459	109.343	0	0	0	0	0	0	0	0	0	0	0	0	746.399	non-polar phase_negative ionization	9.2117e-08	m+FA-2H+Na	813.379
	4.6604	748.448	242.627	374.197	326.084	350.332	335.141	295.697	43.3771	37.1101	37.334	0	0	0	46.6512	29.8926	0	92.3477	39.3507	144.075	748.448	non-polar phase_positive ionization	3.0079e-06	m+H	749.455
	0.8957	749.167	49.6985	71.7657	40.2859	56.9945	51.8672	66.3951	0	0	0	0	0	3.038	0	0	2.0253	0	0	0	749.167	non-polar phase_positive ionization	2.9392e-06	m+H	750.174
	5.6836	752.479	412.906	442.505	458.298	811.785	757.184	585.504	26.7928	10.7631	2.5307	4.8762	0	0	2.4357	0	0	0	0	0	752.479	non-polar phase_positive ionization	5.4181e-08	m+H	753.486
	5.6935	767.447	454.145	417.741	359.144	412.281	454.18	341.566	0	0	0	0	0	0	0	0	0	0	0	0	767.447	non-polar phase_negative ionization	1.7552e-08	m-H	766.44
	0.91	773.227	40.5946	73.0168	29.8425	113.942	93.6364	120.418	0	0	0	0	0	0	0	0	0	0	5.2073	0	773.227	non-polar phase_negative ionization	1.2572e-06	m-H	772.22
	5.6141	792.456	111.485	122.179	54.0396	134.861	143.716	113.963	0	0	0	0	0	0	0	0	0	0	0	0	792.456	non-polar phase_positive ionization	5.6047e-06	m+H	793.463
	5.7013	800.36	90.1797	122.5	76.4328	127.427	106.021	91.001	11.8825	0	0	0	0	0	6.3674	0	0	0	0	0	800.36	non-polar phase_negative ionization	1.2169e-06	m-H	799.353
	5.2606	828.339	457.328	526.86	399.013	608.197	858.736	773.82	0	40.6105	0	0	10.4671	0	11.8504	0	6.6436	0	0	0	828.339	polar phase_negative ionization	1.5503e-07	m-H	827.332
	4.0268	840.45	1400.93	1933.15	992.268	1427.93	1361.16	1374.53	66.5747	0	0	0	0	0	70.3848	78.0644	0	52.502	39.553	0	840.45	non-polar phase_positive ionization	5.4985e-06	m+H	841.457
	5.0807	844.483	1050.65	1356.14	863.584	988.651	954.533	1121.96	0	0	34.3286	0	110.547	76.3414	0	0	0	104.396	0	0	844.483	non-polar phase_positive ionization	6.3411e-07	m+H	845.49
	4.2701	856.353	47.5883	59.1187	49.4157	54.2524	90.1672	74.2896	0	0	0	0	0	0	0	0	0	0	0	0	856.353	polar phase_negative ionization	1.3247e-06	m-H	855.346
	4.0479	863.434	117.266	131.346	76.3328	97.7894	110.461	104.553	0	0	0	0	0	0	0	0	0	0	0	0	863.434	non-polar phase_positive ionization	7.6208e-07	m+H	864.441
	4.7455	864.472	145.424	204.598	144.092	354.242	340.934	319.632	0	0	18.0773	0	0	0	0	0	0	0	0	0	864.472	non-polar phase_negative ionization	2.9485e-09	m-H	863.465
	4.725	876.476	55.0095	60.8574	50.2706	63.0888	94.1882	91.3831	0	0	1.6809	0	0	0	0	0	0	0	0	0	876.476	non-polar phase_negative ionization	2.5379e-07	m-H	875.468
	9.6154	885.561	109.472	88.6241	98.8616	99.2405	100.238	84.0748	0	0	0	0	0	0	0	0	0	0	0	0	885.561	polar phase_negative ionization	4.2709e-09	m-H	884.553
	4.0252	886.457	2486.94	3568.73	2634.38	3443.11	3215.14	3214.15	216.397	80.935	104.849	85.6211	0	0	115.195	121.077	0	0	0	0	886.457	non-polar phase_negative ionization	3.9176e-08	m-H	885.45
	4.0341	886.461	123.101	148.362	97.2053	159.428	149.049	140.837	0	0	0	0	0	0	9.8217	0	0	20.9995	0	0	886.461	non-polar phase_negative ionization	9.1174e-08	m+FA-2H+Na	953.441
	5.0707	890.487	1969.96	2418.98	1754.18	2476.48	2403.64	2384.92	172.044	0	0	99.0009	63.3857	89.9508	0	0	10.8971	58.105	0	0	890.487	non-polar phase_negative ionization	6.9236e-09	m-H	889.479
	5.0889	890.489	92.9684	88.186	79.4531	108.806	90.7457	91.5238	0	0	0	0	0	0	0	0	0	0	0	0	890.489	non-polar phase_negative ionization	1.3555e-09	m+FA-2H+Na	957.469
	4.1962	902.446	68.4734	70.02	58.7699	67.1459	71.8416	47.7713	87.43	59.9628	73.7958	0	0	0	0	0	0	0	0	0	902.446	non-polar phase_negative ionization	4.9209e-07	m-H	901.438
	6.3797	904.551	176.505	139.644	181.958	281.243	310.516	273.913	64.9782	48.3845	0	34.7217	0	0	64.0395	54.3374	33.667	48.4944	25.4779	52.0794	904.551	non-polar phase_negative ionization	3.0367e-07	m-H	903.544
	4.6782	906.497	53.5787	78.4816	47.4055	97.4089	107.187	129.933	0	0	0	0	0	0	0	0	0	0	0	0	906.497	non-polar phase_positive ionization	4.0755e-07	m+H	907.504
	5.0934	914.534	66.0315	78.1854	55.2723	106.675	114.646	151.53	0	0	0	0	0	0	0	0	4.1609	0	0	0	914.534	non-polar phase_positive ionization	5.0049e-07	m+H	915.541
	5.1709	916.503	202.359	201.462	158.096	322.691	339.63	284.019	142.968	96.7808	64.2078	52.7983	0	0	0	0	0	0	0	30.6724	916.503	non-polar phase_negative ionization	4.0864e-07	m-H	915.495
	5.6886	938.669	202.017	259.044	176.984	288.903	322.245	280.935	36.9268	26.9639	11.142	9.165	0	0	15.2636	0	4.4373	14.5108	6.3358	0	938.669	non-polar phase_negative ionization	4.0386e-08	m-H	937.662
	6.3805	980.575	212.092	207.056	147.673	244.643	176.665	177.394	0	0	0	0	0	0	32.4382	13.3015	2.7208	0	0	0	980.575	non-polar phase_negative ionization	7.2875e-07	m+FA-2H+Na	1047.56
	6.6939	986.602	1367.83	1202.3	973.996	1192.04	1148.34	1122.01	0	0	0	0	0	0	0	0	0	0	0	0	986.602	non-polar phase_positive ionization	1.6012e-08	m+Na	1009.59
	6.6439	994.588	176.047	185.148	180.108	193.199	201.731	211.512	0	0	0	0	0	0	0	0	0	0	0	0	994.588	non-polar phase_negative ionization	2.0032e-13	m-H	993.581
	5.8019	1002.59	78.5145	68.6766	55.1893	55.4238	72.8599	62.3497	0	0	0	0	0	0	0	0	4.6109	0	0	0	1002.59	non-polar phase_positive ionization	1.5869e-07	m+Na	1025.58
	6.3629	1004.62	555.192	533.799	810.229	810.059	959.979	768.267	108.654	0	136.388	151.057	129.784	115.42	145.373	113.918	0	131.871	100.604	101.733	1004.62	non-polar phase_positive ionization	3.6175e-06	m+H	1005.63
	6.4931	1006.59	216.42	114.809	112.84	245.184	191.174	183.927	22.7703	22.2024	26.2233	0	0	0	0	0	0	0	0	0	1006.59	non-polar phase_negative ionization	9.8895e-06	m+FA-2H+Na	1073.57
	6.7017	1009.58	799.335	685.749	555.409	754.827	626.475	575.977	0	0	0	0	0	0	0	0	0	0	0	0	1009.58	non-polar phase_positive ionization	1.6388e-07	m+H	1010.59
	6.4965	1023.58	107.562	111.702	114.493	93.7855	104.606	115.353	0	0	0	0	0	0	0	0	0	0	0	0	1023.58	non-polar phase_negative ionization	1.4971e-10	m-H	1022.57
	6.4112	1030.59	171.118	125.017	107.472	165.602	122.242	100.542	0	0	0	0	0	2.8551	1.9125	0	0	0	0	0	1030.59	non-polar phase_negative ionization	4.6351e-06	m+FA-2H+Na	1097.57
	6.4894	1030.64	1077.08	1060.51	1621.29	1579.12	1649.57	1572.54	112.033	132.677	101.525	49.9098	34.6294	0	91.925	72.7758	0	36.3505	0	37.1708	1030.64	non-polar phase_positive ionization	2.0247e-07	m+H	1031.64
	6.7076	1032.6	3586.09	3587.73	3780.05	4350.12	4178.68	4106.03	22.735	50.4979	0	0	0	0	0	0	0	0	0	0	1032.6	non-polar phase_negative ionization	2.2876e-14	m-H	1031.6
	6.969	1034.62	1117.76	994.285	950.489	1964.31	1996.29	1816.02	0	34.192	0	0	0	0	0	0	0	0	0	0	1034.62	non-polar phase_negative ionization	1.7851e-11	m-H	1033.61
	6.4946	1044.65	66.5793	55.8315	88.4304	86.9798	90.9493	87.611	13.4644	0	0	0	21.2131	0	6.1859	0	0	0	0	0	1044.65	non-polar phase_positive ionization	1.2744e-06	m+H	1045.66
	6.4929	1045.6	307.51	300.054	341.641	331.118	324.283	350.957	0	0	0	0	0	0	0	0	0	0	0	0	1045.6	non-polar phase_negative ionization	1.3025e-11	m-H	1044.59
	6.6898	1056.65	511.024	426.897	898.151	1035.27	940.684	965.06	8.6209	12.5831	0	0	0	0	0	0	0	0	0	0	1056.65	non-polar phase_positive ionization	2.2055e-06	m+H	1057.66
	5.4331	1062.58	126.928	95.9899	81.7706	79.9559	116.804	127.304	0	0	7.0633	0	0	0	0	0	0	0	0	0	1062.58	non-polar phase_negative ionization	2.2224e-06	m-H	1061.57
	5.7927	1064.59	541.345	448.182	325.777	627.182	699.792	733.294	0	0	0	0	0	0	9.028	0	0	13.6275	0	0	1064.59	non-polar phase_negative ionization	5.0935e-08	m-H	1063.59
	6.7075	1071.62	135.447	155.036	187.494	205.698	201.695	178.654	0	0	0	0	0	0	0	0	4.8338	0	0	0	1071.62	non-polar phase_negative ionization	9.4884e-09	m-H	1070.61
	6.4962	1106.51	94.3474	88.0458	87.2879	101.808	100.596	98.2618	12.5727	0	0	0	0	0	0	0	0	3.5477	0	4.0155	1106.51	non-polar phase_negative ionization	4.5801e-11	m-H	1105.51
	6.7078	1132.53	41.0502	54.765	60.4449	76.8398	66.8965	64.8365	0	0	4.1056	0	0	0	0	0	0	0	0	0	1132.53	non-polar phase_negative ionization	3.3228e-08	m-H	1131.53
	6.2436	1168.64	73.397	87.4442	94.9109	89.0297	85.8878	75.4396	12.8944	5.3655	0	0	7.4544	0	0	0	0	0	0	0	1168.64	non-polar phase_negative ionization	1.8891e-08	m-H	1167.64
	6.4703	1194.66	74.3812	89.2003	79.7635	111.677	121.217	97.6589	3.7709	3.9001	3.5443	0	6.9133	0	2.7878	0	0	0	0	0	1194.66	non-polar phase_negative ionization	4.2285e-09	m-H	1193.65
	0.6733	182.091	52.6582	136.834	99.8849	248.894	260.204	268.644	0	0	0	0	0	0	0	0	18.3002	46.6123	0	0	182.091	non-polar phase_negative ionization	3.1959e-07	m-H	181.084
	0.678	182.094	381.311	821.697	557.937	1384.87	1596.66	1629.06	0	0	22.7045	0	0	0	0	0	0	0	0	0	182.094	non-polar phase_negative ionization	5.9174e-08	m+FA-H	227.092
	4.4847	198.088	0	0	0	61.9088	65.19	50.4953	0	0	0	0	0	0	0	0	0	0	0	0	198.088	polar phase_negative ionization	1.1143e-08	m-H	197.081
	0.4885	198.138	0	0	0	73.8403	103.734	97.9134	0	0	0	0	0	0	0	0	0	0	0	0	198.138	non-polar phase_positive ionization	1.0396e-07	m+H	199.146
	0.8069	219.131	0	0	0	54.0433	33.9979	57.907	0	0	0	0	0	0	0	0	0	0	0	0	219.131	non-polar phase_positive ionization	4.2851e-06	m+H	220.138
	5.0967	226.12	0	0	0	86.9904	91.4537	54.8169	0	0	0	0	0	0	0	0	0	0	0	0	226.12	polar phase_negative ionization	2.7932e-06	m+FA-H	271.118
	5.1218	226.12	110.294	167.12	181.475	518.263	513.392	378.418	32.4051	48.7227	17.7021	47.993	44.7649	21.7605	15.1899	16.2025	37.7348	9.9078	17.2152	14.6784	226.12	polar phase_negative ionization	4.5257e-07	m-H	225.113
	1.5494	236.139	0	0	0	57.2152	78.9071	78.8867	0	0	0	0	0	0	0	0	0	0	0	0	236.139	non-polar phase_negative ionization	8.0972e-08	m-H	235.132
	1.5139	236.141	11.1392	0	0	238.474	202.387	247.023	0	0	0	0	0	0	0	0	0	0	0	3.4746	236.141	non-polar phase_negative ionization	1.6976e-09	m+FA-H	281.139
	1.5389	236.143	27.696	32.3216	0	310.783	300.834	304.245	0	0	0	0	14.7204	0	0	0	0	0	3.0381	0	236.143	non-polar phase_positive ionization	2.018e-11	m+H	237.151
	5.2298	238.121	33.0899	60.7595	54.4061	209.038	211.911	193.035	32.9317	31.3924	0	25.2956	46.7574	0	0	13.9777	0	19.0717	0	22.5987	238.121	polar phase_negative ionization	3.3927e-07	m-H	237.114
	0.9075	278.165	0	68.0339	46.3305	123.321	123.654	128.906	0	0	0	0	0	0	0	0	0	0	0	0	278.165	non-polar phase_positive ionization	7.9473e-06	m+H	279.172
	4.9621	287.1	32.6291	36.6091	45.2484	129.249	145.233	108.058	28.3544	32.5351	0	0	25.9375	0	0	0	19.2153	0	0	0	287.1	polar phase_negative ionization	4.9842e-06	m-H	286.093
	2.2305	290.19	0	23.6692	0	280.608	353.401	345.777	0	0	0	0	0	62.4538	0	0	0	0	119.206	0	290.19	non-polar phase_positive ionization	7.5056e-06	m+H	291.197
	4.3345	304.225	0	0	0	55.6962	65.5317	83.038	0	0	0	23.2911	0	0	0	0	0	0	0	0	304.225	non-polar phase_negative ionization	5.7904e-06	m-H	303.218
	0.9042	319.103	25.1062	0	0	87.9694	74.701	80.8233	0	0	0	0	0	0	0	0	0	0	0	0	319.103	non-polar phase_positive ionization	3.5417e-07	m+H	320.11
	3.2274	334.214	0	0	0	52.5651	47.6451	78.4599	0	0	0	0	0	0	0	0	0	0	0	0	334.214	non-polar phase_negative ionization	4.2625e-06	m-H	333.207
	2.1402	336.231	0	0	0	66.0629	101.772	99.7687	0	0	0	0	0	0	0	0	0	0	0	0	336.231	non-polar phase_negative ionization	6.4796e-07	m-H	335.224
	2.712	350.21	0	0	0	105.859	113.028	118.076	0	0	0	0	0	0	0	0	0	0	0	0	350.21	non-polar phase_positive ionization	2.6097e-12	m+H	351.217
	2.7223	350.21	0	0	0	63.5526	66.8513	77.6604	0	0	0	0	9.83	0	0	0	0	0	0	0	350.21	non-polar phase_negative ionization	1.0126e-08	m-H	349.203
	2.7056	362.207	0	0	14.2228	127.511	167.66	185.415	0	0	0	0	0	0	0	0	0	0	0	0	362.207	non-polar phase_negative ionization	1.8075e-07	m-H	361.2
	0.9097	370.215	3303.15	9778.03	2488.21	15404.1	12954.1	16272.3	0	0	0	37.1373	71.7696	43.2291	0	0	0	0	0	0	370.215	non-polar phase_negative ionization	7.2608e-06	m+FA-H	415.213
	4.3947	378.107	31.6388	101.182	65.0296	333.05	367.877	320.85	36.4249	40.7227	0	0	28.3894	0	0	0	71.8987	0	0	0	378.107	polar phase_negative ionization	3.5961e-07	m-H	377.1
	1.6804	380.222	0	18.0253	0	49.9524	58.8009	74.1563	0	0	0	0	0	0	0	0	0	0	0	0	380.222	non-polar phase_negative ionization	2.966e-06	m-H	379.214
	0.933	432.236	0	0	0	44.8148	63.8645	58.0174	0	0	0	0	0	0	0	0	0	0	0	0	432.236	non-polar phase_negative ionization	8.2686e-08	m-H	431.228
	0.7789	473.15	0	61.4972	50.1198	129.662	140.889	125.496	0	0	0	0	23.0474	0	0	0	0	0	0	0	473.15	non-polar phase_positive ionization	8.0016e-06	m+H	474.157
	2.1616	504.242	0	0	0	50.165	70.6265	47.7372	0	0	0	0	0	0	0	0	0	0	0	0	504.242	non-polar phase_positive ionization	9.8178e-07	m+H	505.249
	4.2373	524.155	0	0	0	85.712	104.692	100.74	0	31.6811	0	30.4948	24.0976	26.9162	0	0	0	0	0	0	524.155	polar phase_negative ionization	9.3373e-07	m-H	523.148
	5.2252	558.183	30.963	67.1281	50.0896	140.537	182.789	160.258	0	11.7095	0	0	0	0	10.3003	0	0	0	0	0	558.183	polar phase_negative ionization	1.664e-07	m-H	557.175
	6.4162	590.426	31.6286	79.0649	59.5324	253.919	210.165	189.435	17.3501	7.3755	0	0	18.5736	0	6.8954	0	0	0	0	0	590.426	non-polar phase_positive ionization	4.5969e-07	m+H	591.433
	4.1586	593.365	37.9937	61.3514	88.6089	176.716	178.118	149.413	7.9153	0	0	0	0	0	0	6.6505	0	0	0	0	593.365	non-polar phase_positive ionization	1.8899e-07	m+H	594.372
	3.8036	596.238	0	0	0	39.4673	50.5229	51.9701	0	0	0	0	0	0	0	0	0	0	0	0	596.238	polar phase_negative ionization	2.5487e-08	m-H	595.231
	5.766	596.351	0	0	0	68.0267	51.2823	53.4331	0	0	0	0	0	0	0	0	0	0	0	0	596.351	non-polar phase_negative ionization	3.8613e-08	m-H	595.343
	4.307	607.381	17.2839	0	29.379	95.8433	106.072	72.4495	0	0	0	0	0	0	0	0	0	0	0	0	607.381	non-polar phase_positive ionization	2.9289e-06	m+H	608.388
	0.8118	636.332	0	0	0	69.2188	56.4134	101.131	0	0	0	0	0	0	0	0	0	0	0	0	636.332	non-polar phase_negative ionization	9.6268e-06	m-H	635.325
	5.5204	666.431	0	62.1074	60.9813	293.003	294.2	265.213	0	0	0	0	0	0	0	0	0	0	0	0	666.431	non-polar phase_positive ionization	1.9737e-08	m+H	667.438
	0.9143	694.297	0	23.7581	0	75.3079	66.8809	64.171	0	0	0	0	0	0	0	0	0	0	0	0	694.297	non-polar phase_negative ionization	5.4217e-07	m-H	693.29
	7.0534	718.557	0	0	17.9241	80.4354	63.4087	94.4188	0	0	0	0	0	0	0	0	0	0	0	0	718.557	non-polar phase_positive ionization	1.6767e-06	m+H	719.564
	0.919	728.405	0	0	0	62.1217	75.1928	106.899	0	0	0	0	0	0	0	0	0	0	0	0	728.405	non-polar phase_negative ionization	4.9348e-06	m-H	727.398
	5.2578	730.251	45.3068	59.6871	48.5582	133.078	189.904	147.955	0	13.5698	0	0	0	0	0	4.7395	0	0	0	0	730.251	polar phase_negative ionization	3.7264e-07	m-H	729.244
	5.5968	730.451	32.1975	0	88.7676	453.689	613.782	441.927	0	79.0286	16.3503	0	0	40.6538	0	25.4419	0	79.2259	0	102.554	730.451	non-polar phase_negative ionization	3.4297e-06	m-H	729.444
	5.3365	732.262	35.6687	73.6716	41.9374	151.68	178.336	157.392	0	0	0	0	0	0	0	0	0	0	0	0	732.262	polar phase_negative ionization	4.4717e-08	m-H	731.255
	7.2077	751.533	0	0	0	295.018	371.512	232.019	0	0	0	0	0	0	0	0	0	0	0	0	751.533	non-polar phase_positive ionization	1.4216e-06	m+H	752.54
	6.5184	765.537	0	0	0	280.424	293.791	208.434	0	0	0	0	0	0	0	0	0	69.6225	0	0	765.537	non-polar phase_positive ionization	1.6446e-06	m+H	766.545
	5.0367	802.326	53.1849	42.8699	0	133.423	158.901	129.625	0	0	0	0	0	0	0	0	0	0	0	0	802.325	polar phase_negative ionization	1.29e-06	m-H	801.318
	6.4237	813.551	0	0	0	159.734	270.188	234.651	0	0	0	0	0	0	0	0	0	0	0	0	813.551	non-polar phase_positive ionization	3.0569e-06	m+H	814.558
	6.716	824.547	0	0	0	351.667	340.452	275.694	0	0	0	0	0	19.1236	0	0	13.7487	0	0	0	824.547	non-polar phase_positive ionization	1.4889e-08	m+H	825.554
	5.3979	832.371	0	0	44.3366	238.663	319.089	307.81	53.9472	61.5451	9.4158	60.4582	92.9611	66.7939	0	31.7758	14.9313	62.5187	51.2565	46.839	832.371	polar phase_negative ionization	1.9415e-06	m-H	831.363
	6.6994	832.535	0	0	0	64.1465	46.6632	60.5108	0	0	0	0	0	0	0	0	0	0	0	0	832.535	non-polar phase_positive ionization	5.8382e-08	m+H	833.542
	7.2211	848.55	0	0	0	518.123	505.616	417.08	0	0	0	0	0	0	0	0	0	0	0	0	848.55	non-polar phase_positive ionization	3.7719e-09	m+H	849.557
	7.0413	888.516	0	0	0	68.8551	47.7841	69.004	0	0	0	0	0	0	0	0	0	0	0	0	888.515	non-polar phase_negative ionization	2.1704e-07	m-H	887.508
	5.0527	932.514	0	0	38.7932	124.93	108.972	147.657	0	0	0	0	0	0	0	0	0	0	0	0	932.514	non-polar phase_positive ionization	1.6269e-06	m+H	933.522
	5.1153	954.518	0	0	0	85.8034	94.2029	117.658	0	0	0	0	0	0	0	0	0	0	0	16.6419	954.518	non-polar phase_negative ionization	1.8913e-07	m-H	953.511
	5.0819	978.514	90.7426	108.378	84.0071	270.49	278.76	323.484	0	0	0	0	0	0	0	0	0	0	0	0	978.514	non-polar phase_negative ionization	1.7463e-09	m-H	977.507
	3.4207	984.493	0	0	0	75.1692	76.3574	122.592	0	0	0	0	0	0	0	0	3.6692	0	0	0	984.493	non-polar phase_negative ionization	7.7014e-06	m-H	983.486
	4.2397	1070.57	0	0	0	73.7005	99.9195	87.3141	0	0	0	0	0	0	0	0	5.8592	0	0	0	1070.57	non-polar phase_negative ionization	3.4277e-08	m-H	1069.56
	4.9906	210.125	90.3397	136.506	183.221	277.728	290.594	288.733	29.8274	60.7595	17.2152	154.022	187.842	116.963	0	15.1899	46.9666	64.5192	65.1945	76.3542	210.125	polar phase_negative ionization	5.8358e-06	m-H	209.118
	0.7833	210.125	197.129	412.013	526.18	1141.5	1294.15	1235.83	85.297	134.963	51.6456	478.503	624.676	478.976	44.557	36.4557	0	214.46	257.573	217.783	210.125	non-polar phase_negative ionization	1.9675e-07	m-H	209.118	UNC210
	0.8375	212.14	149.671	300.003	351.957	537.248	505.385	498.291	101.031	84.0506	60.7595	255.832	282.669	169.883	37.4684	28.6623	0	110.918	133.266	113.88	212.14	non-polar phase_negative ionization	6.3641e-06	m-H	211.133
	0.8174	224.111	10.5348	25.6666	0	56.8441	66.8086	67.0216	0	4.9413	0	50.358	38.0957	45.5413	0	0	0	46.3408	66.5287	56.6479	224.111	non-polar phase_negative ionization	2.9163e-06	m+FA-2H+Na	291.091
	0.5107	290.075	83.0107	139.447	117.388	199.267	203.821	279.626	24.5344	36.2249	0	121.635	167.584	175.552	0	0	24.9014	218.134	194.442	202.677	290.075	polar phase_negative ionization	8.6734e-06	m-H	289.068
	1.5056	335.13	0	0	0	73.5674	62.6294	84.6912	0	0	0	43.8708	40.7246	35.676	0	19.2466	0	55.1526	50.242	38.5977	335.13	non-polar phase_positive ionization	2.1452e-06	m+H	336.137
	0.7982	406.236	28.487	60.6472	52.5191	284.651	276.463	334.224	0	0	0	120.539	148.672	138.446	0	0	0	106.751	147.126	102.606	406.236	non-polar phase_negative ionization	4.9695e-08	m-H	405.228
	0.7863	459.146	0	36.0221	0	126.076	149.491	139.194	0	0	0	35.753	62.7718	46.2287	0	0	0	35.8817	37.7755	0	459.146	non-polar phase_positive ionization	5.1337e-06	m+H	460.153
	4.2308	492.329	61.1694	69.8098	0	257.289	296.048	305.154	0	0	96.0992	236.726	216.219	204.045	0	0	0	143.607	160.196	208.08	492.329	non-polar phase_positive ionization	8.3374e-06	m+H	493.337
	0.5108	514.125	74.8477	118.467	110.592	274.839	288.332	400.999	48.812	27.3113	60.1533	193.852	212.304	237.85	56.4852	69.3019	59.9195	264.459	292.212	260.41	514.125	polar phase_negative ionization	6.0755e-06	m-H	513.117
	6.6169	792.5	5154.17	4615.87	4689.4	11097	10188.8	9827.58	4066.21	4098.26	4181.31	3269.61	3003.88	2746.13	3500.68	3518.44	4155.37	2809.05	2835.64	3179.78	792.5	non-polar phase_negative ionization	6.5113e-09	m-H	791.493
	4.753	916.5	307.995	398.782	382.106	569.511	591.438	432.497	0	0	0	297.532	273.778	290.068	129.764	50.0638	0	216.722	234.822	250.118	916.5	non-polar phase_negative ionization	1.6603e-06	m-H	915.493
	8.2329	434.283	0	0	0	0	0	0	0	0	0	0	0	0	51.5385	33.8462	51.4425	0	0	0	434.283	polar phase_positive ionization	1.8872e-06	m+H	435.29
	5.125	480.213	51.8448	45.9881	43.1287	0	0	0	35.0944	42.1839	32.8762	0	0	0	40.7788	35.6477	34.1636	0	0	0	480.213	polar phase_negative ionization	1.7759e-08	m-H	479.206
	9.2056	572.451	0	0	0	0	0	0	0	0	9.7132	0	0	0	57.7129	53.1845	43.145	0	0	0	572.451	polar phase_positive ionization	4.5808e-07	m+H	573.458
	4.2362	626.266	20.3821	24.7293	40.8066	0	0	0	0	0	0	0	0	0	39.6389	37.3314	48.6316	0	0	0	626.266	polar phase_positive ionization	9.7564e-06	m+H	627.273
	8.5679	708.458	0	0	0	0	0	0	0	0	0	17.2661	0	0	70.2027	66.2471	89.1137	0	0	0	708.458	polar phase_positive ionization	1.3308e-06	m+H	709.466
	0.5774	386.109	165.281	107.55	232.844	51.201	47.4901	54.0839	388.431	493.148	474.098	54.5306	73.7259	85.3126	130.742	220.052	193.692	0	35.3261	55.5356	386.11	polar phase_negative ionization	3.5156e-06	m+FA-H	431.108
	0.5227	440.088	2099.91	1262.31	2585.86	274.686	257.592	320.062	4020.61	4673.49	5269.43	714.399	679.345	1085.48	1587.13	2546.16	2227.56	340.938	254.468	627.336	440.088	polar phase_negative ionization	4.1375e-06	m-H	439.081
	0.5612	474.126	27.1427	0	37.9163	0	0	0	174.75	186.187	157.777	32.812	0	44.5495	39.6972	44.1632	32.0626	0	0	40.3615	474.126	polar phase_negative ionization	3.5574e-06	m-H	473.119
	0.5641	476.139	652.502	363.266	972.534	72.8286	57.0164	89.3759	4428.38	5099.02	4831.49	449.492	430.9	610.857	774.448	1092.6	962.452	137.754	87.4228	268.257	476.139	polar phase_negative ionization	4.4474e-09	m-H	475.131
	0.4546	490.14	0	0	13.6152	0	9.6864	7.8918	71.5283	101.651	109.975	16.1555	27.1654	10.9173	8.5573	16.8702	0	0	9.8864	0	490.14	non-polar phase_negative ionization	7.4777e-06	m+FA-2H+Na	557.12
	0.5109	518.171	421.651	255.868	613.921	0	0	56.6219	1104.38	1000.57	1443.57	143.859	110.623	238.301	299.957	393.977	302.794	0	48.2018	129.163	518.171	polar phase_negative ionization	9.694e-06	m-H	517.164
	0.532	574.114	39.6866	33.6469	32.5339	13.8067	0	0	145.364	198.283	157.665	15.3153	34.1477	33.2516	44.1197	47.9306	48.9896	8.0982	0	0	574.114	polar phase_negative ionization	4.528e-07	m-H	573.107
	0.5914	648.116	20.1999	18.5582	22.741	0	0	0	76.8433	77.1209	80.2194	23.3204	0	0	14.7305	0	0	0	0	0	648.116	polar phase_negative ionization	6.9991e-07	m-H	647.109
	0.5044	654.099	61.854	36.9272	78.2118	0	0	0	109.165	104.982	116.083	0	26.8323	23.7442	55.8906	42.1652	42.533	21.6398	13.9922	18.6088	654.099	polar phase_negative ionization	5.9601e-06	m-H	653.092
	5.0056	659.42	0	2.4875	4.3462	0	0	0	71.7405	46.326	67.2468	0	13.5979	18.8223	0	0	0	0	0	10.4676	659.42	non-polar phase_negative ionization	8.7667e-06	m-H	658.412
	5.2309	706.432	3320.99	4597.93	2666.71	3461.35	3234.82	1813.85	23348.2	24789.2	16136.2	1220.91	1646.78	900.806	5045.38	5014.02	659.052	905.523	665.579	0	706.432	non-polar phase_positive ionization	8.1448e-06	m+H	707.439
	0.5313	728.221	13.5266	0	0	0	0	0	52.9117	85.9962	74.2907	0	0	0	0	0	0	0	10.7225	0	728.221	polar phase_negative ionization	5.7219e-06	m-H	727.213
	0.5306	782.205	386.41	128.165	604.95	11.0563	13.5142	17.9651	1892.07	2915.98	2896.4	34.3853	39.4097	95.7618	214.265	527.544	414.433	23.8602	21.0162	29.7221	782.205	polar phase_negative ionization	4.0696e-06	m-H	781.198
	0.5504	814.205	0	0	25.6411	0	0	0	73.0501	86.0891	85.1581	0	0	0	0	22.4858	9.1555	11.1896	0	11.226	814.205	polar phase_negative ionization	4.6737e-06	m-H	813.198
	0.5702	818.259	3.9711	0	9.3756	0	0	0	64.8215	82.5029	82.0935	0	0	12.172	0	10.0213	0	1.7119	0	0	818.259	polar phase_negative ionization	2.4207e-07	m-H	817.251
	0.5239	860.289	73.0848	25.8391	119.605	11.0458	0	0	432.622	556.856	702.525	10.34	0	16.8623	40.5282	70.5828	61.4387	0	0	23.416	860.289	polar phase_negative ionization	4.1269e-06	m-H	859.282
	0.508	918.135	68.8683	0	62.8383	7.5814	7.2417	0	217.092	265.664	270.81	0	0	0	33.0466	81.6805	101.713	0	0	13.9445	918.135	polar phase_negative ionization	2.7097e-06	m-H	917.128
	0.5829	954.177	7.6152	15.2725	12.6543	3.1943	0	0	54.0917	63.5323	56.6552	0	0	13.0234	0	17.5744	7.9387	13.5573	0	0	954.177	polar phase_negative ionization	8.266e-06	m-H	953.17
	0.5231	958.261	17.7706	13.3559	29.7529	6.5813	0	0	122.56	123.06	168.627	19.2757	0	13.9805	34.4986	32.4753	36.2104	17.4729	10.905	16.4243	958.261	polar phase_negative ionization	1.6054e-06	m-H	957.254
	6.2332	962.605	0	0	0	0	0	0	60.61	73.217	50.105	0	0	0	0	0	0	0	0	0	962.605	non-polar phase_positive ionization	2.1815e-07	m+H	963.612
	0.5139	996.222	29.9602	4.9957	38.1863	0	6.4082	0	99.8409	100.806	102.158	12.3801	0	0	21.4378	34.2132	26.3933	0	0	0	996.222	polar phase_negative ionization	5.8175e-07	m-H	995.215
	0.4941	62.9956	83.8912	91.7904	88.8247	117.594	118.875	132.66	92.3084	83.4551	83.2469	87.4613	100.727	102.088	181.921	185.749	195.178	161.132	126.448	151.611	62.9956	polar phase_negative ionization	1.4612e-06	m-H	61.9883
	7.5092	105.567	0	0	0	0	0	0	98.5975	122.609	96.3342	88.9562	87.9384	73.9678	93.5444	76.8296	48.4764	48.6622	51.6931	59.6983	105.567	non-polar phase_negative ionization	2.9027e-06	m-H	104.559
	7.5056	105.938	0	0	0	0	0	0	83.2482	84.0063	86.4111	57.9411	70.2905	77.5628	64.2956	60.6768	23.2587	43.2729	43.05	31.955	105.938	non-polar phase_negative ionization	8.3895e-06	m-H	104.93
	0.5722	134.021	1595.18	1862.2	2061.84	1566.49	1647.66	1896.75	11577.2	9092.51	9453.4	10519	11182.2	9868.12	4818.52	3648.29	3233.43	3957.51	4180.61	4553.96	134.021	polar phase_negative ionization	1.4866e-07	m-H	133.013
	0.4303	181.93	972.628	1012.68	973.294	1046.32	1117.3	1125.86	1389.96	1347.77	1384.08	1295.68	1388.96	1462.35	1461.14	1415.85	1491.75	1475.37	1422.6	1394.87	181.93	polar phase_negative ionization	1.3889e-06	m-H	180.922
	4.2944	188.104	0	19.5383	0	30.3595	44.2941	28.9642	48.4	37.9856	37.5506	74.6893	82.5839	84.0953	53.4633	54.7551	52.2082	73.458	61.4606	60.7595	188.105	polar phase_negative ionization	5.8358e-06	m+FA-H	233.103
	0.7078	192.027	257.222	260.121	485.828	205.406	350.518	389.727	2139.53	1849.38	2955.16	4266.54	3448.97	3992.52	2047.74	1366.75	941.957	1489.3	1875.88	2144.22	192.027	polar phase_negative ionization	8.9718e-06	m-H	191.02
	0.5312	231.998	597.057	714.247	764.015	671.293	848.716	706.682	1799.45	1403.97	1507.55	2765.85	2713.58	2500.83	1762.41	1308.83	1170.64	1656.54	1663.32	1625.44	231.998	polar phase_negative ionization	1.3394e-06	m-H	230.991
	0.5857	238.034	91.3639	111.194	137.588	128.349	164.849	138.983	219.089	229.971	192.348	288.858	342.094	312.48	202.208	185.777	216.448	269.344	257.708	249.308	238.034	polar phase_negative ionization	3.9369e-06	m-H	237.026
	0.5638	268.046	1126.56	1404.88	1666.62	1050.11	1180.56	1282.66	14711.8	11644	10945.4	14169.7	15125.1	12382.8	4315.94	3110.05	2599.89	3417.74	3754.74	4027.5	268.046	polar phase_negative ionization	1.8665e-07	m-H	267.039
	0.5882	306.006	79.4152	116.838	103.789	111.248	119.869	132.461	296.706	292.895	285.087	381.491	464.67	356.74	222.281	172.983	164.642	198.558	212.854	234.375	306.006	polar phase_negative ionization	2.7842e-06	m-H	304.999
	0.4924	316.101	173.005	207.689	217.627	209.769	283.898	346.382	815.782	660.796	654.025	1057.19	1185.59	1098.93	667.56	697.865	745.883	684.94	789.842	804.539	316.101	polar phase_negative ionization	1.664e-07	m-H	315.094
	1.778	384.127	101.363	94.8788	135.237	122.113	147.682	126.073	517.615	439.707	398.111	497.829	549.116	482.969	238.393	247.877	266.272	281.071	296.989	317.87	384.127	polar phase_negative ionization	2.4207e-07	m-H	383.12
	5.4386	385.058	0	0	0	18.2278	34.4304	30.1295	73.5039	72.3085	69.1091	136.363	158.641	160.33	151.468	131.999	178.497	174.194	194.375	207.935	385.058	polar phase_negative ionization	1.0293e-07	m-H	384.051
	0.5967	389.098	172.093	187.473	214.557	67.3615	89.4695	79.051	328.543	397.235	422.603	190.532	197.664	204.082	203.571	224.772	187.526	119.541	121.406	134.627	389.098	polar phase_negative ionization	1.0771e-06	m-H	388.091
	0.5082	448.143	38.1994	54.9469	48.8897	57.9765	77.5953	66.6584	137.723	151.266	100.436	208.255	226.554	201.066	157.112	148.288	174.959	162.807	198.138	171.72	448.143	polar phase_negative ionization	2.259e-06	m-H	447.136
	0.5928	481.087	50.8199	79.2509	83.2933	67.7938	69.7735	63.7225	222.609	225.299	183.066	255.354	247.867	247.266	181.693	130.776	114.35	122.254	120.492	157.297	481.087	polar phase_negative ionization	5.8789e-06	m-H	480.08
	3.6152	523.158	0	0	0	44.5772	69.2737	74.9144	73.3113	100.635	87.4774	63.099	75.6429	65.8046	102.35	123.333	117.455	94.396	85.2012	114.201	523.158	polar phase_negative ionization	8.7687e-06	m-H	522.151
	5.0535	590.289	0	0	0	0	0	0	117.656	112.206	70.6223	65.6403	76.3715	87.3419	34.5692	30.6324	39.3232	74.1721	74.2932	74.7585	590.289	polar phase_negative ionization	4.4827e-06	m-H	589.282
	4.1109	593.366	0	0	0	0	15.1283	19.6113	118.303	139.333	96.5356	161.807	156.352	152.505	73.6701	72.4607	0	0	0	0	593.366	non-polar phase_negative ionization	7.6052e-06	m-H	592.358
	0.5248	602.141	45.6609	67.694	73.6859	103.703	128.594	118.976	115.192	157.734	142.648	299.107	291.132	275.146	238.116	262.071	186.43	261.829	270.961	315.947	602.141	polar phase_negative ionization	2.259e-06	m-H	601.134
	0.5662	638.191	25.1841	40.478	44.882	29.655	44.0079	43.4371	158.402	151.329	167.75	254.847	244.241	225.399	171.757	114.098	96.1345	124.339	158.413	177.346	638.191	polar phase_negative ionization	4.6478e-06	m-H	637.183
	0.505	673.998	79.1156	62.7286	97.3163	21.1317	14.0298	19.6431	114.844	102.202	109.269	27.1469	35.5338	45.2418	79.7033	101.904	90.9137	18.234	19.9656	31.9701	673.998	polar phase_negative ionization	3.5156e-06	m-H	672.991
	3.5885	690.385	20.578	29.389	32.5015	15.7044	0	0	57.3219	64.5564	74.12	69.0392	78.252	69.2098	68.7437	66.2191	62.5264	58.5366	70.3174	58.7448	690.385	polar phase_negative ionization	2.2435e-06	m-H	689.377
	3.5924	690.388	19.3397	29.212	0	17.5441	0	0	92.8031	113.966	84.5811	69.1905	75.871	71.6334	68.9473	75.444	87.6434	60.2346	65.2496	68.2246	690.388	polar phase_negative ionization	8.2048e-06	m+FA-H	735.386
	4.3909	752.201	0	0	0	20.7054	0	32.5496	62.7873	71.4456	66.7451	56.6894	69.3227	71.4327	70.0461	80.8383	83.078	71.7646	67.2784	69.0396	752.201	polar phase_negative ionization	2.573e-06	m-H	751.194
	9.6876	796.531	824.404	971.084	807.772	883.146	1181.41	794.193	2515.8	2487.4	2480.65	2551.49	2726.77	2513.2	2353.59	2452.36	2329.03	1862.85	1891.3	1031.56	796.531	polar phase_negative ionization	7.2326e-06	m-H	795.524
	7.2224	822.546	647.81	509.743	433.176	484.674	665.102	367.608	1921.55	1808.39	1908.35	1685.43	1609.95	1566.82	1762	1827.7	2458.75	1758.82	1819.11	1693.28	822.546	non-polar phase_negative ionization	2.5142e-06	m-H	821.539
	9.7654	822.547	0	0	0	175.709	0	0	2627.59	2011.99	2169.03	2038.59	1878.3	1498.31	2792.53	2381.38	2316.84	1215.57	1379.87	513.774	822.547	polar phase_negative ionization	2.7502e-06	m-H	821.54
	7.498	824.562	568.932	839.203	754.296	1008.47	1203.03	868.567	3305.4	3515.03	3568.77	3751.8	3539.57	3397.57	3350.08	3444.81	3436.78	3477.76	3578.21	3539.93	824.562	non-polar phase_negative ionization	6.5433e-10	m-H	823.555
	7.5042	841.554	0	52.7506	0	71.0754	86.4782	52.1289	325.955	305.947	350.818	320.8	318.272	303.27	260.49	294.852	178.274	243.166	273.92	290.19	841.554	non-polar phase_negative ionization	1.1732e-06	m-H	840.547
	7.9336	852.595	68.0834	18.9663	64.7648	0	0	0	545.012	686.866	543.728	423.147	508.398	404.713	461.947	503.346	290.762	292.271	271.146	305.691	852.595	non-polar phase_negative ionization	3.0537e-06	m-H	851.588
	9.7687	861.558	0	49.8019	44.6512	41.4598	65.5123	0	463.869	367.184	402.051	364.161	335.003	287.573	425.923	419.887	436.898	242.188	257.047	129.895	861.558	polar phase_negative ionization	1.3394e-06	m-H	860.551
	7.5023	863.574	0	0	121.315	131.726	182.519	123.869	641.065	736.356	691.436	652.826	679.768	591.544	517.854	529.152	507.656	552.668	596.271	682.9	863.574	non-polar phase_negative ionization	9.4278e-08	m-H	862.566
	6.2086	882.464	67.0914	58.3792	46.4971	79.3494	75.6828	80.4025	63.3553	64.9315	53.1882	113.586	138.772	132.753	55.2319	69.6345	65.8083	86.3559	82.5048	83	882.464	non-polar phase_negative ionization	9.0822e-06	m-H	881.456
	3.5936	904.681	851.383	993.927	1193.63	602.52	757.222	883.22	1871.91	1866.45	1774.6	1548.75	1748.88	1659.71	1247.22	1200.56	1032.16	1042.92	1001.63	972.917	904.681	polar phase_negative ionization	4.0838e-06	m-H	903.674
	3.5932	904.682	584.387	645.687	759.596	365.808	513.905	633.652	1403.41	1331.95	1305.44	1175.93	1347.2	1354.96	1006.96	898.944	920.167	798.384	763.044	743.609	904.682	polar phase_negative ionization	1.9415e-06	m+FA-H	949.68
	9.258	958.585	447.781	591.169	454.187	137.105	365.4	249.369	2051.04	1851.58	1445.91	2245.47	2070.81	2009.04	1825.01	1430.66	1324.47	994.982	1397.82	885.185	958.585	polar phase_negative ionization	8.1008e-06	m-H	957.578
	6.8116	958.586	1890.06	1888.67	1576.46	3394.36	3262.7	3276.44	4846.9	5015.26	4676.84	5091.16	4599.47	4799.97	4106.62	4266.25	3469.68	4432.57	4166.52	4395.81	958.586	non-polar phase_negative ionization	2.5379e-07	m-H	957.578
	9.4294	972.601	0	0	0	0	0	0	116.877	89.258	90.0269	134.384	139.201	143.182	71.7852	56.1675	40.314	45.9104	82.3044	50.9509	972.601	polar phase_negative ionization	8.6205e-07	m-H	971.594
	7.0184	972.602	74.0734	96.8894	0	137.309	174.589	169.077	867.866	664.674	849.802	1089.1	1056	1013.78	526.155	499.657	191.887	605.22	578.946	605.429	972.602	non-polar phase_negative ionization	1.3526e-06	m-H	971.594
	9.2542	975.576	113.222	136.779	131.522	38.3205	87.3318	86.2079	394.749	394.713	339.087	431.288	420.113	449.075	309.31	301.496	321.031	265.836	316.496	247.173	975.576	polar phase_negative ionization	1.006e-07	m-H	974.569
	9.0696	982.587	973.352	1147.57	934.507	78.7515	484.649	461.042	3177.09	2294.65	2835.53	2870.58	2654.23	2458.47	3185.52	2818.87	2449.37	2012.08	2489.3	1942.33	982.587	polar phase_negative ionization	6.712e-06	m-H	981.579
	9.3246	984.602	415.648	512.311	392.777	174.477	354.663	0	2908.63	2628.77	2707.57	2886.45	2864.26	2675.95	2688.32	2668.88	2223.51	2021.36	2213.66	1653.44	984.602	polar phase_negative ionization	5.8371e-08	m-H	983.595
	6.8436	997.594	100.534	111.031	98.3087	191.304	203.704	175.684	456.009	453.072	409.115	304.022	300.16	306.392	301.772	303.397	270.692	270.593	215.54	206.519	997.594	non-polar phase_negative ionization	9.1174e-08	m-H	996.587
	9.2495	997.595	93.6403	109.573	86.5247	36.0733	87.4036	63.1509	288.295	311.095	269.653	338.91	308.628	331.537	267.318	240.15	218.68	199.866	270.963	199.707	997.595	polar phase_negative ionization	1.3659e-06	m-H	996.587
	6.6103	999.576	0	0	0	64.8225	45.2613	62.2228	101.149	111.906	104.781	111.359	114.294	131.187	75.9046	57.5866	74.0385	88.2583	100.967	88.5984	999.576	non-polar phase_negative ionization	1.818e-07	m-H	998.569
	9.0686	999.578	129.812	165.35	105.989	29.5381	79.0498	66.1556	341.203	293.958	345.307	332.23	295.729	294.445	296.702	330.741	302.899	286.467	277.866	271.941	999.578	polar phase_negative ionization	3.9163e-07	m-H	998.571
	9.3215	1001.59	136.158	152.773	133.305	53.1917	96.8528	0	520.098	551.683	590.05	548.424	576.941	589.398	434.627	476.529	471.333	516.081	550.049	460.684	1001.59	polar phase_negative ionization	2.9382e-08	m-H	1000.59
	9.0683	1021.6	173.18	205.932	166.637	48.2118	100.498	115.809	423.308	394.67	413.215	421.189	363.739	359.679	323.69	394.932	348.216	354.568	367.641	300.282	1021.6	polar phase_negative ionization	1.5237e-06	m-H	1020.59
	9.3157	1023.61	0	68.0502	0	37.9528	79.6602	52.1099	347.334	368.576	415.025	341.865	397.578	396.705	285.573	336.959	298.853	333.174	326.44	342.911	1023.61	polar phase_negative ionization	1.2044e-07	m-H	1022.61
	6.8498	1058.51	0	26.0144	0	58.2366	56.5737	45.5497	110.397	108.567	109.835	102.548	104.605	109.372	96.6738	101.935	97.9195	87.1339	102.952	97.0471	1058.51	non-polar phase_negative ionization	1.8693e-07	m-H	1057.5
	9.3196	1084.53	0	0	0	5.0633	0	19.6591	63.0517	59.7844	47.0251	68.1997	51.1099	53.2924	73.5563	75.2259	73.9092	79.4933	100.119	79.7983	1084.53	polar phase_negative ionization	1.1819e-06	m-H	1083.52
	3.5954	1190.91	456.881	540.451	739.836	283.351	399.098	511.602	1249.85	1266.09	1232.82	964.662	1157.75	1142.46	764.704	658.618	627.028	531.956	556.928	495.884	1190.91	polar phase_negative ionization	4.9842e-06	m-H	1189.91
	0.8359	116.011	0	108.777	132.876	165.915	195.559	250.969	446.058	524.715	277.37	1846.23	1744.8	1828.33	367.508	384.927	437.563	1000.18	1262.07	1097.93	116.011	polar phase_negative ionization	1.1143e-08	m+FA-H	161.009
	0.8296	116.011	31.2477	32.8939	42.3666	66.1705	48.9146	56.2415	106.308	120.541	62.0893	430.359	418.548	428.894	90.2704	95.7771	98.9581	240.188	258.129	233.547	116.011	polar phase_negative ionization	1.2611e-09	m-H	115.004
	0.5998	135.056	0	59.295	89.4319	375.555	140.753	156.139	133.957	171.794	101.691	945.454	841.245	799.583	256.945	331.134	294.241	714.443	904.737	692.17	135.056	polar phase_positive ionization	3.8921e-06	m+H	136.063
	0.676	149.053	78.8577	113.32	138.446	238.577	233.736	124	257.033	145.103	226.805	928.598	812.572	796.753	205.597	169.341	112.171	730.337	687.488	593.649	149.053	polar phase_positive ionization	5.5531e-07	m+H	150.06
	0.4906	174.112	92.811	132.122	237.886	344.945	253.014	214.806	265.724	177.132	328.304	865.828	799.54	865.289	400.519	362.937	226.384	905.572	926.727	901.145	174.112	polar phase_positive ionization	8.8672e-07	m+H	175.119
	2.0507	202.128	0	282.36	252.361	1020.96	720.625	458.349	611.764	454.468	529.977	3013.05	2855.21	2829.63	714.458	584.41	497.135	1982.19	2217.31	1489.27	202.128	polar phase_positive ionization	9.3762e-07	m+H	203.135
	0.5112	208.023	102.322	172.378	153.216	130.824	229.847	247.184	253.968	262.329	194.044	483.937	454.95	515.375	267.702	220.379	185.526	470.776	477.736	413.958	208.023	polar phase_negative ionization	8.6853e-06	m-H	207.016
	0.4484	211.034	0	46.5455	75.2221	19.9255	46.3586	81.2186	134.856	104.209	106.7	616.254	556.237	589.837	150.675	70.7554	0	270.227	456.974	445.934	211.034	non-polar phase_negative ionization	2.0089e-06	m-H	210.026
	1.1486	212.575	0	0	0	23.2911	27.3418	0	28.3234	20.2532	31.0549	76.962	101.266	87.9231	0	19.2405	14.1772	70.797	69.7533	66.8354	212.575	polar phase_positive ionization	7.1305e-06	m+H	213.582
	0.8231	213.986	0	0	16.9537	27.1779	27.229	28.3794	41.8287	45.1171	30.7227	167.591	168.642	156.82	41.5663	42.0352	36.268	93.0312	108.168	111.625	213.986	polar phase_negative ionization	5.3017e-09	m-H	212.979
	4.9445	214.123	0	0	0	0	0	43.7376	0	0	0	176.196	181.842	200.841	44.4726	66.8795	49.1285	131.95	116.02	133.612	214.123	polar phase_positive ionization	2.4707e-07	m+H	215.13
	5.5034	216.175	0	20.3653	33.8421	99.6556	36.7448	85.7164	32.7043	97.8232	41.7821	489.441	420.092	428.761	40.0952	54.5464	83.585	320.083	249.973	353.783	216.175	polar phase_positive ionization	8.8942e-07	m+H	217.182
	2.4699	222.102	0	0	0	258.458	0	64.9539	0	61.379	77.9814	761.878	672.652	683.74	158.291	223.3	201.484	508.478	574.711	486.203	222.102	polar phase_positive ionization	2.2129e-06	m+H	223.11
	5.4246	222.127	65.0344	62.0113	0	118.557	126.394	99.9016	105.59	95.5823	87.4807	463.738	432.39	407.747	155.517	139.512	178.042	429.887	334.231	322.374	222.127	polar phase_positive ionization	9.3762e-07	m+H	223.134
	4.5271	226.124	0	0	0	180.443	0	151.599	0	120.188	120.512	678.457	746.395	716.753	186.272	244.676	243.567	770.894	776.825	609.14	226.124	polar phase_positive ionization	8.9382e-07	m+H	227.131
	0.9242	228.137	21.411	38.2381	58.6473	369.392	550.99	352.79	242.74	163.341	221.255	1127.9	1640.17	1650.33	288.092	389.043	0	1041.09	1210.89	1024.88	228.137	non-polar phase_negative ionization	4.6351e-06	m-H	227.129
	0.9391	228.139	0	31.2224	0	339.888	536.412	315.767	232.544	193.44	227.797	1348.03	1881.34	1840.14	325.531	463.03	0	1421.14	1492.5	1001.5	228.139	non-polar phase_positive ionization	9.376e-06	m+H	229.146
	2.6956	230.163	0	21.1104	0	34.7466	57.6925	47.2014	0	20.8874	0	102.355	120.729	97.3599	42.6007	44.488	33.136	75.1415	81.0257	62.551	230.163	polar phase_negative ionization	5.6455e-06	m+FA-H	275.161
	2.6235	230.165	0	246.491	231.521	815.584	564.017	291.789	509.931	290.38	395.601	2380.96	2076.58	2097.06	750.626	668.081	727.027	1499.08	1681.65	1203.5	230.165	polar phase_positive ionization	2.7076e-06	m+H	231.172
	0.5877	231.125	35.6711	53.7892	65.9164	100.892	85.4587	0	0	0	0	273.575	268.172	315.623	94.3336	80.2411	64.1987	208.031	244.986	241.094	231.125	polar phase_positive ionization	3.8921e-06	m+H	232.132
	2.1563	232.143	99.0367	172.807	170.508	572.063	348.16	138.722	354.935	121.398	235.926	1632.66	1436.97	1427.1	334.666	299.707	286.173	1102.67	1264.47	846.431	232.143	polar phase_positive ionization	7.0355e-06	m+H	233.15
	5.4344	240.135	64.0859	115.471	127.873	1315.08	1637	1431.17	3274.72	2478.97	2268.67	16619.2	15193.7	11987.9	4233.39	3554.41	4468.5	11263	10139.6	9303.34	240.135	polar phase_negative ionization	2.1902e-07	m-H	239.128
	5.4288	240.136	0	0	0	121.24	137.724	116.875	260.839	189.804	203.734	1111.06	1060.59	883.365	456.589	302.713	332.193	1036.87	826.376	824.322	240.136	polar phase_negative ionization	1.6798e-07	m+FA-H	285.135
	5.4247	240.137	98.6967	244.781	221.499	2581.79	9472.3	4831.79	8700.92	4554.06	3955.44	40305.2	40544.4	37515.2	13832.1	11602.9	15185	30651.5	26705.6	28385.5	240.137	polar phase_positive ionization	5.227e-08	m+H	241.144
	5.4245	240.139	0	0	21.4282	42.7951	111.21	83.9253	102.658	80.1165	69.9888	348.181	343.1	248.248	121.228	117.115	152.117	268.497	235.393	243.047	240.139	polar phase_positive ionization	7.7248e-06	m+NH4	258.173
	5.4286	240.139	0	0	0	38.6101	86.5952	81.752	85.564	83.2233	55.6222	315.665	351.333	256.891	141.307	125.942	137.743	246.68	209.048	227.549	240.139	polar phase_positive ionization	1.5985e-06	m+Na	263.128
	2.102	243.152	0	0	0	186.832	138.801	94.4191	123.712	99.1093	117.588	546.021	533.186	528.694	127.677	172.913	122.344	408.546	402.842	283.457	243.152	polar phase_positive ionization	5.3028e-07	m+H	244.159
	4.5436	244.131	0	85.4683	89.1597	421.917	537.921	534.89	315.621	351.641	293.257	2474.09	2494.74	2422.1	439.056	698.745	829.987	2612.37	2245.97	2266.88	244.131	polar phase_negative ionization	4.4474e-09	m-H	243.124
	4.3611	244.131	0	24.8101	0	141.307	161.028	127.439	406.474	343.728	351.882	1111.28	1120.2	848.761	607.267	678.464	378.978	954.623	829.459	628.746	244.131	polar phase_negative ionization	8.0828e-06	m-H	243.124
	4.525	244.133	57.3809	124.289	141.901	811.83	420.534	503.081	410.887	537.872	329.503	3258.1	3665.03	3512.46	662.311	970.792	1096.69	3978.79	3538.26	3225.46	244.133	polar phase_positive ionization	4.476e-08	m+H	245.14
	4.9781	256.133	0	0	0	0	45.473	48.6387	40.0259	42.8886	21.3086	148.794	178.341	136.861	48.1883	56.1555	51.9105	160.71	146.441	133.611	256.133	polar phase_positive ionization	4.5614e-06	m+H	257.14
	5.506	257.2	0	0	45.4738	90.7841	57.4289	79.8036	40.1733	78.2341	60.2565	444.063	363.026	415.627	41.0489	65.001	101.88	283.862	234.98	325.21	257.2	polar phase_positive ionization	9.2687e-07	m+H	258.208
	2.0687	259.154	71.0084	143.488	180.981	712.121	336.438	191.189	285.61	163.24	209.489	1767.04	1699.92	1695.56	349.477	381.725	332.557	1099.62	1197.72	874.657	259.154	polar phase_positive ionization	1.5985e-06	m+H	260.161
	5.7772	266.152	0	0	0	0	37.4684	0	61.7722	104.154	40.3807	405.999	406.834	369.705	82.2958	82.7858	171.203	242.307	223.953	242.991	266.152	polar phase_negative ionization	1.5746e-07	m-H	265.144
	2.9564	268.167	0	0	11.2965	11.8987	0	37.2021	37.7334	0	32.1995	132.512	110.548	122.524	0	28.8608	0	93.4867	104.655	102.157	268.167	non-polar phase_negative ionization	4.7526e-06	m-H	267.16
	0.9224	269.165	0	0	0	28.8397	35.2712	24.9914	14.9284	19.1972	18.9268	122.806	142.84	167.846	31.4978	37.9363	0	130.158	118.558	84.9793	269.165	non-polar phase_positive ionization	5.2152e-06	m+H	270.173
	3.4896	276.199	139.764	130.65	137.097	151.962	138.976	144.557	134.757	71.748	125.643	500.219	553.334	634.992	134.762	106.269	0	417.667	468.44	431.294	276.199	non-polar phase_positive ionization	7.3458e-07	m+H	277.207
	5.4229	281.165	0	0	0	132.206	313.073	306.244	314.738	247.07	224.847	1273.25	1327.97	1189.11	505.596	428.874	520.466	1054.02	997.806	1032.13	281.165	polar phase_positive ionization	1.0311e-08	m+H	282.172
	5.4231	281.165	0	0	0	0	101.907	109.837	94.1724	101.977	77.7144	305.427	367.047	283.056	139.894	138.568	130.107	235.564	233.912	228.242	281.165	polar phase_positive ionization	9.7612e-06	m+Na	304.154
	4.5297	282.089	0	0	0	0	0	54.6761	58.3721	66.4456	46.7751	197.437	239.931	233.503	65.7361	0	0	205.8	172.989	189.755	282.089	polar phase_positive ionization	4.1323e-06	m+H	283.096
	2.6276	292.205	0	223.847	153.161	698.395	791.974	908.402	502.905	349.674	244.961	2813.36	3310.96	3354.06	454.279	445.385	0	2551.22	2686.53	2330.01	292.205	non-polar phase_positive ionization	3.5682e-08	m+H	293.213
	3.4943	294.221	0	0	0	138.163	193.925	283.836	111.594	340.514	117.804	1475.3	1639.48	1818.18	241.895	355.466	61.5024	1319.35	1461.35	1244.3	294.221	non-polar phase_positive ionization	9.1749e-08	m+Na	317.211
	5.4337	303.131	0	0	0	17.2152	15.9466	12.6814	34.4304	0	0	108.439	136.329	119.953	33.6933	30.8371	42.5316	89.1544	70.1057	75.3176	303.131	polar phase_negative ionization	1.2759e-06	m-H	302.124
	5.4255	310.202	0	0	0	62.2174	0	85.4685	77.8127	72.5789	54.9646	346.404	348.801	398.983	112.272	102.125	0	302.282	305.266	374.46	310.202	polar phase_positive ionization	3.6368e-06	m+H	311.21
	0.4988	313.101	0	29.0584	25.5605	0	25.8421	39.6151	72.4922	45.0678	62.1061	173.553	158.291	192.926	100.555	51.7137	55.7802	123.47	130.58	126.445	313.101	polar phase_negative ionization	7.6249e-06	m-H	312.094
	5.4356	313.153	0	0	0	40.5407	63.6306	42.079	89.114	70.8861	66.9363	214.088	232.56	221.495	91.1392	80.056	121.502	190.585	188.899	212.919	313.153	polar phase_negative ionization	3.8884e-08	m-H	312.146
	5.4309	325.154	0	0	0	25.3165	23.2911	0	26.5812	40.5063	23.2911	85.3792	80.5568	85.1407	39.7495	26.3291	39.586	76.2548	58.0988	63.0607	325.154	polar phase_negative ionization	4.7445e-06	m-H	324.147
	5.0855	328.225	22.2785	26.2402	31.3924	83.038	135.804	170.822	90.1266	107.055	65.728	1030.79	819.296	1094.53	207.751	136.136	181.547	621.963	833.161	970.044	328.225	polar phase_negative ionization	1.1302e-06	m-H	327.218
	6.3659	338.209	0	0	0	49.6202	85.2926	108.581	24.3038	71.4033	32.4051	365.688	398.367	453.894	34.4304	45.5696	75.9493	333.572	240.686	417.597	338.209	polar phase_negative ionization	3.0012e-06	m-H	337.202
	5.4354	340.061	0	0	0	27.6729	30.3797	19.2405	59.4957	37.1812	46.8827	98.7072	104.783	93.8901	66.7028	67.0058	70.8861	107.289	87.8806	93.2461	340.061	polar phase_negative ionization	1.2395e-07	m-H	339.054
	5.4322	352.164	0	0	0	0	0	0	21.7884	0	0	69.355	52.7632	62.2283	35.4861	21.2669	22.0634	40.7781	34.3252	43.9627	352.164	polar phase_negative ionization	8.4599e-06	m-H	351.157
	0.5002	360.121	13.0292	17.2646	18.5699	38.9676	27.1348	23.4128	65.7119	33.6886	35.2	136.568	129.778	139.969	87.6698	86.3141	62.2964	83.3784	66.3615	77.5174	360.121	polar phase_negative ionization	2.3599e-06	m-H	359.114
	3.5066	367.236	0	0	0	26.774	0	0	32.7004	56.458	0	168.307	251.85	228.182	44.6598	55.1914	20.148	170.7	198.721	211.263	367.236	non-polar phase_negative ionization	1.9083e-06	m-H	366.229
	3.6143	372.24	0	0	0	201.582	58.5694	48.2373	86.5306	46.9719	0	455.27	498.589	485.36	93.8375	103.985	133.856	278.926	340.356	324.808	372.24	polar phase_positive ionization	2.9377e-06	m+H	373.247
	0.4974	376.022	19.0018	32.096	49.791	43.6413	62.3828	52.8353	37.5939	17.3427	42.9008	160.591	158.724	134.874	100.972	81.0607	55.1518	162.915	148.651	138.094	376.022	polar phase_negative ionization	5.3888e-06	m-H	375.015
	6.1592	380.267	0	0	0	38.0703	25.6067	0	0	20.7347	0	161.13	133.76	167.344	43.0793	26.7335	28.2924	115.372	124.665	164.689	380.267	polar phase_positive ionization	3.6865e-06	m+H	381.274
	4.6218	382.144	0	0	0	0	0	0	0	0	0	54.003	63.1396	44.3933	25.3104	44.1473	29.9092	39.8213	36.751	31.6193	382.144	polar phase_negative ionization	1.8886e-06	m-H	381.137
	0.5783	390.073	43.425	91.0671	120.702	73.9553	80.6421	157.764	271.085	176.69	169.195	515.192	519.602	467.69	230.738	144.156	139.626	263.173	324.583	358.752	390.073	polar phase_negative ionization	9.1174e-06	m+FA-2H+Na	457.053
	2.9696	390.208	0	0	0	0	27.955	48.1902	43.7246	25.2719	36.0973	124.871	118.368	138.177	38.2754	24.0611	0	106.224	122.817	146.18	390.208	non-polar phase_negative ionization	5.7554e-06	m-H	389.201
	4.776	394.139	0	0	0	0	0	26.1207	23.4037	17.2152	0	97.7162	87.7754	90.8284	34.2665	43.6752	55.5827	91.2665	101.194	94.5171	394.139	polar phase_positive ionization	1.8379e-06	m+H	395.146
	4.7746	394.14	0	0	0	37.0176	37.4376	39.5505	37.5211	27.4998	22.462	108.464	115.942	118.9	39.8566	51.1888	82.4391	121.695	102.451	103.038	394.14	polar phase_negative ionization	1.3324e-06	m-H	393.132
	3.5025	394.142	0	0	0	0	0	0	33.4177	45.4232	13.5931	75.7827	93.7414	93.6644	23.0797	26.3291	0	87.9995	93.4853	87.212	394.142	non-polar phase_negative ionization	1.0772e-06	m+FA-H	439.14
	2.9424	429.184	15.3485	0	0	44.6842	46.4766	71.3639	39.3264	38.493	46.5639	244.791	208.506	208.185	74.3856	47.9005	0	187.426	204.432	173.248	429.184	non-polar phase_positive ionization	1.0349e-06	m+H	430.192
	3.4895	434.171	0	0	0	39.636	50.086	63.0733	40.6558	85.6891	33.127	286.168	302.453	303.391	70.2284	63.9887	19.8506	203.101	243.607	178.802	434.171	non-polar phase_positive ionization	2.1815e-07	m+H	435.178
	5.4343	434.266	0	0	0	0	0	0	34.8032	17.6203	0	180.821	218.859	157.96	44.1343	43.3878	49.9456	136.77	99.3423	132.372	434.266	polar phase_negative ionization	7.09e-07	m+FA-2H+Na	501.246
	3.692	456.311	0	0	0	32.257	40.4667	0	30.9779	29.2693	30.1698	151.679	180.541	186.632	47.6752	0	0	101.605	137.374	150.294	456.311	non-polar phase_positive ionization	5.128e-06	m+H	457.318
	4.6716	479.232	0	0	0	44.49	86.7532	51.9299	89.0297	0	39.3196	282.693	262.535	307.149	62.5013	58.4805	53.9044	278.013	297.523	253.551	479.232	polar phase_positive ionization	6.2293e-07	m+H	480.24
	5.4227	480.272	0	0	0	0	44.8146	0	65.6164	38.0026	0	258.488	290.901	204.287	73.7927	79.075	88.1013	190.832	158.816	171.164	480.272	polar phase_positive ionization	7.0355e-06	m+Na	503.261
	2.1741	514.315	0	0	0	0	40.3049	57.9652	119.78	90.384	95.9529	473.433	407.254	516.005	120.411	75.8918	16.2025	336.143	344.844	284.007	514.315	non-polar phase_positive ionization	3.0742e-07	m+H	515.322
	2.27	530.309	0	0	0	78.2228	111.484	124.554	105.297	152.464	0	472.954	605.975	646.003	116.993	148.588	0	504.226	533.474	407.772	530.309	non-polar phase_positive ionization	5.1184e-06	m+H	531.316
	5.4347	533.183	0	0	0	0	0	0	38.0984	24.3088	27.6696	274.856	289.272	261.587	101.098	79.7536	88.762	265.793	198.815	261.542	533.183	polar phase_negative ionization	2.1305e-08	m-H	532.176
	4.0663	538.334	44.0887	70.5613	82.955	90.9886	102.345	80.7731	211.211	124.384	0	554.956	572.754	571.109	159.011	79.6319	0	403.369	460.107	532.992	538.334	non-polar phase_negative ionization	3.5266e-06	m-H	537.327
	8.5039	554.506	0	0	0	98.1469	97.5084	57.9958	95.465	109.652	62.132	362.046	354.065	398.922	126.737	91.1277	0	354.424	414.357	341.603	554.506	non-polar phase_positive ionization	7.3819e-07	m+H	555.514
	4.5587	556.21	0	0	50.0057	50.6765	0	0	59.7762	0	0	242.099	285.531	248.656	72.7324	132.028	102.989	184.48	200.777	188.208	556.21	polar phase_negative ionization	3.1534e-06	m-H	555.203
	5.0273	560.407	0	0	0	9.7575	0	39.5506	121.514	82.9365	103.25	415.259	506.623	529.703	174.918	137.267	0	336.551	341.704	367.75	560.407	non-polar phase_positive ionization	1.8054e-06	m+H	561.414
	2.2912	576.313	0	0	0	151.383	165.429	193.772	197.112	295.663	108.256	596.316	771.451	857.672	122.233	225.289	53.7513	597.722	638.074	580.865	576.313	non-polar phase_negative ionization	2.3572e-06	m-H	575.306
	3.2321	580.291	0	0	0	136.992	128.515	102.004	251.268	415.365	144.3	1009.06	818.498	925.774	160.286	139.075	0	474.968	654.065	632.146	580.291	non-polar phase_negative ionization	1.4457e-06	m-H	579.284
	3.6726	585.347	0	0	0	75.5331	0	147.566	17.0043	14.636	12.5756	359.057	419.807	459.049	20.9214	114.156	104.87	293.912	326.821	284.794	585.347	polar phase_negative ionization	2.5555e-06	m-H	584.34
	3.5771	586.25	15.0506	0	0	32.6796	27.0712	17.565	0	22.8378	0	90.2073	95.0104	88.4523	32.4799	30.12	29.8375	70.2783	83.437	72.4177	586.25	polar phase_positive ionization	1.6296e-06	m+H	587.257
	0.5429	702.198	0	0	12.2522	33.3069	32.0036	35.5613	0	0	14.8231	71.5137	81.1475	68.9453	35.6764	26.8869	48.1311	58.2428	76.253	62.7352	702.198	polar phase_negative ionization	3.9824e-06	m-H	701.191
	4.5439	702.343	0	0	0	0	0	0	17.1788	0	9.078	68.2412	59.309	75.8535	13.5426	23.1087	15.6361	60.0998	38.9335	38.4394	702.343	polar phase_negative ionization	3.6101e-06	m-H	701.336
	3.1826	724.385	108.426	179.111	0	492.832	689.635	616.668	1250.38	1953.91	674.528	3187.71	3311.63	3215.84	650.076	818.852	175.414	1450.85	1869.66	1916.8	724.385	non-polar phase_negative ionization	4.6631e-06	m-H	723.378
	5.6986	740.382	0	0	0	0	0	0	0	45.1432	56.0397	156.516	137.013	155.665	41.5794	26.2901	26.2327	101.295	120.601	101.725	740.382	polar phase_negative ionization	1.109e-06	m-H	739.375
	6.0143	744.477	132.501	519.917	829.403	627.331	717.835	1611.94	1471.89	1024.5	1068.46	3573.38	3040.03	3817.15	1523.52	1339.38	763.377	3376.23	3289.29	3533.19	744.477	non-polar phase_negative ionization	4.8554e-06	m-H	743.469
	6.1843	764.507	0	106.04	0	478.836	554.925	397.244	942.151	751.129	748.024	3568.36	4167.97	3875.14	1447.72	1528.25	100.73	4033.63	3398.94	2789.76	764.507	non-polar phase_positive ionization	5.2283e-06	m+H	765.514
	5.4199	774.33	0	0	0	0	18.4354	16.5611	16.0134	12.3388	11.8398	75.3513	77.3202	62.83	16.7218	12.4828	18.6635	52.3073	43.0916	36.9236	774.33	polar phase_positive ionization	3.2254e-06	m+H	775.338
	4.2009	782.442	0	0	0	23.3127	0	0	236.566	196.027	229.232	738.244	981.661	1102.02	423.426	379.047	63.5731	869.869	987.954	916.67	782.442	non-polar phase_negative ionization	2.5566e-06	m-H	781.435
	4.0601	784.454	0	0	0	106.537	0	84.5751	729.821	584.73	727.58	1538.03	1493.95	2014.99	773.298	560.187	111.008	1731.04	1925.03	1696.68	784.454	non-polar phase_negative ionization	1.4696e-06	m-H	783.447
	6.6526	785.568	30.1694	0	0	39.3012	74.5562	98.9359	190.279	104.386	151.51	798.884	667.173	734.534	153.488	126.817	0	779.186	700.523	474.007	785.568	non-polar phase_positive ionization	2.8875e-06	m+H	786.575
	4.3996	800.532	0	0	0	29.0771	30.0981	30.3814	52.2471	46.3398	48.5328	223.52	233.251	219.608	94.3683	60.1207	0	173.996	161.189	205.567	800.532	non-polar phase_positive ionization	1.8296e-06	m+H	801.539
	6.1856	810.509	53.657	0	0	460.669	466.942	246.374	1097.87	885.45	766.951	2730.38	2600.19	2963.07	1038.72	1071.95	0	2155.99	1773.83	1865.81	810.509	non-polar phase_negative ionization	4.1018e-06	m-H	809.502
	8.7861	812.526	0	0	41.1165	0	63.6109	0	298.288	167.068	151.509	1043.39	1041.25	1014.9	366.215	214.615	200.195	575.523	560.559	158.122	812.526	polar phase_negative ionization	8.1008e-06	m-H	811.519
	6.2891	815.527	0	0	0	145.512	169.555	0	1035.71	504.987	916.335	1375.62	1098.69	1262.71	101.827	94.8714	192.422	1247.25	984.134	994	815.527	non-polar phase_positive ionization	5.0235e-06	m+H	816.534
	5.6268	828.523	0	0	0	225.805	0	0	459.828	327.293	309.059	1375.62	1234.61	1243.69	502.689	311.972	38.8904	951.991	859.661	967.765	828.523	non-polar phase_negative ionization	1.0576e-06	m-H	827.515
	5.62	844.516	0	0	0	191.192	177.452	0	217.234	163.362	111.529	464.811	642.239	568.743	132.78	181.451	0	616.898	594.823	546.204	844.516	non-polar phase_negative ionization	6.5293e-06	m-H	843.509
	4.3905	846.534	0	0	0	119.345	150.719	137.188	384.544	266.27	283.624	1147.3	1341.5	1235.29	440.676	349.753	53.5797	895.725	933.356	930.45	846.534	non-polar phase_negative ionization	2.1106e-07	m-H	845.527
	6.2468	854.537	110.774	93.295	91.5474	208.913	233.646	223.785	1486.24	1022.81	884.527	2304.46	3187.5	3627.06	743.553	912.051	0	3337.91	3152.16	3246.84	854.537	non-polar phase_negative ionization	2.1583e-06	m-H	853.53
	6.4665	856.554	0	52.1216	0	0	0	0	710.278	791.473	615.404	1218.48	1717.12	2147.55	0	476.712	97.8159	1737.36	1503.03	1630.68	856.554	non-polar phase_negative ionization	5.5846e-06	m-H	855.547
	5.0286	866.508	0	0	0	99.5554	52.8206	106.658	114.092	76.1021	82.1664	403.71	440.323	490.816	164.857	139.286	15.9548	407.606	380.054	312.843	866.508	non-polar phase_positive ionization	2.5543e-06	m+H	867.515
	3.6702	871.572	0	0	8.1422	22.3004	29.14	35.2759	0	0	0	95.992	87.8466	99.4671	11.8958	38.1609	26.2052	70.587	82.8113	72.9554	871.572	polar phase_negative ionization	1.6798e-07	m-H	870.565
	8.0106	874.566	0	0	0	0	0	0	0	0	0	106.432	113.396	112.117	49.7707	48.8488	44.5737	53.097	58.9894	19.8637	874.566	polar phase_negative ionization	3.0691e-07	m-H	873.558
	5.0175	884.516	35.8079	45.0703	28.6374	188.809	212.059	273.311	1615.29	948.11	999.21	4261.11	4177.48	4605.1	1733.32	1527.34	118.659	3784.12	3782.18	3640.8	884.516	non-polar phase_positive ionization	8.488e-07	m+H	885.524
	5.0109	884.519	6.8147	11.2595	0	31.6904	30.2494	0	174.14	212.86	193.714	580.487	583.669	520.816	266.952	270.765	43.1662	403.213	431.216	310.001	884.519	non-polar phase_positive ionization	9.6773e-06	m+NH4	902.553
	6.2562	893.552	0	0	0	0	18.2588	0	107.123	65.2932	58.0904	144.203	156.419	185.969	57.7043	0	0	172.739	149.676	140.667	893.552	non-polar phase_negative ionization	5.2806e-06	m-H	892.544
	3.4967	900.503	33.7476	0	65.5385	0	0	0	526.474	309.392	506.196	1481.89	1425.88	1613.59	0	409.427	0	1309.62	1407.14	1018.92	900.503	non-polar phase_negative ionization	4.8727e-07	m+FA-H	945.501
	5.6726	926.566	0	0	0	147.428	168.227	192.332	329.28	240.53	187.288	1067.49	1294.01	1132.42	391.662	390.18	38.7143	877.656	845.428	672.94	926.566	non-polar phase_positive ionization	2.4557e-06	m+H	927.573
	5.6127	928.576	0	60.6958	0	148.772	180.374	169.46	747.721	369.752	468.067	1909.43	1431.36	1423.41	648.07	327.893	73.7895	1050.35	1116.75	1101.78	928.576	non-polar phase_negative ionization	9.7032e-06	m+FA-H	973.574
	5.0223	930.518	52.9417	76.7211	57.1864	409.548	425.065	540.739	3542.74	2154.59	2072.18	10223.9	10522.8	11493.2	3167.06	2700.65	577.194	11207.8	9462.79	8688.04	930.518	non-polar phase_negative ionization	1.3482e-07	m-H	929.511
	7.9328	930.521	0	0	0	0	0	0	54.2638	43.985	41.3186	193.04	224.43	296.679	98.5958	58.5422	34.8433	165.202	193.806	202.543	930.521	polar phase_negative ionization	3.9369e-06	m-H	929.513
	5.8347	936.584	68.575	57.8175	51.3795	116.714	148.219	158.736	1255.47	543.818	1026.16	2978.94	2736.42	2985.96	1181.83	753.422	73.0453	2634.32	2623.34	2132.42	936.584	non-polar phase_positive ionization	2.6859e-06	m+H	937.592
	3.6128	944.495	0	0	49.7256	0	50.8836	406.812	333.188	242.53	231.819	1106.92	1197.3	1462.72	422.125	455.977	68.1252	1124.43	1279.68	991.861	944.495	non-polar phase_negative ionization	8.8462e-06	m-H	943.488
	4.6049	946.51	0	0	0	37.3199	39.5853	0	130.02	81.9791	126.347	280.757	298.952	381.666	136.767	102.444	0	299.442	330.384	306.103	946.51	non-polar phase_negative ionization	4.7753e-06	m-H	945.503
	5.0353	947.507	0	0	1.8692	1.5447	0	0	45.9139	32.7878	26.1758	68.7151	68.272	71.4694	26.3519	31.1301	0	60.7576	53.2607	53.7046	947.507	non-polar phase_negative ionization	5.5285e-06	m-H	946.5
	8.502	954.59	0	0	0	0	149.549	0	113.938	104.91	128.143	400.804	478.072	435.903	149.979	106.599	114.786	224.169	240.389	210.539	954.59	polar phase_positive ionization	7.1305e-06	m+Na	977.579
	8.5166	954.592	8.589	7.1591	0	0	68.5361	63.5309	65.0231	58.4745	71.2009	291.692	268.738	321.365	86.2836	57.903	67.716	183.538	199.209	135.505	954.592	polar phase_positive ionization	2.2311e-06	m+NH4	972.626
	5.6011	958.551	0	0	0	0	0	0	159.862	108.969	0	405.286	493.111	532.912	150.307	110.951	0	321.58	299.717	261.961	958.551	non-polar phase_negative ionization	5.7554e-06	m-H	957.544
	5.3035	972.565	0	230.169	174.916	396.261	519.068	741.785	1496.95	377.064	818.996	3949.53	3012.74	3536.86	1578.64	684.125	118.199	3993.34	3902.39	3924.74	972.565	non-polar phase_negative ionization	2.6338e-06	m-H	971.558
	5.7167	972.566	0	0	0	156.304	160.471	138.263	605.385	397.017	241.72	1298.25	1403.84	1256.93	0	485.018	0	778.188	777.836	756.908	972.566	non-polar phase_negative ionization	4.8439e-06	m-H	971.558
	8.7955	976.597	54.6509	83.4103	79.0051	52.6526	72.3831	96.3143	121.711	60.1429	72.7477	634.382	515.111	594.011	103.844	61.4125	53.3153	406.937	450.306	294.565	976.597	polar phase_negative ionization	4.528e-07	m-H	975.59
	8.528	1000.6	0	0	0	0	0	18.7966	338.772	192.493	218.059	1229.1	1082.49	1223.5	379.189	225.911	0	574.272	692.752	410.826	1000.6	polar phase_negative ionization	1.5532e-06	m-H	999.59
	5.834	1000.6	121.278	140.151	150.233	352.032	513.569	542.606	3808.3	1317.82	2256.49	11857.9	8995.37	10599	2977.65	1332.39	414.848	5203.49	8672.42	7207.72	1000.6	non-polar phase_negative ionization	5.1488e-06	m-H	999.59
	4.1888	1005.54	0	0	0	42.4871	28.2302	0	21.0722	6.9942	0	117.328	113.079	115.238	13.8258	27.7099	28.5624	89.2273	127.707	95.2614	1005.54	polar phase_positive ionization	9.3164e-06	m+H	1006.54
	5.8035	1016.59	206.99	242.606	190.811	436.803	498.732	452.378	2035.17	1365.89	1818.91	3128.4	3856.24	4779.71	1157.52	1258.02	221.136	4504.61	4346.38	3339.23	1016.59	non-polar phase_negative ionization	7.0197e-06	m-H	1015.58
	6.0804	1018.61	0	0	0	0	84.5205	0	598.456	711.196	617.648	910.181	1304.98	1236.33	0	406.162	0	1238.58	991.591	881.246	1018.61	non-polar phase_negative ionization	7.0509e-06	m-H	1017.6
	8.5102	1024.65	0	0	0	13.3985	48.1454	29.3096	0	0	0	122.929	98.8846	130.557	51.4605	40.1693	36.6287	78.6351	95.2748	75.6896	1024.65	polar phase_positive ionization	3.377e-06	m+H	1025.66
	4.3279	1034.6	0	0	16.6815	0	0	60.2596	296.171	183.395	160.664	924.562	854.22	1132.81	366.678	254.66	0	765.234	746.987	553.182	1034.6	non-polar phase_negative ionization	5.8865e-06	m-H	1033.6
	6.6714	1120.64	0	0	0	0	0	0	191.052	174.91	78.754	256.517	323.194	257.54	50.8454	50.8775	23.8668	185.101	145.184	222.315	1120.64	non-polar phase_negative ionization	7.8749e-06	m-H	1119.63
	3.3489	288.129	0	0	0	0	0	0	0	0	0	44.6109	43.9536	61.1223	0	0	0	0	0	0	288.129	polar phase_negative ionization	2.4207e-07	m-H	287.122
	1.3087	303.164	0	0	0	0	0	0	0	0	0	74.9731	65.0543	80.6565	0	0	0	0	0	0	303.164	polar phase_positive ionization	5.4791e-09	m+H	304.171
	5.3339	324.196	0	0	0	0	0	0	0	0	0	78.4391	103.052	97.1224	0	0	0	0	0	0	324.196	polar phase_positive ionization	4.3934e-08	m+H	325.203
	5.5849	328.231	0	0	0	0	0	0	0	0	0	99.1547	95.6855	99.3215	0	0	0	0	0	0	328.231	polar phase_positive ionization	1.4157e-16	m+Na	351.22
	0.5811	341.221	0	0	0	0	0	0	0	0	0	61.5278	45.6856	62.5135	0	0	0	0	0	0	341.221	non-polar phase_positive ionization	7.6795e-08	m+H	342.228
	5.2116	352.131	0	0	0	0	0	0	0	0	0	78.9116	66.5649	65.2981	0	0	0	0	0	0	352.131	polar phase_positive ionization	5.4791e-09	m+H	353.139
	2.0174	360.2	0	0	0	0	0	0	0	0	0	173.675	187.581	234.989	0	0	0	0	0	0	360.2	polar phase_positive ionization	1.5771e-07	m+H	361.208
	1.3326	398.282	0	0	0	0	0	0	12.3868	0	0	52.1053	83.9384	64.4445	0	0	0	0	0	0	398.282	non-polar phase_positive ionization	4.5419e-06	m+H	399.289
	3.0521	405.152	0	0	0	0	0	19.8371	0	0	0	48.0369	45.9862	58.9981	0	0	0	0	0	0	405.152	non-polar phase_positive ionization	4.8962e-06	m+H	406.16
	4.4903	475.284	0	0	0	0	0	0	0	0	0	62.4003	54.2397	42.5767	0	0	0	0	0	0	475.284	non-polar phase_positive ionization	2.0989e-07	m+H	476.291
	5.2318	496.352	0	0	0	0	0	0	0	0	0	58.5276	48.8758	51.6758	0	0	0	22.4812	0	0	496.352	non-polar phase_positive ionization	4.7597e-06	m+H	497.359
	3.1171	498.305	0	0	0	0	0	14.9147	0	0	0	75.1051	97.5067	103.602	0	0	0	0	0	0	498.305	non-polar phase_positive ionization	2.2721e-07	m+H	499.312
	5.1169	508.367	0	0	0	0	0	0	0	0	0	47.9588	65.5543	55.4444	0	0	0	0	0	0	508.367	non-polar phase_positive ionization	4.6881e-08	m+H	509.374
	5.2622	509.184	0	0	0	0	0	0	0	0	0	17.7968	24.3259	23.1543	0	0	0	0	0	0	509.184	polar phase_negative ionization	5.8371e-08	m-H	508.176
	5.2236	509.277	0	0	0	0	0	0	0	0	0	38.9197	56.2654	51.3246	0	0	0	0	0	0	509.277	polar phase_negative ionization	1.5469e-07	m-H	508.27
	5.3002	520.383	0	0	0	0	0	0	0	0	0	66.4102	72.4514	104.783	0	0	0	0	0	0	520.383	non-polar phase_positive ionization	3.0079e-06	m+H	521.39
	0.7224	546.302	0	0	0	0	0	0	0	0	0	52.9261	58.2059	51.1883	0	0	0	0	0	0	546.302	non-polar phase_positive ionization	2.018e-11	m+H	547.309
	5.255	558.376	0	0	0	0	0	0	8.6076	18.7638	0	138.423	198.113	133.245	9.259	7.4574	13.6921	42.9931	33.2048	63.3572	558.376	polar phase_negative ionization	4.305e-06	m-H	557.369
	9.1254	619.478	0	0	0	0	21.2459	0	22.9514	0	7.9419	143.798	93.5267	118.036	0	0	0	0	0	0	619.478	polar phase_positive ionization	7.8518e-06	m+H	620.485
	9.3021	621.494	0	0	0	0	0	0	0	0	0	101.737	86.6769	107.684	0	0	0	0	0	0	621.494	polar phase_positive ionization	5.6751e-09	m+H	622.502
	2.3226	622.441	0	0	0	0	0	0	0	0	0	306.138	227.192	353.12	0	0	0	0	0	0	622.441	non-polar phase_negative ionization	4.5571e-07	m-H	621.433
	9.6245	624.494	0	0	0	69.3303	0	0	0	62.6827	0	239.317	278.036	271.945	0	0	0	48.6727	51.5687	0	624.494	polar phase_positive ionization	7.1698e-06	m+Na	647.483
	3.3235	646.391	0	0	0	0	0	0	0	15.786	0	303.975	221.58	290.346	0	0	2.9546	0	0	0	646.391	non-polar phase_positive ionization	7.5922e-08	m+H	647.399
	5.1255	651.463	0	0	0	0	0	15.6377	0	0	0	49.8844	45.9751	50.2842	0	0	0	0	0	0	651.463	non-polar phase_positive ionization	2.9026e-07	m+H	652.471
	2.6217	660.424	0	0	0	15.5197	0	0	0	0	0	69.3204	53.9167	43.9302	0	0	0	0	0	0	660.424	non-polar phase_positive ionization	8.3929e-06	m+H	661.431
	6.977	670.549	0	0	0	0	0	0	31.7086	36.7773	27.432	196.55	217.033	287.713	31.3349	28.0376	0	0	0	0	670.549	non-polar phase_positive ionization	1.0743e-06	m+H	671.556
	8.2788	850.57	0	0	14.1546	0	0	0	0	0	0	103.188	109.815	114.802	0	0	0	0	0	0	850.57	polar phase_negative ionization	9.1855e-10	m-H	849.562
	6.4803	856.603	0	0	0	0	0	0	0	21.6916	0	123.186	162.328	159.14	24.5479	20.3299	0	0	0	0	856.603	non-polar phase_positive ionization	3.0742e-07	m+H	857.61
	3.0938	860.515	0	0	0	0	0	0	0	0	0	89.6827	108.35	157.556	0	0	0	0	0	0	860.515	non-polar phase_negative ionization	7.3471e-06	m-H	859.508
	4.6976	900.503	0	0	0	0	0	0	43.2276	0	0	99.1281	110.901	111.618	0	0	0	0	0	0	900.503	non-polar phase_negative ionization	1.4281e-06	m-H	899.496
	4.2086	908.548	0	0	0	0	0	0	0	0	0	125.488	121.842	117.865	0	0	4.2531	0	0	0	908.548	non-polar phase_positive ionization	4.3504e-14	m+H	909.555
	4.4987	985.601	0	0	0	0	0	0	0	20.4488	0	112.592	104.612	94.3538	0	0	0	0	0	0	985.601	non-polar phase_positive ionization	2.6292e-08	m+H	986.609
	4.7965	1016.59	0	0	0	0	0	0	0	0	101.318	567.83	542.058	739.271	0	0	0	0	0	0	1016.59	non-polar phase_negative ionization	2.4833e-07	m-H	1015.58
	5.2186	1090.78	0	0	0	3.7767	0	0	0	0	0	106.695	91.4626	79.2788	8.7309	0	0	23.573	16.8408	44.5505	1090.78	non-polar phase_negative ionization	7.6356e-07	m-H	1089.78
	0.8396	160.002	0	0	0	0	0	0	0	0	0	120.642	131.613	150.682	0	0	0	83.6173	88.5834	87.8226	160.002	polar phase_negative ionization	3.3413e-09	m+FA-H	205
	4.4016	174.128	0	0	0	0	0	0	0	0	23.3959	207.133	199.15	209.507	0	0	22.9107	204.13	139.889	161.959	174.128	polar phase_positive ionization	1.6743e-07	m+H	175.135
	0.7764	186.103	0	0	0	57.7851	0	21.1031	38.8487	0	0	271.798	277.925	264.279	34.6717	45.8183	0	216.106	244.072	193.383	186.103	polar phase_positive ionization	2.8327e-07	m+H	187.11
	1.0398	196.148	0	0	0	74.2073	64.5328	69.287	0	17.407	0	388.981	372.272	454.654	20.5102	34.2621	0	291.3	307.148	245.756	196.148	non-polar phase_positive ionization	1.6807e-08	m+H	197.155
	5.6054	212.143	0	0	0	0	0	0	0	0	0	38.481	36.4557	52.6582	0	0	0	25.654	33.1825	45.9553	212.143	polar phase_negative ionization	4.7888e-06	m-H	211.136
	4.2746	212.144	0	0	0	0	0	0	0	0	0	641.01	533.5	655.424	0	0	0	478.6	362.942	429.848	212.144	polar phase_positive ionization	2.8132e-08	m+H	213.151
	4.3115	213.175	0	0	0	198.319	0	0	0	64.5351	0	664.027	707.405	713.505	0	0	0	587.176	558.462	494.09	213.175	polar phase_positive ionization	2.5967e-07	m+H	214.182
	1.038	214.157	0	0	0	29.6398	26.3291	38.5097	0	10.4641	11.1392	152.682	129.733	194.915	6.3852	10.1266	0	94.9745	107.126	120.174	214.157	non-polar phase_negative ionization	7.1309e-07	m-H	213.15
	1.0351	214.158	0	0	21.5471	58.4777	62.9934	69.4597	0	33.4177	0	372.278	317.35	428.145	0	31.0029	0	176.028	218.781	257.164	214.158	non-polar phase_negative ionization	2.8329e-07	m+FA-H	259.156
	1.0073	214.158	0	0	0	0	0	0	0	22.4318	0	231.572	225.061	317.577	0	9.9827	0	163.677	184.612	131.76	214.158	non-polar phase_positive ionization	8.3516e-07	m+H	215.166
	1.6552	214.159	0	0	14.5655	44.6259	53.2464	126.087	0	0	0	305.363	287.693	365.636	0	0	9.5305	164.846	246.498	242.478	214.159	non-polar phase_positive ionization	1.3543e-06	m+H	215.166
	3.0509	216.137	0	0	0	0	4.3204	9.3873	7.5411	3.3094	0	39.4943	52.8182	55.5878	0	0	0	38.0984	36.8642	39.2827	216.137	non-polar phase_positive ionization	3.2509e-07	m+H	217.145
	1.203	216.172	0	12.1519	19.2405	50.6329	58.7342	70.8861	26.3291	32.9574	28.2808	325.315	307.192	278.15	23.2911	40.8439	11.1392	242.871	205.013	207.42	216.172	non-polar phase_negative ionization	6.1221e-09	m-H	215.165
	5.5165	216.172	0	0	0	0	0	0	0	15.1899	0	69.8734	83.038	74.8464	0	0	0	55.2118	40.2405	60.7595	216.172	polar phase_negative ionization	1.6798e-07	m-H	215.165
	1.2015	216.173	0	17.2152	38.9065	133.075	150.215	184.189	35.306	87.8441	54.4498	746.178	680.03	728.264	49.6608	62.6093	14.1772	577.346	512.599	541.29	216.173	non-polar phase_negative ionization	4.5831e-10	m+FA-H	261.171
	4.3885	220.131	0	0	0	0	0	0	0	0	0	124.897	90.9283	103.713	0	0	10.8414	100.721	62.7848	72.9611	220.131	polar phase_negative ionization	9.6229e-07	m-H	219.124
	4.8754	226.122	0	0	0	0	0	0	0	0	0	379.498	468.179	566.757	52.3266	0	65.6467	448.963	378.71	356.178	226.122	polar phase_positive ionization	1.0297e-06	m+H	227.129
	4.2937	230.148	0	0	0	0	0	0	0	0	0	209.039	190.197	197.833	0	0	0	155.949	123.103	146.262	230.148	polar phase_negative ionization	6.6712e-10	m-H	229.141
	4.3152	230.152	0	0	0	0	15.2177	0	0	0	0	293.13	261.2	340.172	0	0	0	239.755	195.633	219.272	230.153	polar phase_negative ionization	2.1305e-08	m+FA-H	275.151
	0.8286	232.024	21.8262	0	27.7863	0	33.7745	46.4905	80.9609	97.5619	46.5407	632.443	613.139	592.066	61.7993	56.2357	75.3227	222.47	296.129	299.354	232.024	polar phase_negative ionization	3.5639e-09	m-H	231.017
	0.9007	234.039	0	28.6934	0	0	44.935	54.5443	0	0	38.0679	320.779	292.059	279.103	0	34.1125	0	140.624	176.124	172.524	234.039	polar phase_negative ionization	1.5469e-07	m-H	233.032
	2.5125	234.185	0	0	0	0	0	0	0	0	0	64.8787	72.449	79.3855	0	0	0	48.0199	52.089	43.0759	234.185	polar phase_positive ionization	5.6751e-09	m+H	235.192
	5.3509	237.174	0	0	0	0	0	0	0	0	0	99.8428	102.569	111.669	0	0	0	82.5295	68.2534	109.995	237.174	polar phase_positive ionization	4.1529e-07	m+H	238.181
	1.0297	237.175	0	0	0	41.2354	54.5236	59.8869	0	28.9127	0	319.566	373.768	408.783	0	30.7255	0	282.342	303.816	245.85	237.175	non-polar phase_positive ionization	3.61e-08	m+H	238.183
	2.2779	240.175	0	0	0	88.4487	81.6401	59.7305	0	0	0	280.642	315.125	217.936	0	0	0	209.191	182.526	152.942	240.175	non-polar phase_positive ionization	5.3615e-07	m+H	241.183
	2.5612	244.613	0	0	0	0	0	0	0	0	0	81.1661	83.7164	66.4495	0	0	0	66.2467	78.8198	50.8478	244.613	non-polar phase_positive ionization	2.0094e-07	m+H	245.621
	5.7673	248.143	0	0	0	0	0	0	0	0	0	66.0463	88.1017	78.5406	0	0	0	55.3857	50.3383	70.4131	248.143	polar phase_positive ionization	2.7528e-07	m+H	249.151
	1.1944	250.098	0	0	0	0	0	0	0	0	0	81.2263	66.6449	57.1633	0	0	0	48.989	58.4547	39.7618	250.098	polar phase_positive ionization	9.0713e-07	m+H	251.106
	6.4181	250.194	0	0	0	0	0	0	0	29.7387	0	303.87	232.949	342.737	0	0	0	159.364	189.368	236.596	250.194	polar phase_positive ionization	1.837e-06	m+H	251.202
	2.5846	250.195	0	0	0	267.35	377.843	396.622	171.343	136.43	155.502	4025.52	3562.4	4322.75	279.791	169.779	23.6062	3149.06	3505.67	2702.06	250.195	non-polar phase_positive ionization	1.3603e-08	m+H	251.203
	1.3327	252.113	0	0	0	0	0	0	42.6985	0	0	222.807	189.133	173.691	0	0	0	123.779	159.167	103.905	252.113	polar phase_positive ionization	1.5985e-06	m+H	253.12
	4.2595	253.165	0	0	0	0	0	22.4025	0	32.8025	0	146.348	150.007	150.535	0	0	0	129.419	102.142	114.683	253.165	polar phase_positive ionization	1.6743e-07	m+H	254.172
	1.4236	254.152	0	0	0	0	0	0	17.2152	0	10.4641	82.4751	128.545	121.372	0	24.0276	0	56.7311	76.0024	51.8241	254.152	non-polar phase_negative ionization	6.523e-06	m-H	253.145
	2.8926	264.211	0	0	0	42.7414	52.8153	56.4875	0	19.6154	0	735.515	493.512	697.265	31.345	30.2908	0	400.335	402.81	355.59	264.211	non-polar phase_positive ionization	4.4065e-07	m+H	265.218
	5.8005	266.154	0	0	0	0	0	54.4159	91.4288	133.958	0	582.868	615.762	570.747	96.5201	0	177.903	347.185	367.725	371.724	266.154	polar phase_positive ionization	1.0999e-06	m+H	267.161
	2.0147	268.167	0	0	0	39.43	55.4555	65.8228	0	0	13.1646	452.708	442.467	595.37	45.5696	0	0	362.382	427.602	386.55	268.167	non-polar phase_negative ionization	8.5726e-08	m-H	267.16
	6.0238	268.167	0	0	0	0	37.7054	40.6982	42.5316	59.0565	24.3038	394.791	430.132	390.498	39.098	50.2177	108.324	210.469	200.252	253.841	268.167	polar phase_negative ionization	4.1964e-08	m-H	267.16
	6.021	268.17	0	0	0	60.5065	67.964	99.5757	69.808	101.36	39.5152	677.502	813.805	718.146	87.3787	89.2509	176.316	410.736	390.1	456.141	268.17	polar phase_positive ionization	5.227e-08	m+H	269.177
	2.5901	268.203	0	9.8601	0	126.323	143.17	177.463	88.3956	70.3766	73.9241	1591.54	1379.65	1838.99	106.329	68.8608	9.7211	1012.02	1298.09	1200.94	268.203	non-polar phase_negative ionization	4.8768e-08	m-H	267.196
	2.5932	268.204	0	0	0	234.934	298.622	352.543	163.819	146.084	162.557	3342.73	2818	3705.04	253.935	150.037	46.5823	2520.18	2879.08	2735.22	268.204	non-polar phase_negative ionization	1.0746e-08	m+FA-H	313.202
	6.4089	268.204	0	0	0	0	0	0	0	0	0	69.721	71.1111	96.4276	0	0	0	53.896	42.1085	71.9968	268.204	polar phase_negative ionization	1.7383e-06	m-H	267.197
	3.0264	268.205	0	0	0	0	0	33.3558	0	12.4558	0	252.889	252.426	221.068	0	0	0	184.324	158.365	128.639	268.205	non-polar phase_positive ionization	3.784e-08	m+H	269.212
	4.7856	276.158	0	0	0	0	35.4101	40.4207	60.6148	52.6582	52.3942	551.479	455.056	450.447	56.2954	41.519	51.0133	361.467	332.052	439.27	276.158	polar phase_negative ionization	5.8371e-08	m-H	275.15
	2.6673	276.211	0	0	0	0	30.3731	0	35.1583	33.3416	54.0065	396.165	344.247	477.542	72.6607	62.6001	0	242.352	307.337	312.603	276.211	non-polar phase_positive ionization	6.4251e-07	m+H	277.218
	3.3295	278.225	36.2652	79.2474	59.4732	713.675	964.179	1105.53	1576.08	1796.97	1642.49	53751.6	48697.4	60720	1919.25	1354.54	201.579	29680.5	37044.4	39588.8	278.225	non-polar phase_positive ionization	1.8074e-08	m+H	279.232
	5.2131	280.17	0	0	0	0	0	0	0	0	0	129.525	131.229	149.981	0	0	0	111.177	144.392	88.6818	280.17	polar phase_positive ionization	5.5136e-07	m+H	281.177
	0.4026	281.08	0	25.0571	0	0	0	16.2244	45.0685	0	32.3704	408.517	389.098	386.402	187.508	85.5621	0	228.616	282.863	209.949	281.08	non-polar phase_positive ionization	5.9463e-06	m+H	282.087
	2.9017	282.218	0	0	0	17.2152	24.1994	26.3291	14.1772	9.1139	0	211.795	185.436	205.59	10.1266	12.1519	0	99.1361	116.246	134.949	282.218	non-polar phase_negative ionization	5.5151e-09	m-H	281.211
	1.9276	284.196	0	0	0	69.043	136.881	140.28	0	37.0633	0	581.795	776.235	763.818	0	0	0	562.354	587.027	512.924	284.196	non-polar phase_negative ionization	4.1105e-08	m-H	283.189
	1.7985	284.21	0	0	0	55.634	55.3479	93.6699	0	66.3979	0	809.679	777.9	831.052	36.8561	51.1588	0	669.654	644.923	504.803	284.21	non-polar phase_negative ionization	4.3596e-09	m+FA-H	329.208
	2.2726	286.177	0	0	0	27.3418	38.481	22.5851	0	7.8987	0	116.177	113.775	99.1852	0	0	0	109.367	59.8184	64.9988	286.177	non-polar phase_negative ionization	2.5839e-06	m-H	285.17
	2.8553	291.125	0	0	0	0	0	0	0	0	0	103.427	81.1469	68.0356	0	0	0	69.9179	64.9059	51.888	291.125	polar phase_positive ionization	1.4492e-06	m+H	292.133
	8.5325	292.203	0	0	0	0	0	0	0	0	0	49.3333	63.6677	75.6913	0	0	0	49.0448	59.2097	48.1723	292.203	non-polar phase_positive ionization	3.4071e-07	m+H	293.21
	2.9956	294.16	42.386	82.9638	74.0198	247.163	175.558	69.0005	0	74.7139	92.3889	878.075	743.589	702.593	0	111.764	97.3241	540.398	614.796	488.781	294.16	polar phase_positive ionization	1.629e-06	m+H	295.167
	3.5025	294.218	0	0	0	16.6834	0	0	0	23.2131	0	89.5881	74.0226	99.2558	0	0	0	56.0681	70.8525	60.5548	294.218	non-polar phase_negative ionization	1.0635e-06	m+FA-2H+Na	361.198
	3.4894	294.219	50.9279	84.1175	76.7251	1717.94	2267.18	3160.67	1599.61	3974.13	1416.08	58891.9	76599	86382.8	2609.86	3446.93	543.184	48285.2	58998.5	58336.3	294.219	non-polar phase_positive ionization	2.2721e-07	m+H	295.226
	3.4981	294.219	0	0	0	399.507	556.029	723.863	621.212	1152.35	379.01	9395.66	9907.74	11291.4	669.906	864.357	282.142	4127.56	4775.83	7758.18	294.219	non-polar phase_negative ionization	5.8076e-07	m+FA-H	339.217
	3.5014	294.219	0	0	0	112.706	132.057	168.767	138.262	266.466	112.68	1354.17	1565.41	1655.63	157.268	206.131	54.3647	919.95	1095.52	1256.78	294.219	non-polar phase_negative ionization	5.0935e-08	m-H	293.212
	6.6795	294.22	0	0	0	0	0	0	0	0	0	504.366	357.99	509.068	130.76	64.2055	0	259.051	286.156	399.871	294.22	polar phase_negative ionization	4.3849e-06	m+FA-H	339.218
	0.9108	294.22	0	0	0	23.8303	0	0	10.5293	17.5989	0	298.025	289.449	383.139	21.5098	17.0167	0	227.434	253.414	191.374	294.22	non-polar phase_positive ionization	1.8451e-07	m+H	295.227
	2.7193	294.22	0	0	0	0	0	86.365	12.207	0	0	781.743	907.574	1046.9	0	0	0	829.435	697.076	597.859	294.22	non-polar phase_positive ionization	1.4523e-07	m+H	295.228
	3.8391	294.221	0	0	0	0	0	67.2711	0	0	0	590.178	607.84	631.311	0	0	0	379.783	430.126	431.76	294.221	non-polar phase_positive ionization	1.1786e-10	m+H	295.228
	2.489	294.221	21.3516	0	0	81.0767	338.023	409.341	201.609	461.318	171.335	3385.98	3922.28	3818.81	260.172	313.775	57.6482	2293.56	2385.95	2349.51	294.221	non-polar phase_positive ionization	1.762e-09	m+H	295.228
	3.0609	294.221	0	0	0	0	0	0	0	0	0	582.323	466.65	612.48	0	0	0	382.683	429.507	408.42	294.221	non-polar phase_positive ionization	1.1454e-08	m+H	295.228
	5.1897	296.164	0	0	0	32.3073	38.3809	0	36.5125	0	0	276.78	271.224	315.656	0	42.0164	0	245.405	253.548	218.796	296.164	polar phase_positive ionization	9.2559e-08	m+H	297.172
	3.3411	296.234	0	33.8049	0	342.022	441.282	523.79	885.452	1071.56	876.606	15053.4	12489.8	15709.8	912.599	711.241	211.558	9276.03	10979.4	10856	296.235	non-polar phase_negative ionization	7.0294e-09	m+FA-H	341.233
	1.8584	298.213	0	0	0	0	0	0	0	0	10.1266	62.5591	78.2105	90.1882	0	0	0	50.0928	61.8723	53.4792	298.213	non-polar phase_negative ionization	1.7345e-07	m-H	297.206
	1.8573	298.215	0	0	0	8.5379	0	0	9.789	0	0	103.504	99.4136	134.819	0	0	0	79.0963	90.0887	106.213	298.215	non-polar phase_negative ionization	1.8201e-07	m+FA-H	343.214
	2.7678	299.187	51.4801	50.4415	58.3933	230.847	58.764	46.3211	71.3101	47.686	68.139	527.633	591.174	695.547	55.268	66.1487	61.2545	428.132	505.568	476.877	299.187	polar phase_positive ionization	2.7909e-06	m+H	300.195
	0.843	300.19	0	0	0	0	0	0	0	0	0	187.809	246.641	264.337	0	0	0	173.779	183.319	178.02	300.19	non-polar phase_negative ionization	2.9031e-08	m-H	299.183
	3.7318	301.198	0	0	0	0	0	0	36.4931	0	28.3062	212.924	180.107	174.177	44.1357	0	0	150.167	167.79	140.885	301.198	polar phase_positive ionization	6.8812e-07	m+H	302.205
	5.0229	302.172	0	0	0	0	0	0	0	0	0	59.1716	53.2523	62.4017	0	0	7.0886	41.9108	34.0315	38.4619	302.172	polar phase_negative ionization	4.9978e-09	m+FA-H	347.17
	5.0323	302.175	0	0	0	34.6998	0	29.8704	0	21.5577	0	415.396	465.11	423.97	0	0	30.9077	227.079	240.751	209.335	302.175	polar phase_positive ionization	2.5015e-09	m+H	303.182
	5.0358	302.175	0	0	0	0	0	0	9.0947	0	0	64.9936	66.9587	57.6003	12.3768	0	0	46.4657	35.6985	40.494	302.175	polar phase_positive ionization	2.7528e-07	m+NH4	320.209
	0.6784	302.195	0	10.1266	0	42.8987	49.6619	56.7077	0	0	8.8344	305.3	380.52	403.272	0	18.413	0	243.233	303.368	173.913	302.195	non-polar phase_negative ionization	5.9498e-07	m-H	301.188
	4.8129	302.209	0	0	0	20.1315	0	0	20.2532	0	0	175.673	157.353	143.094	0	0	39.075	109.639	101.134	112.189	302.209	polar phase_negative ionization	2.8046e-07	m-H	301.201
	4.8052	302.21	0	0	0	0	0	0	0	0	0	72.7552	87.3755	58.742	0	0	0	61.8575	50.4226	57.5762	302.209	polar phase_negative ionization	1.664e-07	m+FA-H	347.208
	3.7234	304.242	74.0507	66.3906	69.6951	0	40.4139	50.8286	31.1029	0	42.3473	784.55	560.18	799.807	65.4047	39.4752	0	467.281	589.763	573.919	304.242	non-polar phase_positive ionization	4.9659e-07	m+H	305.249
	4.0563	306.257	0	0	0	0	12.645	0	0	47.0842	19.2282	451.268	380.679	511.89	44.6614	0	0	264.599	361.661	460.561	306.257	non-polar phase_positive ionization	2.144e-06	m+H	307.264
	5.8409	308.197	0	0	0	0	27.5651	40.9705	10.2038	0	0	169.506	175.663	207.406	26.5349	0	0	105.665	168.289	178.718	308.197	polar phase_negative ionization	2.573e-06	m-H	307.19
	1.4007	308.199	0	0	0	0	0	0	25.3165	13.8044	5.6709	175.5	162.342	222.774	0	21.2658	0	126.82	179.958	167.37	308.199	non-polar phase_negative ionization	3.9787e-07	m-H	307.192
	1.3371	310.213	0	8.7895	0	0	19.4661	18.4335	0	0	0	116.979	107.12	121.191	33.4177	0	0	86.6008	104.506	93.6696	310.213	non-polar phase_negative ionization	2.7724e-07	m-H	309.206
	5.6119	310.216	0	0	0	0	0	0	0	37.8824	0	415.459	334.889	355.991	0	0	0	259.582	250.176	328.104	310.216	polar phase_positive ionization	9.8363e-08	m+H	311.223
	6.1727	310.216	0	0	0	71.3924	50.6942	0	0	31.7357	0	232.711	230.867	261.626	50.1071	0	0	157.875	161.637	199.027	310.216	polar phase_positive ionization	2.7076e-06	m+Na	333.205
	1.3715	310.216	0	0	0	63.7029	0	0	61.5561	0	47.8198	1246.71	1025.61	1112.58	76.2377	57.3536	0	951.699	1037.31	832.272	310.216	non-polar phase_positive ionization	9.7036e-09	m+H	311.223
	6.4597	312.215	0	0	4.1025	0	0	0	0	0	17.7224	135.102	165.761	165.911	24.3038	0	0	52.4435	64.3507	84.7043	312.215	polar phase_negative ionization	2.4384e-07	m-H	311.208
	2.9202	312.226	3.038	0	0	0	0	0	0	0	0	117.119	163.97	161.758	0	0	0	71.918	92.7698	73.8335	312.226	non-polar phase_negative ionization	1.4791e-07	m-H	311.219
	2.5429	312.229	0	0	0	114.029	151.412	201.442	119.407	149.444	72.4536	1524.18	1381.54	1693.87	0	135.419	40.6042	881.243	1054.71	1066.95	312.229	non-polar phase_negative ionization	9.4884e-09	m-H	311.222
	2.4817	312.23	0	15.6533	16.4408	200.136	286.963	376.068	322.592	406.5	197.584	3126.82	3542.77	3695.85	319.781	311.769	110.38	1897.62	2300.54	2585.85	312.23	non-polar phase_negative ionization	1.3436e-08	m+FA-H	357.228
	2.7228	312.231	0	0	0	271.679	434.744	291.519	69.4595	231.5	65.4972	2939.2	3371.66	3780.59	76.5387	0	0	2316.84	2386.55	1921.89	312.231	non-polar phase_positive ionization	2.6292e-08	m+H	313.239
	3.3854	312.232	0	0	0	0	69.5487	130.277	0	0	0	265.197	305.628	357.688	0	0	0	174.054	235.725	163.828	312.232	non-polar phase_positive ionization	7.692e-06	m+Na	335.221
	0.9165	312.232	0	0	0	25.9712	33.2715	35.1222	0	18.8246	0	384.236	438.894	524.305	25.0956	24.0079	0	335.658	406.299	240.736	312.232	non-polar phase_positive ionization	1.1873e-06	m+H	313.239
	2.5857	312.232	0	0	0	53.8474	87.6824	112.403	0	51.448	58.9481	939.314	1132.53	1190.21	85.1078	87.4949	0	782.703	799.236	661.064	312.232	non-polar phase_positive ionization	2.6292e-08	m+H	313.239
	2.5007	312.232	0	0	0	0	124.356	105.089	62.4513	0	70.547	1434.49	1422	1600.72	131.275	74.6144	0	978.347	1044.83	832.915	312.232	non-polar phase_positive ionization	4.1767e-09	m+NH4	330.266
	5.2496	312.232	0	0	0	0	0	48.9218	26.3583	47.6013	0	249.21	280.823	271.874	34.8384	0	49.4409	112.571	141.832	168.282	312.232	polar phase_positive ionization	1.4923e-06	m+H	313.239
	3.4003	312.233	62.3277	52.8523	0	0	48.9914	100.725	0	77.4053	0	760.195	936.435	1022.68	32.1729	0	0	491.189	621.987	499.879	312.233	non-polar phase_positive ionization	2.0094e-07	m+H	313.24
	3.3146	313.263	0	0	0	19.278	16.3463	0	0	32.8598	0	302.007	250.49	288.931	0	0	0	177.011	201.054	173.503	313.263	non-polar phase_positive ionization	9.2369e-09	m+H	314.271
	5.2061	314.172	0	0	0	43.5443	62.7848	61.9832	86.8068	38.9971	0	827.803	810.349	864.001	140.548	66.5521	70.78	629.256	667.318	613.18	314.172	polar phase_negative ionization	6.6712e-10	m-H	313.165
	5.1895	314.173	0	0	0	0	0	0	0	0	0	74.9111	55.9414	69.0408	0	0	0	54.5755	51.7467	46.3271	314.173	polar phase_negative ionization	2.1353e-08	m+FA-H	359.171
	5.2006	314.174	0	0	0	0	33.9187	0	0	0	0	190.946	169.594	153.321	49.1036	0	0	132.941	152.138	144.002	314.174	polar phase_positive ionization	1.2475e-06	m+Na	337.163
	1.8991	315.682	0	0	0	55.6962	0	0	0	0	0	152.388	153.43	179.425	0	0	0	127.863	106.066	132.311	315.682	polar phase_positive ionization	1.555e-06	m+H	316.689
	2.5663	316.221	0	0	0	0	0	0	0	0	0	116.962	86.7272	123.753	0	0	0	84.6208	92.0568	99.1817	316.221	non-polar phase_negative ionization	4.9695e-08	m-H	315.214
	2.9426	318.223	0	0	0	0	9.3571	0	0	0	0	114.413	107.161	98.5895	0	0	0	87.9018	78.4875	61.9535	318.223	non-polar phase_positive ionization	1.8074e-08	m+Na	341.213
	3.8893	320.233	0	0	0	0	0	0	0	43.2067	0	190.504	224.262	278.068	0	33.1703	0	113.4	160.233	193.991	320.233	non-polar phase_negative ionization	4.1448e-06	m+FA-H	365.231
	3.8832	320.236	0	0	0	0	0	0	0	21.553	0	91.8855	103.986	109.487	0	18.6137	0	62.8696	69.7043	65.5786	320.236	non-polar phase_positive ionization	1.5618e-07	m+Na	343.226
	3.8848	320.237	0	0	0	32.2413	0	0	26.0557	135.616	29.1181	745.68	1006.33	1172.21	41.6655	99.3402	0	676.521	759.205	713.154	320.237	non-polar phase_positive ionization	9.2051e-07	m+H	321.244
	2.4045	321.266	0	0	0	0	0	0	8.505	0	0	50.9673	35.7076	59.7094	0	0	0	18.0947	18.9007	20.7329	321.266	non-polar phase_positive ionization	6.0747e-06	m+H	322.274
	3.7182	322.251	0	0	0	0	0	0	0	32.4971	28.3374	300.497	251.39	390.264	36.3538	0	0	158.993	218.886	298.249	322.251	non-polar phase_negative ionization	9.4254e-06	m+FA-H	367.249
	4.2399	322.253	0	0	0	0	0	0	0	20.6164	0	86.4103	93.5535	119.657	0	23.4834	0	43.5536	65.5797	72.015	322.253	non-polar phase_positive ionization	9.264e-06	m+Na	345.242
	3.2203	322.253	0	0	0	0	0	17.6841	0	22.2881	0	133.672	148.547	160.172	0	0	0	89.8474	98.165	101.868	322.253	non-polar phase_positive ionization	2.1298e-08	m+H	323.26
	4.2358	322.253	35.8906	0	0	0	74.7008	79.8956	0	203.664	53.2501	941.807	1146.4	1439.09	93.1263	157.186	0	755.076	864.5	1111.41	322.253	non-polar phase_positive ionization	5.0951e-06	m+H	323.26
	4.0466	324.265	0	0	0	0	0	0	0	22.2785	11.2258	172.042	126.206	194.047	12.1842	0	0	80.9495	93.1123	130.23	324.265	non-polar phase_negative ionization	2.6373e-06	m-H	323.258
	4.0632	324.267	0	0	0	0	10.4974	0	21.8734	33.3307	23.4535	239.268	217.305	315.201	0	19.8252	10.6042	158.578	182.3	270.649	324.267	non-polar phase_negative ionization	4.6351e-06	m+FA-H	369.265
	5.3961	326.21	0	0	0	0	0	0	0	0	0	94.8541	119.074	109.792	0	0	0	121.591	92.1562	52.2818	326.21	polar phase_negative ionization	8.8889e-06	m+FA-H	371.208
	1.3729	328.222	0	0	0	100.238	223.213	219.438	163.215	161.802	96.8912	2342.94	2697.86	2858.15	217.485	208.209	50.7581	1763.15	2277.03	1575.73	328.222	non-polar phase_negative ionization	5.6609e-08	m-H	327.215
	1.3664	328.225	0	0	0	31.5346	28.7465	33.7571	25.3165	26.9736	21.1646	380.327	439.329	447.066	22.7289	32.1799	0	292.887	332.9	292.06	328.225	non-polar phase_negative ionization	1.2092e-09	m+FA-H	373.223
	1.9072	328.225	0	0	0	0	59.8493	66.7314	23.9116	24.8313	0	493.029	865.986	712.25	32.7751	24.1445	0	458.264	363.44	355.055	328.225	non-polar phase_negative ionization	5.521e-06	m-H	327.217
	1.3372	328.227	3.8885	0	0	110.036	132.332	101.915	65.7841	107.052	0	1241.3	1663.72	1707.94	93.1999	144.546	0	1037.86	1248.16	817.049	328.227	non-polar phase_positive ionization	7.7361e-07	m+H	329.234
	1.3683	328.227	0	0	0	0	18.8246	17.6213	0	29.623	0	276.913	310.582	263.671	22.5478	26.1539	0	224.503	225.392	169.818	328.227	non-polar phase_positive ionization	4.0805e-08	m+NH4	346.261
	1.3643	328.229	0	0	0	27.127	0	32.2125	0	0	0	220.127	251.333	277.288	0	0	0	165.273	205.275	172.564	328.229	non-polar phase_positive ionization	2.6817e-08	m+Na	351.218
	5.2628	330.24	0	0	0	40.5185	66.6874	69.8734	110.38	155.822	79.8031	849.755	919.418	939.791	102.572	123.727	146.991	363.208	426.421	622.06	330.24	polar phase_negative ionization	1.1818e-07	m-H	329.233
	0.9244	330.24	0	0	0	0	0	19.5089	0	0	0	223.523	192.573	279.232	0	0	0	173.434	224.73	156.552	330.24	non-polar phase_negative ionization	4.9957e-07	m+FA-H	375.239
	5.2546	330.241	0	0	0	0	0	35.4431	0	31.3237	8.6402	148.042	141.186	124.396	23.591	0	33.4663	78.9583	103.561	94.1654	330.241	polar phase_positive ionization	7.5398e-06	m+NH4	348.274
	5.2608	330.241	0	0	0	0	0	0	13.6121	25.3165	11.7494	94.6628	114.049	118.573	21.7488	11.1392	25.3165	52.397	59.0933	76.3882	330.241	polar phase_negative ionization	2.4207e-07	m+FA-H	375.239
	0.9142	330.241	19.2405	0	0	165.062	168.671	185.769	145.171	152.663	81.8228	2569.57	2619.29	3213.53	119.396	113.244	29.692	1657.98	2445.28	1772.76	330.241	non-polar phase_negative ionization	1.4791e-07	m-H	329.234
	2.477	330.241	0	0	0	0	0	8.8765	0	23.3722	0	91.5216	79.077	96.7876	11.7468	5.5696	0	49.7499	62.4776	79.8535	330.241	non-polar phase_negative ionization	1.6616e-06	m-H	329.234
	3.4058	330.264	0	0	0	0	0	0	0	0	0	126.994	163.725	154.95	0	0	0	84.1771	110.397	112.795	330.264	non-polar phase_positive ionization	3.839e-08	m+H	331.271
	2.0387	331.176	0	0	0	188.612	0	0	0	14.2465	0	574.129	636.402	760.176	56.3153	0	0	412.549	477.638	453.385	331.176	polar phase_positive ionization	1.6296e-06	m+H	332.183
	2.4434	331.21	0	0	0	260.751	0	0	0	27.4772	0	860.459	806.565	981.4	0	73.2955	69.1102	657.109	699.461	631.958	331.21	polar phase_positive ionization	6.3998e-07	m+H	332.217
	3.4875	335.247	15.9956	0	0	94.9378	123.979	170.068	62.5322	211.993	93.7957	1092.2	1073.82	1226.5	163.363	243.056	43.5638	881.718	948.252	805.844	335.247	non-polar phase_positive ionization	2.9462e-08	m+Na	358.236
	3.156	338.247	9.1399	0	0	0	0	0	0	0	0	96.9397	129.561	147.401	0	0	0	72.4318	92.021	59.0475	338.247	non-polar phase_positive ionization	1.6097e-06	m+H	339.254
	3.491	339.275	0	0	0	0	0	0	0	40.4196	0	120.361	131.697	156.264	18.8904	41.5228	17.7215	112.786	103.958	95.0231	339.275	non-polar phase_positive ionization	1.5392e-06	m+H	340.282
	3.2613	340.26	0	0	0	0	13.3352	27.1393	0	0	0	111.718	110.65	130.658	0	0	4.7702	64.8101	60.9407	95.965	340.26	non-polar phase_negative ionization	4.5087e-07	m-H	339.252
	3.8078	342.239	0	0	0	0	21.6989	0	14.3237	0	0	403.806	333.094	339.137	0	0	0	158.914	174.087	214.938	342.239	non-polar phase_negative ionization	1.3e-08	m-H	341.232
	3.7044	345.265	0	0	0	0	0	20.0084	0	21.4385	0	159.471	126.27	196.698	0	0	0	88.5864	124.311	115.633	345.265	non-polar phase_positive ionization	2.8842e-06	m+H	346.273
	1.2946	347.064	0	0	0	0	0	0	0	0	0	57.2056	49.4497	50.9084	0	0	0	35.3566	54.4466	44.3972	347.064	polar phase_negative ionization	8.2237e-08	m-H	346.057
	0.7568	353.26	0	0	0	0	0	0	0	0	0	104.301	123.314	108.35	0	0	0	59.4146	49.5139	73.9007	353.26	non-polar phase_positive ionization	1.6012e-08	m+H	354.267
	5.2708	356.293	0	0	0	23.2367	21.2664	0	23.0598	12.0817	0	222.764	187.646	195.027	28.236	0	0	99.0984	127.914	149.6	356.293	non-polar phase_positive ionization	2.5876e-07	m+H	357.301
	3.2192	357.288	0	0	0	0	0	0	0	16.8286	0	53.4068	64.1936	79.3152	0	0	0	36.9192	42.8325	38.4796	357.288	non-polar phase_positive ionization	2.0508e-06	m+H	358.296
	6.3838	358.235	0	0	0	0	0	15.0274	0	59.9662	28.3544	192.12	181.905	182.703	23.3201	0	52.042	73.5785	75.4542	107.835	358.235	polar phase_negative ionization	3.2847e-06	m-H	357.227
	1.5905	358.269	0	0	0	0	0	17.7933	0	0	0	76.8071	115.756	133.37	0	0	0	62.3596	88.6348	62.9847	358.269	non-polar phase_negative ionization	7.2608e-06	m-H	357.262
	3.342	359.232	0	0	0	0	0	0	0	0	0	205.805	130.817	211.604	0	0	0	76.9829	107.102	56.9324	359.232	non-polar phase_negative ionization	4.6226e-06	m-H	358.225
	0.455	364.077	0	0	0	0	0	0	0	0	0	87.8453	92.7398	83.53	0	6.8848	0	42.6516	83.3877	58.119	364.077	non-polar phase_negative ionization	6.0383e-07	m-H	363.07
	2.9574	364.226	0	0	0	0	0	0	0	0	0	109.444	140.874	121.421	0	0	0	93.7809	110.382	97.768	364.226	non-polar phase_negative ionization	6.1221e-09	m-H	363.219
	3.05	368.257	0	0	0	0	0	0	0	15.7936	0	54.6954	50.7865	58.5022	0	0	0	58.9436	41.7362	34.1977	368.257	non-polar phase_positive ionization	3.6727e-06	m+NH4	386.291
	3.3206	369.251	0	0	0	35.987	48.0217	60.3681	81.0126	119.16	85.7128	686.659	665.532	757.649	95.5887	71.1368	15.1899	422.075	523.632	607.882	369.251	non-polar phase_negative ionization	3.9044e-08	m-H	368.244
	0.4002	371.113	0	0	0	6.0386	0	5.7294	0	0	0	124.341	117.663	113.815	45.6378	18.5934	0	57.2717	68.1005	29.4735	371.113	non-polar phase_positive ionization	5.6476e-06	m+H	372.12
	4.2657	371.217	0	0	0	0	0	0	0	0	0	106.024	116.053	101.584	0	0	23.9014	72.3429	79.994	64.5424	371.217	polar phase_positive ionization	9.2559e-08	m+H	372.225
	2.5122	374.228	0	0	0	0	22.875	0	0	0	0	122.97	161.321	159.544	0	0	0	79.4687	86.1428	112.458	374.228	non-polar phase_negative ionization	2.1708e-07	m-H	373.221
	5.6235	374.232	0	0	0	0	0	0	0	0	0	96.7284	108.309	99.1941	0	0	0	56.4865	61.675	78.3556	374.232	polar phase_negative ionization	5.0004e-09	m-H	373.224
	1.7537	376.242	0	0	0	0	0	0	0	8.9114	0	123.545	116.828	118.293	0	0	0	60.7788	65.1801	56.3694	376.242	non-polar phase_negative ionization	1.3025e-11	m-H	375.235
	1.7951	378.138	0	0	0	0	0	0	0	0	0	65.9245	65.6511	63.6029	0	0	0	50.8453	55.8996	34.119	378.138	non-polar phase_positive ionization	5.1561e-08	m+H	379.145
	3.9957	379.212	0	0	0	0	0	0	0	0	0	106.012	94.5815	121.022	0	0	0	80.7456	71.1396	57.4223	379.212	polar phase_positive ionization	9.4179e-08	m+H	380.219
	2.9536	379.234	0	0	0	0	15.1855	19.2591	14.2172	12.252	0	170.727	116.881	141.435	18.7987	0	0	88.6958	108.573	128.143	379.234	non-polar phase_negative ionization	1.3056e-06	m-H	378.227
	3.3275	381.251	0	0	0	0	0	0	13.1646	0	15.4084	123.099	110.062	131.511	0	0	0	52.1499	83.6861	87.3198	381.251	non-polar phase_negative ionization	1.3413e-07	m-H	380.244
	2.5242	382.284	0	0	0	0	50.0517	0	0	56.5843	0	470.342	543.773	540.096	0	0	0	308.914	425.099	320.846	382.284	non-polar phase_positive ionization	5.0323e-08	m+H	383.291
	2.2157	387.691	0	0	0	21.3741	0	0	0	0	0	75.0465	77.375	81.6322	0	20.2532	18.2278	51.822	48.263	46.5293	387.691	polar phase_positive ionization	1.6401e-06	m+H	388.698
	2.9428	388.159	0	15.6302	0	29.8262	29.4552	44.6734	0	0	0	173.372	151.555	142.127	47.1223	30.0273	0	135.493	143.727	99.4855	388.159	non-polar phase_positive ionization	1.9282e-06	m+H	389.166
	2.1658	388.244	0	0	0	0	0	0	0	13.0194	9.2799	64.2771	60.2635	58.0993	0	0	0	42.8564	29.9502	53.2513	388.244	non-polar phase_negative ionization	4.2151e-07	m-H	387.237
	3.3908	393.252	0	0	0	0	0	0	0	0	0	60.4875	35.8564	61.9347	0	0	0	38.1183	49.0248	41.3038	393.252	non-polar phase_negative ionization	2.1261e-06	m-H	392.244
	3.4829	393.288	0	0	0	12.167	16.7852	32.1862	16.4605	46.6341	0	192.997	240.582	233.224	25.9886	51.8539	0	168.442	195.119	151.96	393.288	non-polar phase_positive ionization	6.6113e-07	m+H	394.296
	3.4763	394.282	0	0	0	21.5228	0	0	0	42.1576	0	157.731	211.932	198.746	0	44.7415	0	178.255	146.65	144.331	394.282	non-polar phase_positive ionization	1.9851e-06	m+H	395.289
	0.9152	400.293	0	0	0	11.1421	0	0	0	4.7441	0	70.6605	82.5596	97.1405	0	0	0	73.1409	82.1356	44.1534	400.293	non-polar phase_positive ionization	4.3476e-06	m+H	401.3
	5.255	400.297	0	0	0	0	0	9.241	12.1519	13.1919	0	58.5599	62.171	53.927	0	0	0	26.4902	33.8242	40.2792	400.297	polar phase_positive ionization	1.1701e-06	m+H	401.304
	2.5865	403.169	0	0	0	0	29.2548	0	0	0	13.6709	199.07	171.264	137.414	27.9024	0	0	154.564	125.133	118.564	403.169	non-polar phase_positive ionization	1.5978e-06	m+H	404.177
	3.0922	405.159	0	0	0	0	0	0	0	0	0	179.571	116.984	151.469	0	0	0	133.152	125.988	108.092	405.159	polar phase_positive ionization	7.0904e-07	m+H	406.167
	2.5207	406.171	0	0	0	0	29.049	0	0	0	0	172.953	208.089	185.624	0	35.1427	0	136.713	146.994	104.271	406.171	non-polar phase_positive ionization	2.7904e-07	m+H	407.178
	3.3224	408.259	0	0	0	0	0	0	13.1045	14.8785	12.042	53.6021	46.3289	56.8354	0	0	0	30.2831	34.946	38.5138	408.259	non-polar phase_negative ionization	6.8945e-09	m-H	407.252
	0.5282	410.204	0	0	0	0	0	0	0	0	0	117.606	95.3529	142.189	0	0	0	69.1203	96.9641	55.4622	410.204	non-polar phase_negative ionization	1.612e-06	m-H	409.197
	2.4927	411.151	0	0	0	0	0	0	0	0	0	64.0472	81.3124	55.7095	0	0	0	53.8771	45.2762	35.9493	411.151	non-polar phase_positive ionization	7.5734e-07	m+H	412.158
	3.3215	414.171	0	0	0	0	0	0	0	0	0	68.4747	48.3036	60.7963	0	0	0	30.7638	41.6968	45.0398	414.171	non-polar phase_negative ionization	2.1418e-07	m-H	413.164
	2.9072	416.275	0	0	0	0	0	0	42.7015	28.3544	28.5235	187.94	169.374	155.365	51.6456	14.6548	0	83.1401	82.1014	128.753	416.275	non-polar phase_negative ionization	1.7788e-06	m-H	415.267
	1.9186	419.158	0	0	0	16.3515	0	0	0	0	0	63.5368	69.0485	71.4375	0	0	3.038	53.4329	57.0464	53.1052	419.158	non-polar phase_positive ionization	1.8832e-08	m+H	420.166
	2.2519	421.145	95.1766	83.2617	58.3354	75.5601	0	79.0247	0	78.9093	0	594.93	390.382	611.043	28.1143	0	0	426.419	453.3	369.36	421.145	polar phase_positive ionization	8.28e-06	m+H	422.152
	0.9141	424.18	0	0	0	0	0	0	0	22.4437	0	193.394	192.431	195.92	0	0	0	159.242	155.202	80.8711	424.18	non-polar phase_positive ionization	8.3495e-07	m+H	425.188
	4.7778	424.275	0	0	0	0	0	0	0	0	0	84.7602	59.3634	61.0689	0	0	0	53.3477	40.2179	46.3913	424.275	polar phase_positive ionization	1.2057e-06	m+H	425.283
	3.5	430.191	0	0	0	0	0	39.6088	0	41.7231	0	194.864	210.404	212.19	35.0979	37.25	0	145.807	147.803	122.248	430.191	non-polar phase_positive ionization	4.4182e-07	m+H	431.198
	3.3178	431.201	0	0	0	0	0	0	0	65.5786	41.9392	293.518	277.786	263.756	60.416	32.949	0	195.258	175.105	191.184	431.201	non-polar phase_positive ionization	9.1975e-08	m+H	432.209
	5.4363	434.266	0	0	0	61.5317	78.2505	72.9036	269.697	183.026	133.748	2681.05	2956.35	2419.17	463.115	332.152	563.725	1951.46	1309.95	1485.1	434.266	polar phase_negative ionization	8.7212e-08	m+FA-H	479.264
	2.4994	457.153	0	0	0	0	0	17.6579	0	16.7089	9.4096	115.746	96.2385	117.814	0	0	0	105.367	82.2668	78.9206	457.153	non-polar phase_negative ionization	1.3411e-07	m-H	456.146
	6.7992	457.338	0	0	0	0	0	0	23.9703	34.4249	33.6012	117.18	138.409	164.23	0	21.1339	0	62.0047	77.9961	77.9965	457.338	non-polar phase_negative ionization	3.8506e-07	m-H	456.331
	0.5039	458.111	0	0	0	0	0	0	0	0	0	52.6603	63.5853	59.4437	25.9287	0	0	40.2764	43.0345	47.6912	458.111	polar phase_negative ionization	2.8931e-06	m-H	457.104
	0.6052	463.293	0	0	0	0	0	30.3569	0	0	0	125.123	93.3829	145.011	0	0	0	60.1062	89.8715	83.2096	463.293	non-polar phase_negative ionization	3.8137e-06	m-H	462.286
	4.5084	467.229	0	0	0	0	43.5653	48.3835	50.3208	0	0	255.275	305.317	304.176	53.6816	56.1675	52.5348	188.575	208.042	167	467.229	polar phase_positive ionization	5.118e-07	m+H	468.236
	5.4075	470.288	0	0	0	22.2785	18.9971	9.6203	17.7407	30.2413	19.1567	214.899	235.174	146.705	23.7675	16.2784	33.2299	99.9833	51.1469	83.1676	470.288	polar phase_negative ionization	9.5335e-06	m-H	469.28
	1.3489	473.147	0	0	0	0	0	0	0	0	12.1519	51.3169	84.2663	66.7357	0	0	0	35.3497	50.3889	45.0027	473.147	non-polar phase_negative ionization	3.4937e-06	m-H	472.14
	5.578	475.271	0	0	0	0	0	19.9799	21.1474	17.0488	0	171.025	136.098	207.382	23.1907	0	0	107.672	102.028	96.9017	475.271	polar phase_positive ionization	3.6865e-06	m+H	476.278
	4.6714	479.229	0	0	0	0	0	0	14.6321	0	22.7012	74.6421	68.0919	76.2303	11.2014	0	0	68.5781	63.0297	34.7818	479.229	polar phase_negative ionization	8.3968e-06	m-H	478.222
	5.4224	480.273	0	0	0	23.8954	137.505	97.6469	146.266	111.023	67.9904	1370.93	1426.05	1167.73	227.978	210.666	286.741	975.959	715.966	829.449	480.273	polar phase_positive ionization	1.2095e-07	m+H	481.28
	2.5804	488.341	0	0	0	0	0	0	0	0	0	68.0432	66.2413	81.2538	0	0	0	33.2027	32.5444	23.3309	488.341	non-polar phase_positive ionization	1.6735e-08	m+H	489.349
	5.615	491.265	0	0	0	0	0	20.1294	0	16.3901	0	94.871	113.036	122.825	0	0	0	82.1448	85.5566	80.8837	491.265	polar phase_positive ionization	2.624e-07	m+H	492.272
	5.5738	493.278	0	0	0	0	0	0	28.2129	0	0	235.486	157.769	208.07	20.2	0	0	106.927	115.113	120.131	493.278	polar phase_negative ionization	6.699e-07	m-H	492.271
	2.5828	500.389	0	0	0	0	0	2.0819	0	0	0	141.853	113.873	130.584	0	0	0	89.2097	95.4598	59.0755	500.389	non-polar phase_positive ionization	1.171e-07	m+H	501.396
	3.0975	516.329	0	14.3087	0	0	43.5997	0	56.7823	52.5377	0	227.683	272.669	270.305	0	0	0	163.04	174.315	183.662	516.329	non-polar phase_positive ionization	2.0755e-07	m+H	517.336
	5.4359	518.219	0	0	0	0	0	0	0	0	0	57.2395	47.4816	40.3568	0	0	0	21.2187	31.1194	36.1447	518.219	polar phase_negative ionization	7.7004e-07	m-H	517.212
	4.3232	519.227	34.4464	45.9202	52.2167	0	0	32.4548	0	21.2234	26.3878	281.757	273.45	288.738	0	19.0134	33.9766	146.319	191.814	160.194	519.227	polar phase_positive ionization	5.227e-08	m+H	520.235
	3.6589	520.325	0	0	0	17.6544	0	0	0	0	0	87.8702	83.1831	113.958	0	0	0	60.1303	75.4996	79.3817	520.325	non-polar phase_negative ionization	3.4741e-07	m-H	519.318
	3.7561	535.218	0	0	0	0	24.967	34.0228	53.4668	20.6066	0	746.185	428.232	695.092	51.8904	40.294	22.8445	374.564	414.383	347.662	535.218	polar phase_negative ionization	5.4644e-06	m-H	534.211
	3.7358	535.219	0	32.9073	30.4151	60.1201	104.013	60.8899	85.0721	58.0921	110.555	1843.99	1223.57	1814.78	108.027	74.2476	46.6844	1031.28	1177.28	1054.12	535.219	polar phase_positive ionization	1.4605e-06	m+H	536.227
	1.8109	535.329	0	0	0	0	0	0	23.0544	24.3038	22.2785	89.6202	90.1929	91.0267	14.1772	0	0	56.7187	73.5314	53.2248	535.329	non-polar phase_positive ionization	2.9423e-08	m+H	536.337
	2.5899	536.406	0	3.038	6.076	0	0	16.5777	0	0	0	555.137	410.502	587.492	0	6.076	0	289.522	386.079	262.927	536.406	non-polar phase_negative ionization	3.7888e-07	m-H	535.399
	3.4444	538.926	0	0	0	38.3433	11.1392	0	0	0	0	100.854	91.567	81.7227	6.6077	10.1266	0	76.9061	80.0302	57.2005	538.926	polar phase_positive ionization	7.6697e-06	m+H	539.933
	2.9551	542.43	8.0441	0	0	0	15.2938	37.071	0	0	0	337.476	232.388	321.679	15.3805	0	0	197.476	255.833	242.837	542.43	non-polar phase_negative ionization	3.0228e-07	m+FA-2H+Na	609.41
	3.3247	546.464	0	0	0	0	0	0	0	0	0	190.955	147.347	188.469	5.9879	0	0	71.9689	83.4381	89.2165	546.464	non-polar phase_negative ionization	2.0886e-08	m+FA-2H+Na	613.444
	4.0385	551.209	0	0	0	0	0	13.7379	11.3291	0	9.2224	101.921	116.566	156.687	0	0	0	81.4785	92.1803	75.5706	551.209	polar phase_negative ionization	1.3247e-06	m-H	550.202
	4.0305	551.215	0	0	0	30.5422	0	0	13.5978	0	0	287.504	311.253	394.524	0	0	0	234.425	266.801	205.336	551.215	polar phase_positive ionization	4.8326e-07	m+H	552.222
	3.5323	556.288	0	0	0	0	22.8689	0	0	0	0	85.968	58.9936	62.3845	0	0	0	64.3347	56.0998	49.3413	556.288	non-polar phase_positive ionization	5.4093e-06	m+NH4	574.322
	1.0439	556.36	0	0	0	17.3626	10.6134	27.5181	0	0	0	162.598	187.061	180.171	0	6.8951	0	129.553	189.954	101.652	556.36	non-polar phase_negative ionization	1.2677e-06	m-H	555.353
	3.3147	556.448	0	0	0	0	8.5409	0	9.0653	18.1574	14.6418	1487.01	1197.6	1659.13	17.4971	13.4402	0	677.836	742.748	714.139	556.448	non-polar phase_positive ionization	5.5514e-08	m+H	557.455
	0.9135	558.378	0	0	0	0	0	0	0	0	0	149.856	203.851	260.072	0	0	0	129.535	161.145	110.984	558.378	non-polar phase_negative ionization	3.7545e-06	m-H	557.371
	5.4101	566.339	0	21.6314	0	0	21.0216	31.2184	0	0	18.5925	115.908	107.372	111.863	21.0508	0	14.5684	91.4405	72.2366	94.9811	566.339	polar phase_positive ionization	5.2245e-06	m+H	567.346
	5.4137	566.343	0	0	0	11.8477	0	11.2221	0	3.4865	0	244.447	263.223	235.083	23.9667	0	17.0513	191.887	144.696	222.535	566.343	polar phase_negative ionization	5.8371e-08	m-H	565.336
	2.9414	570.431	0	0	0	8.1013	0	0	0	0	0	219.329	146.352	184.873	0	0	0	129.788	181.966	143.528	570.431	non-polar phase_positive ionization	6.8498e-07	m+H	571.438
	5.7637	578.274	0	0	0	0	0	16.8006	0	0	0	66.1682	56.2984	68.5738	0	0	0	63.3014	36.3906	43.3402	578.274	polar phase_positive ionization	7.4551e-06	m+H	579.281
	2.7427	578.414	0	2.1771	0	0	10.6708	0	0	0	0	185.333	232.373	283.019	0	2.0253	0	148.258	172.394	122.594	578.414	non-polar phase_negative ionization	5.8076e-07	m-H	577.407
	3.2192	580.293	0	0	0	0	0	0	0	0	0	229.542	273.906	237.421	20.7911	0	0	131.129	176.165	153.313	580.293	non-polar phase_positive ionization	1.3718e-08	m+H	581.3
	2.592	580.432	0	0	0	0	0	0	0	7.0886	0	659.423	636.623	828.407	7.0886	0	0	305.893	404.355	376.614	580.432	non-polar phase_negative ionization	4.1187e-08	m-H	579.425
	3.8049	582.307	0	0	0	0	0	0	0	0	0	157.709	145.753	151.652	0	0	0	55.846	85.7914	100.354	582.307	non-polar phase_negative ionization	2.378e-08	m-H	581.299
	2.4298	584.406	0	2.7679	0	67.1761	85.9802	109.344	6.0838	3.038	8.1013	638.936	624.27	660.716	6.5826	0	0	484.992	648.898	436.024	584.406	non-polar phase_negative ionization	4.1187e-08	m-H	583.399
	3.6707	585.347	4.9149	17.3367	25.0012	419.87	46.9196	30.3475	37.1933	25.6382	22.7178	1214.42	1155.02	1457.9	61.6612	288.127	270.501	836.891	1001.84	781.365	585.347	polar phase_positive ionization	5.4942e-06	m+H	586.355
	8.7755	586.459	0	0	0	0	0	90.4861	0	0	0	572.804	561.132	589.877	0	0	0	371.409	384.354	128.332	586.459	polar phase_positive ionization	8.3459e-06	m+H	587.466
	3.4809	588.439	0	0	0	0	3.5551	15.2988	0	21.8536	0	777.136	1099.36	1418.34	0	0	0	716.183	847.836	802.023	588.439	non-polar phase_positive ionization	5.3056e-06	m+H	589.446
	3.482	588.439	0	0	0	9.3352	27.707	47.8872	0	82.9926	0	738.987	950.829	1034.14	28.7463	53.7352	0	623.246	753.309	621.604	588.439	non-polar phase_positive ionization	1.6741e-07	m+NH4	606.472
	3.4821	588.439	0	0	0	25.4039	47.3795	112.723	14.6071	178.558	25.6857	1720.05	1942.66	2298.96	64.9765	152.795	4.8652	1370.85	1588.6	2018.34	588.439	non-polar phase_positive ionization	4.1156e-07	m+Na	611.428
	5.7752	596.283	0	0	7.4937	0	12.4429	12.4825	18.9548	27.1411	34.9323	155.243	160.999	174.628	0	0	0	142.409	93.1837	97.637	596.283	polar phase_negative ionization	1.6476e-07	m-H	595.276
	7.4175	596.467	0	0	0	0	10.1266	8.369	10.5776	0	14.4573	50.3331	37.0471	43.0144	0	0	5.7035	29.5424	39.9427	34.0928	596.467	non-polar phase_negative ionization	5.4407e-06	m-H	595.459
	5.4049	601.302	0	0	0	71.9589	385.309	72.1116	362.487	73.1693	294.851	2041.76	1653.03	2240.93	150.986	114.2	80.9967	1106.38	974.949	1002.83	601.302	polar phase_positive ionization	1.0288e-06	m+H	602.309
	2.9955	604.43	0	0	0	0	0	0	0	7.0886	0	389.453	342.881	463.503	9.441	0	0	240.911	351.099	394.551	604.43	non-polar phase_negative ionization	4.8727e-07	m-H	603.423
	2.4724	604.431	0	0	0	0	12.2686	19.1532	0	3.6091	0	197.15	233.933	258.54	0	8.8875	0	171.768	197.38	142.003	604.431	non-polar phase_negative ionization	6.1973e-08	m-H	603.424
	2.9333	605.471	0	0	0	0	4.557	0	0	0	0	165.926	95.8907	138.554	4.273	0	0	95.258	114.035	90.6104	605.471	non-polar phase_positive ionization	2.8548e-06	m+H	606.478
	2.4945	606.451	0	0	0	0	0	0	0	0	0	193.536	188.308	197.258	0	0	0	58.0972	99.9381	58.6081	606.451	non-polar phase_positive ionization	9.3518e-09	m+H	607.458
	5.179	610.266	0	0	0	0	0	0	0	0	0	136.523	128.81	208.406	0	0	0	110.133	163.934	116.285	610.266	polar phase_negative ionization	7.418e-06	m-H	609.259
	4.3752	610.457	0	0	0	0	0	0	0	0	0	200.116	168.071	195.954	22.7515	14.0327	0	153.093	167.845	154.241	610.457	non-polar phase_positive ionization	1.4897e-09	m+H	611.465
	4.7824	612.334	0	0	0	10.878	18.9559	26.3313	28.1623	21.9639	10.9819	187.609	175.72	200.731	32.5626	0	24.4543	111.968	158.594	120.815	612.334	polar phase_negative ionization	1.5198e-07	m-H	611.326
	5.2089	612.473	0	0	0	0	0	0	0	0	22.8887	238.774	221.836	264.4	0	0	0	159.113	189.628	182.085	612.473	non-polar phase_positive ionization	2.8302e-09	m+H	613.48
	0.5967	613.335	1.8228	0	0	0	0	0	0	0	0	70.1032	61.137	70.5476	0	0	0	54.8316	47.4325	31.1802	613.335	non-polar phase_negative ionization	1.0892e-07	m-H	612.328
	5.2343	613.469	0	0	0	0	0	0	0	0	0	94.1169	89.4001	110.981	13.7933	0	0	65.1025	51.9041	51.846	613.469	non-polar phase_positive ionization	4.4679e-08	m+H	614.476
	4.8007	615.277	0	0	7.9764	42.2877	185.584	12.4043	149.255	18.4953	54.7489	1051.13	781.109	779.449	191.077	39.0111	39.6971	564.164	608.704	485.555	615.277	polar phase_positive ionization	6.9511e-06	m+H	616.284
	4.9618	617.293	0	0	9.3235	13.2195	86.1483	0	0	0	42.258	579.51	505.716	466.751	0	0	49.6416	203.299	223.727	183.09	617.293	polar phase_positive ionization	2.5005e-07	m+H	618.3
	2.4928	624.461	0	0	0	0	0	4.9418	0	0	1.368	141.433	143.384	144.43	0	0	0	45.2885	64.7859	50.7919	624.461	non-polar phase_positive ionization	5.4177e-11	m+H	625.469
	2.5034	624.462	0	0	0	0	0	0	0	2.9509	0	211.132	243.311	219.815	0	0	0	114.366	151.53	91.1536	624.462	non-polar phase_positive ionization	3.1794e-08	m+NH4	642.496
	5.2547	628.285	0	0	0	0	21.7309	0	7.3447	0	11.5065	101.055	133.77	143.236	0	0	0	100.135	90.563	86.6727	628.285	polar phase_negative ionization	2.644e-07	m-H	627.278
	4.6277	630.305	16.5974	15.9244	0	17.8517	25.2393	7.3057	47.2288	22.8759	0	148.396	129.493	127.742	0	12.5314	23.5271	63.8149	89.3489	73.7957	630.305	polar phase_negative ionization	5.2606e-06	m-H	629.298
	2.9692	632.459	0	0	0	0	0	18.8335	0	0	9.6356	146.33	115.458	150.122	0	0	0	72.623	92.1879	95.0414	632.459	non-polar phase_negative ionization	9.1174e-08	m-H	631.452
	3.1791	633.325	0	0	0	0	16.4687	0	0	0	0	81.9321	75.418	74.8875	0	0	0	45.2868	57.5632	71.112	633.325	non-polar phase_negative ionization	1.8169e-07	m-H	632.318
	2.5866	634.357	0	0	0	0	0	0	0	4.5142	2.7207	127.634	88.7075	104.493	0	0	0	46.7574	78.2693	38.1018	634.357	non-polar phase_positive ionization	4.4254e-06	m+H	635.364
	1.3986	636.42	0	0	0	3.038	0	0	0	0	0	98.6684	74.2161	105.84	0	0	0	57.4632	69.6238	62.7787	636.42	non-polar phase_negative ionization	8.2686e-08	m-H	635.413
	3.4816	641.347	0	0	0	0	0	6.4465	0	10.8608	0	201.385	245.673	255.23	0	0	0	133.826	138.07	94.8428	641.347	non-polar phase_positive ionization	5.1135e-08	m+H	642.355
	2.9486	641.351	0	0	0	0	6.9019	17.6807	0	0	9.9787	413.3	271.326	323.498	16.5872	0	0	270.971	291.223	197.503	641.351	non-polar phase_positive ionization	1.6269e-06	m+H	642.358
	2.9415	642.358	0	0	0	0	0	32.2449	0	0	0	663.537	428.03	489.062	27.845	0	0	442.095	472.198	374.654	642.358	non-polar phase_positive ionization	9.2866e-07	m+H	643.365
	3.4833	642.362	0	9.5879	0	0	0	0	0	0	0	206.013	257.485	276.143	0	0	0	145.306	149.035	115.546	642.362	non-polar phase_positive ionization	5.603e-08	m+H	643.369
	3.5975	643.385	0	0	0	28.3719	46.3338	47.2209	0	0	0	175.643	169.272	169.278	0	0	0	144.135	141.43	106.086	643.385	polar phase_negative ionization	1.1143e-08	m-H	642.378
	3.3211	645.379	0	0	0	8.0274	0	0	4.6586	2.2671	5.0447	166.209	114.495	178.864	0	0	0	109.828	101.942	125.658	645.379	non-polar phase_negative ionization	4.7239e-07	m-H	644.372
	4.5549	646.296	0	0	0	0	13.6305	0	0	0	9.0538	101.418	110.714	155.557	0	14.647	0	98.1015	100.126	89.9233	646.296	polar phase_negative ionization	1.3247e-06	m-H	645.289
	3.4886	658.491	0	0	0	0	0	0	0	7.8307	0	168.957	238.406	284.827	0	0	0	137.276	188.558	145.582	658.491	non-polar phase_positive ionization	3.4271e-06	m+H	659.499
	3.1055	660.371	0	0	0	0	0	0	0	0	0	133.362	140.252	134.539	0	0	0	77.861	88.2028	71.7423	660.371	non-polar phase_positive ionization	1.2746e-11	m+H	661.378
	5.0538	666.308	0	0	0	0	0	0	0	0	0	119.154	129.16	139.992	0	19.4993	37.2453	91.314	103.192	84.2156	666.308	polar phase_positive ionization	2.1964e-07	m+H	667.316
	5.0599	666.31	0	0	0	0	0	0	53.9172	55.169	0	152.868	111.944	140.272	0	0	0	96.113	127.755	92.4099	666.31	polar phase_negative ionization	7.9301e-06	m-H	665.303
	3.4036	671.428	0	0	0	0	0	0	0	0	0	78.4128	88.2119	67.7004	0	0	0	55.8096	73.2406	63.4663	671.428	non-polar phase_positive ionization	2.9782e-08	m+H	672.436
	3.4926	676.491	0	3.1844	6.5496	0	5.9533	0	0	2.2718	0	67.5281	82.2766	115.388	0	0	0	41.8361	46.7198	53.6444	676.491	non-polar phase_negative ionization	5.4407e-06	m-H	675.484
	3.086	678.382	0	0	0	159.208	233.217	230.391	253.439	292.033	125.786	1239.85	1442.19	1337.33	192.163	126.097	0	775.453	795.24	900.068	678.382	non-polar phase_positive ionization	2.3494e-08	m+H	679.389
	3.5039	688.369	0	0	0	0	0	0	0	0	0	54.9286	61.6974	67.912	0	14.5986	0	44.0509	48.119	51.0297	688.369	non-polar phase_negative ionization	4.8768e-08	m-H	687.362
	3.327	692.397	0	0	11.0993	0	0	0	11.5481	17.0879	17.8212	101.892	84.5443	96.7722	0	0	0	61.3668	63.5685	75.2228	692.397	non-polar phase_negative ionization	1.21e-08	m-H	691.389
	3.2274	706.327	0	0	0	0	0	0	0	0	0	90.636	87.3528	61.6724	0	0	0	60.9608	64.8055	35.3763	706.327	polar phase_positive ionization	7.1982e-06	m+H	707.335
	5.0216	722.461	0	0	0	0	0	0	0	185.071	0	1135.29	1201.31	1447.86	65.0178	320.346	0	1041.05	1031.42	986.051	722.461	non-polar phase_positive ionization	2.0228e-07	m+H	723.468
	3.5074	733.358	0	0	0	0	0	0	6.794	0	0	40.7631	66.8677	53.0454	3.0357	0	0	43.5743	43.1403	33.4807	733.358	non-polar phase_negative ionization	1.727e-06	m-H	732.35
	2.8023	739.305	0	0	0	0	0	0	0	0	0	43.0017	59.4687	42.2747	0	0	0	45.0171	38.9423	28.1065	739.305	polar phase_positive ionization	3.2254e-06	m+H	740.312
	3.1124	748.435	0	0	0	0	0	23.9672	0	0	0	122.196	112.535	97.2592	0	0	0	90.106	98.2272	66.1528	748.435	non-polar phase_positive ionization	4.2156e-07	m+H	749.443
	5.0457	750.412	0	0	0	0	0	14.9305	0	0	0	61.6858	71.5732	51.6076	0	9.755	14.8865	34.3814	49.7867	51.2925	750.412	polar phase_negative ionization	4.7888e-06	m-H	749.405
	3.3743	764.357	0	0	0	0	0	0	0	0	0	58.2729	40.3738	58.2511	0	0	0	25.3982	33.8876	35.4717	764.357	polar phase_positive ionization	1.2475e-06	m+H	765.365
	3.8226	767.017	0	0	4.0506	60.4953	24.9228	0	25.2584	0	11.7423	140.465	144.89	140.66	0	12.8919	23.2911	109.784	128.162	96.9947	767.017	polar phase_positive ionization	7.7384e-06	m+H	768.025
	2.6178	769.349	0	0	0	0	0	0	0	0	0	60.768	58.9177	59.3816	0	0	0	35.1172	37.3081	40.1485	769.349	polar phase_positive ionization	3.249e-13	m+H	770.356
	5.2088	774.529	0	0	0	5.3098	0	0	0	0	0	1074.16	999.5	1212.6	104.202	0	0	830.331	756.592	961.79	774.529	non-polar phase_positive ionization	1.1913e-08	m+H	775.536
	3.1351	778.305	0	0	0	0	12.1302	0	0	20.4776	0	59.3839	53.1754	61.5255	11.9214	0	0	29.6042	25.4232	33.3871	778.305	non-polar phase_negative ionization	7.4751e-06	m-H	777.298
	2.9345	782.516	0	0	0	0	0	51.9583	54.6385	0	0	907.259	800.275	1171.36	50.3964	9.2584	0	668.713	822.162	796.603	782.516	non-polar phase_negative ionization	2.2094e-07	m-H	781.509
	4.3879	782.527	0	0	0	0	0	0	44.5512	0	0	186.47	182.533	221.558	63.6427	0	0	140.763	154.293	199.254	782.527	non-polar phase_positive ionization	4.5631e-06	m+H	783.534
	3.3412	815.561	0	8.8646	0	12.3906	22.9333	46.0441	125.029	208.451	75.5499	842.459	850.84	780.967	81.7198	88.7527	0	350.763	457.015	542.148	815.561	non-polar phase_negative ionization	5.5423e-08	m-H	814.553
	4.8938	826.503	99.3331	0	0	0	17.5862	96.4412	56.1864	0	0	974.997	892.804	1156.03	294.43	134.806	0	726.003	851.749	735.315	826.503	non-polar phase_negative ionization	4.0384e-07	m-H	825.496
	2.7656	829.545	0	0	0	0	5.8907	0	0	0	0	51.0271	73.7723	81.6078	0	2.7365	0	39.6978	66.312	60.5598	829.545	non-polar phase_negative ionization	3.7215e-06	m-H	828.537
	2.1902	842.537	5.0633	0	0	0	0	0	0	0	0	152.694	136.393	200.425	10.6931	0	0	74.8817	113.041	128.633	842.537	non-polar phase_negative ionization	1.7207e-06	m-H	841.53
	5.196	856.55	0	7.2987	27.3395	0	0	0	197.818	83.3979	179.887	1158.48	948.66	1242.01	139.837	0	0	778.387	791.683	715.99	856.55	non-polar phase_negative ionization	4.2122e-08	m-H	855.543
	3.4298	860.513	0	0	0	0	0	0	0	0	0	82.1952	94.2572	81.4015	0	0	0	68.7709	54.0204	52.6147	860.513	non-polar phase_negative ionization	4.5294e-09	m-H	859.505
	4.3016	864.407	0	0	0	0	0	0	0	0	0	62.8944	70.0107	85.2795	0	0	0	55.0524	44.5342	47.199	864.407	polar phase_negative ionization	5.8371e-08	m-H	863.4
	5.2705	908.532	14.8307	0	0	0	0	0	0	0	0	157.769	179.934	206.179	15.0606	0	0	173.344	138.567	135.902	908.532	non-polar phase_negative ionization	5.0935e-08	m-H	907.525
	8.1394	908.544	0	0	0	0	0	0	0	13.0689	0	146.736	148.124	151.883	42.6994	0	0	97.3377	125.184	80.1592	908.544	polar phase_positive ionization	1.6296e-06	m+H	909.551
	5.4429	932.493	0	0	0	0	0	25.8153	0	0	0	148.99	104.25	167.029	20.6989	0	0	131.195	102.167	99.58	932.493	polar phase_negative ionization	3.8258e-06	m-H	931.486
	4.817	932.532	0	0	0	0	0	0	0	0	0	502.871	594.724	600.201	0	0	0	356.832	384.612	510.75	932.532	non-polar phase_negative ionization	3.3374e-08	m-H	931.525
	4.3569	934.571	0	0	0	7.8187	0	4.8425	76.6006	0	93.3489	977.531	647.292	869.114	105.158	9.046	0	743.392	673.557	625.166	934.571	non-polar phase_positive ionization	5.106e-07	m+H	935.578
	2.9546	936.569	0	0	0	0	0	7.4256	7.9823	0	0	271.135	162.837	253.565	0	0	0	200.878	185.514	196.076	936.569	non-polar phase_negative ionization	5.4594e-07	m-H	935.562
	3.6664	937.573	0	0	0	33.1248	28.5581	25.2192	8.7962	0	2.0701	126.76	153.865	129.598	0	0	0	67.9308	115.612	140.357	937.573	non-polar phase_negative ionization	3.286e-06	m-H	936.565
	2.7173	942.551	0	0	0	0	0	0	0	0	0	70.2272	52.9227	51.4348	5.0773	0	0	27.957	32.1008	49.3849	942.551	non-polar phase_negative ionization	1.9183e-06	m-H	941.543
	4.2432	966.549	0	0	0	0	0	0	14.3857	0	0	60.3182	62.745	82.4642	0	0	0	40.3602	46.3304	69.4952	966.549	non-polar phase_negative ionization	4.633e-06	m-H	965.542
	4.1944	972.526	0	0	0	0	0	0	0	45.1981	0	112.503	114.171	132.568	0	37.5663	0	82.4434	89.5224	83.657	972.526	non-polar phase_negative ionization	5.7456e-06	m-H	971.519
	3.3178	974.613	0	0	0	0	7.1913	0	37.0599	66.3383	24.3095	263.576	270.495	206.397	24.3703	14.7092	0	81.8966	105.458	125.767	974.613	non-polar phase_negative ionization	3.2052e-07	m-H	973.606
	3.6673	979.614	0	0	0	0	34.2419	38.3832	2.0253	0	5.4729	163.776	167.547	145.049	0	0	0	134.761	152.752	99.8884	979.614	non-polar phase_positive ionization	4.6005e-07	m+H	980.622
	3.2146	988.529	0	0	0	0	0	0	0	0	0	73.9541	82.2256	107.732	0	0	0	77.0401	87.3234	56.4409	988.529	non-polar phase_negative ionization	7.6409e-07	m-H	987.522
	3.9283	988.554	0	15.4276	0	0	0	0	73.1904	27.8582	0	485.856	349.535	404.884	0	0	0	290.875	387.771	304.124	988.554	non-polar phase_negative ionization	2.9441e-07	m-H	987.547
	2.7193	988.599	0	0	0	5.9316	14.8606	0	0	0	0	121.657	121.989	152.677	4.8	0	0	65.8778	110.048	105.044	988.599	non-polar phase_negative ionization	4.8727e-07	m-H	987.592
	4.333	988.605	0	0	0	0	0	22.6681	0	0	65.861	317.222	424.888	420.37	132.508	0	0	289.113	282.908	324.54	988.605	non-polar phase_positive ionization	3.5381e-06	m+H	989.612
	8.5756	990.573	0	20.7714	0	13.7008	0	0	33.7778	21.6523	0	105.717	117.981	138.73	0	0	17.9953	82.8275	87.3686	68.7014	990.573	polar phase_negative ionization	3.1359e-06	m-H	989.566
	3.6825	1000.6	0	0	0	30.1614	32.6114	26.9065	0	0	0	321.884	330.74	303.242	19.5718	0	0	194.015	224.164	259.154	1000.6	non-polar phase_negative ionization	1.7965e-09	m-H	999.592
	3.6287	1006.57	0	25.9121	0	62.183	0	77.5857	89.5092	0	0	376.561	371.446	471.043	128.658	59.2492	0	325.502	372.977	316.645	1006.57	non-polar phase_negative ionization	2.554e-06	m-H	1005.56
	1.3689	1020.59	0	0	0	2.85	0	4.026	7.3912	0	0	105.025	74.5663	89.1187	0	5.8149	0	60.4069	70.8174	63.8409	1020.59	non-polar phase_negative ionization	8.2964e-08	m-H	1019.58
	4.7039	1034.6	0	0	0	0	0	0	0	0	0	353.81	526.355	561.549	0	0	0	494.039	378.013	306.44	1034.6	non-polar phase_negative ionization	2.4939e-06	m-H	1033.6
	4.6897	1048.58	0	0	0	0	0	0	0	53.4346	0	325.539	359.529	373.35	77.2155	0	0	237.439	308.878	266.397	1048.58	non-polar phase_negative ionization	9.8674e-08	m-H	1047.58
	9.3738	1068.76	0	0	0	0	0	0	0	0	0	44.5189	39.8726	49.1233	9.4336	0	4.8309	39.241	33.4276	25.1119	1068.76	non-polar phase_positive ionization	3.6657e-07	m+H	1069.77
	3.694	1078.64	5.0057	0	0	0	7.9987	0	0	0	15.5346	110.747	173.321	126.206	0	0	0	48.1265	59.7282	67.8721	1078.64	non-polar phase_negative ionization	2.63e-06	m-H	1077.63
	7.8537	1084.74	0	0	0	0	0	0	0	11.6874	0	114.708	84.5798	135.021	12.6896	0	0	92.7728	72.3463	57.4035	1084.74	non-polar phase_positive ionization	6.1406e-06	m+H	1085.75
	4.6002	1092.58	0	0	0	8.0543	3.8494	0	24.1452	0	0	119.709	129.41	125.385	24.5367	0	7.2784	79.5745	91.203	87.548	1092.58	non-polar phase_negative ionization	3.9459e-08	m-H	1091.57
	3.1998	1099.63	0	0	0	0	0	0	0	0	0	68.8088	75.4831	42.1411	0	4.9555	0	20.8508	32.4305	24.7008	1099.63	non-polar phase_negative ionization	9.3902e-06	m-H	1098.63
	3.3359	1111.8	0	4.0506	0	3.7153	0	0	0	8.2542	9.7449	325.563	270.825	356.129	6.615	0	0	87.6606	117.326	158.06	1111.8	non-polar phase_negative ionization	9.806e-08	m-H	1110.79
	4.3633	1138.63	0	0	0	0	0	7.6687	0	0	0	60.8042	66.7422	57.9379	0	11.9064	0	50.0792	67.076	34.9381	1138.63	polar phase_positive ionization	9.0582e-06	m+H	1139.64
	5.0394	1138.74	0	0	0	0	1.0955	0	17.2106	0	0	114.114	96.2942	119.454	0	0	0	47.4679	63.7896	87.5018	1138.74	non-polar phase_negative ionization	5.8776e-07	m-H	1137.73
	4.1955	1153.53	0	0	0	0	7.3917	0	0	0	0	68.3743	93.4971	63.885	0	4.1362	6.8221	57.7742	57.5378	37.5568	1153.53	polar phase_positive ionization	6.4061e-06	m+H	1154.54
	4.2054	1153.53	0	0	0	23.7615	26.8438	27.7538	0	8.839	0	112.474	119.713	73.7598	0	0	0	97.3791	86.8802	62.3179	1153.53	polar phase_negative ionization	5.6619e-06	m-H	1152.52
	1.3246	194.133	0	0	0	120.184	130.654	185.479	0	0	0	186.262	233.885	275.354	0	0	0	234.52	205.12	163.809	194.133	non-polar phase_positive ionization	2.6409e-06	m+H	195.14
	0.8155	196.11	62.2413	132.079	91.1392	339.487	294.22	441.239	23.6701	15.257	31.8987	384.432	337.172	505.207	95.1899	71.7802	0	485.245	649.79	568.856	196.11	non-polar phase_negative ionization	4.6351e-06	m-H	195.102
	0.8047	196.11	335.533	671.233	440.836	1585.64	1693.28	2383.02	154.17	74.1981	101.925	2086.06	2085.93	2786.31	505.376	427.342	0	3242.86	3774.79	3710.99	196.11	non-polar phase_negative ionization	4.93e-07	m+FA-H	241.108
	0.6985	198.126	0	21.9892	0	45.4052	66.6585	58.5784	0	0	0	112.911	82.0021	98.9602	0	0	0	103.746	99.3678	99.9918	198.126	non-polar phase_negative ionization	1.8624e-07	m-H	197.118
	0.7704	200.14	16.618	23.2911	48.7851	61.2451	59.1779	69.5618	13.9955	0	0	106.329	83.6287	95.9132	24.7605	0	0	81.639	108.354	86.7791	200.14	non-polar phase_negative ionization	9.7032e-06	m-H	199.133
	0.7498	200.142	0	60.5301	120.291	175.91	159.382	204.261	0	26.0307	19.7608	429.275	349.694	507.058	53.5549	53.4383	0	477.571	421.03	461.414	200.142	non-polar phase_negative ionization	7.2048e-07	m+FA-H	245.14
	2.1135	202.132	0	13.5112	10.1391	27.624	39.0436	39.2361	22.013	18.8162	18.4502	89.6807	81.3296	90.5182	31.7752	27.015	0	88.1549	99.0668	69.72	202.132	polar phase_negative ionization	8.744e-06	m+FA-H	247.13
	0.6609	212.105	21.8095	17.3039	28.3315	70.5736	85.6056	82.8887	41.5398	0	11.4133	141.56	152.767	163.06	72.3175	47.0085	0	218.58	277.756	205.12	212.105	non-polar phase_negative ionization	4.7413e-06	m-H	211.098
	1.3329	212.141	0	16.2025	0	162.878	203.537	244.476	16.8776	0	10.6329	202.261	298.699	356.986	23.2911	23.2911	0	180.722	206.82	202.353	212.141	non-polar phase_negative ionization	8.3895e-06	m-H	211.134
	1.3313	212.141	85.3671	114.83	106.667	1144.31	1364.34	1868.98	132.623	102.295	71.3201	1508.44	2149.74	2573.68	157.81	166.126	0	1613.02	1799.39	1691.33	212.141	non-polar phase_negative ionization	7.3128e-06	m+FA-H	257.139
	0.4181	214.024	58.3975	55.5316	66.9953	139.342	151.454	160.394	111.914	86.1696	131.808	201.178	216.354	231.023	91.1535	83.7201	75.907	197.305	185.315	218.913	214.024	polar phase_negative ionization	9.8783e-07	m+FA-H	259.022
	1.5012	224.142	18.8733	0	0	52.4539	54.6085	70.7866	25.089	0	19.5194	121.116	132.484	148.139	0	37.0914	0	113.466	129.722	148.892	224.142	non-polar phase_negative ionization	1.7656e-06	m+FA-2H+Na	291.122
	1.5028	224.144	23.1087	40.3802	24.8275	184.247	205.377	378.461	0	41.7558	42.8293	710.76	724.508	878.162	162.537	92.8948	0	975.048	995.161	732.293	224.144	non-polar phase_positive ionization	1.2572e-06	m+NH4	242.178
	0.7056	230.13	0	4.3981	18.3521	182.787	164.507	266.093	0	14.2694	19.7519	363.338	298.152	364.961	0	37.9218	0	232.613	323.913	262.31	230.13	non-polar phase_negative ionization	7.8899e-07	m-H	229.123
	0.5629	230.138	0	0	0	83.2982	96.7874	100.507	14.3058	0	13.7144	181.827	152.648	229.575	0	19.4302	0	135.461	160.193	121.179	230.138	non-polar phase_negative ionization	1.0752e-06	m-H	229.131
	1.0443	230.152	0	42.9656	56.1359	365.653	508.538	306.246	135.601	118.599	106.267	835.788	1029.4	837.248	110.712	121.227	0	592.098	712.227	568.041	230.152	non-polar phase_negative ionization	5.0386e-07	m-H	229.144
	0.6794	236.126	0	0	0	13.5839	21.9817	23.71	0	0	0	35.4775	41.7296	47.3789	0	0	0	40.261	50.1371	36.8725	236.126	non-polar phase_negative ionization	3.6831e-07	m-H	235.119
	1.1734	239.191	0	0	0	65.8084	89.8854	77.6876	16.4379	28.0832	26.7963	323.637	264.658	285.364	30.8356	25.2066	0	254.117	271.599	217.295	239.191	non-polar phase_positive ionization	2.9423e-08	m+H	240.198
	1.7701	242.193	0	37.6835	0	284.772	375.541	431.9	79.6027	0	0	608.187	800.508	956.213	97.7976	104.061	0	1078.78	1128.62	753.664	242.193	non-polar phase_positive ionization	7.0698e-06	m+Na	265.182
	2.0693	256.184	120.924	191.313	178.013	202.965	204.93	209.378	116.382	99.9857	94.9186	353.16	374.472	389.901	118.195	140.385	0	453.686	463.243	426.89	256.184	non-polar phase_positive ionization	2.2271e-06	m+H	257.192
	4.5265	258.148	0	0	0	38.0047	30.963	29.3019	30.3279	0	0	98.8931	107.191	85.2399	0	0	0	110.266	91.728	86.8232	258.148	polar phase_negative ionization	6.7417e-07	m+FA-H	303.146
	4.6533	260.163	23.2911	38.3703	31.304	94.8172	96.1282	147.609	55.2286	55.951	33.4177	272.597	299.728	428.855	68.8608	103.623	120.328	362.302	369.758	445.608	260.163	polar phase_negative ionization	5.0859e-06	m+FA-H	305.161
	1.5368	264.175	0	31.1623	0	747.632	1007.29	1181.96	127.83	52.938	73.2593	2241.76	2136.35	1979.65	201.977	0	13.2845	2983.53	3035.59	2205.16	264.175	non-polar phase_positive ionization	2.1418e-07	m+H	265.182
	2.2857	264.175	0	30.1251	22.2329	178.192	205.838	393.946	0	30.9978	45.7484	492.904	434.727	503.491	128.899	106.064	0	589.637	615.724	565.427	264.175	non-polar phase_positive ionization	2.0396e-06	m+H	265.182
	2.1701	266.191	0	0	0	22.6001	54.6817	53.1132	0	0	0	143.964	97.2473	119.167	0	0	0	161.279	152.29	102.927	266.191	non-polar phase_positive ionization	6.4448e-06	m+Na	289.18
	1.0414	271.182	0	0	0	57.2924	69.4811	47.9708	0	0	20.2989	113.474	139.12	105.597	0	0	0	97.4063	115.263	74.4883	271.182	non-polar phase_positive ionization	2.0665e-06	m+H	272.189
	4.8864	272.126	0	0	0	69.9475	72.6548	56.0022	25.8228	35.5815	0	147.467	185.298	244.57	0	0	0	196.663	161.671	167.78	272.126	polar phase_negative ionization	3.4391e-06	m-H	271.119
	3.5243	274.195	0	0	0	91.5895	92.281	83.7974	21.6621	0	0	128.25	113.163	112.271	30.144	0	0	157.21	159.56	184.387	274.195	non-polar phase_positive ionization	6.6352e-08	m+H	275.202
	2.1732	274.195	316.373	476.405	372.141	416.165	455.765	617.63	301.523	180.218	217.883	1144.35	1042.25	1194.47	402.744	311.869	0	1425.1	1424.49	1180.08	274.195	non-polar phase_positive ionization	3.6817e-06	m+H	275.203
	1.3213	275.152	0	9.729	0	65.7719	73.7909	96.7705	0	5.5991	0	68.9771	117.359	109.583	0	8.5583	0	111.383	103.748	85.8653	275.152	non-polar phase_positive ionization	7.4347e-06	m+H	276.159
	1.3236	282.19	0	0	0	71.0819	94.5108	133.932	0	0	0	111.055	167.764	213.422	24.3851	14.5086	0	232.458	271.138	211.618	282.19	non-polar phase_positive ionization	7.5516e-06	m+H	283.197
	1.5012	287.152	0	0	0	85.2405	104.373	200.761	38.7214	20.7081	0	292.173	346.632	398.634	83.2487	89.3591	0	465.445	511.255	364.443	287.152	non-polar phase_positive ionization	5.2941e-06	m+H	288.159
	2.5428	290.19	0	0	0	74.4826	76.588	85.0368	0	0	0	95.2029	128.92	72.2733	0	0	0	158.644	176.825	134.711	290.19	non-polar phase_positive ionization	8.9505e-07	m+H	291.197
	1.205	290.19	424.785	472.179	415.091	607.3	691.521	678.57	318.593	110.236	101.612	1017.67	1414.59	1612.17	160.546	148.094	0	1483.92	1839.21	1546.1	290.19	non-polar phase_positive ionization	3.1211e-06	m+H	291.197
	2.4317	292.203	0	0	0	75.2689	107.638	117.515	0	28.692	12.6582	292.205	252.08	279.433	0	44.0046	0	202.255	274.884	233.936	292.203	non-polar phase_negative ionization	1.3412e-07	m-H	291.196
	2.4308	292.203	0	56.0644	90.128	1459.07	1779.1	1956.61	429.06	435.29	328.898	4469.58	4318.2	4881.88	527.418	476.255	109.367	3848.87	4461.87	4033.8	292.203	non-polar phase_negative ionization	2.28e-09	m+FA-H	337.201
	2.6542	292.203	73.6264	120.278	134.872	490.744	674.021	702.776	382.404	208.009	135.927	1450.09	1562.22	1705.02	183.304	197.549	27.9204	1063.5	1303.65	1360.42	292.203	non-polar phase_negative ionization	1.326e-07	m+FA-H	337.201
	3.1186	292.206	45.3346	57.1157	53.1989	329.791	474.86	757.266	136.618	128.147	91.6725	573.021	722.119	672.889	227.338	150.087	0	1219.78	1139.36	1225.53	292.206	non-polar phase_positive ionization	2.0665e-06	m+H	293.213
	2.4253	292.206	0	0	0	305.968	356.96	352.299	62.0136	90.5477	56.0695	803.589	847.331	815.469	132.223	108.461	18.2279	867.038	877.247	694.391	292.206	non-polar phase_positive ionization	1.6222e-08	m+Na	315.195
	1.4942	297.158	0	0	0	41.4907	29.5494	80.4558	28.3544	0	14.1772	147.692	146.11	187.207	0	33.4177	0	148.495	175.656	185.694	297.158	non-polar phase_negative ionization	1.4628e-06	m-H	296.151
	0.6857	298.174	0	0	0	129.923	214.221	177.545	40.2511	16.9078	31.8239	355.573	321.726	440.438	81.5103	70.5269	0	466.329	577.838	367.606	298.174	non-polar phase_negative ionization	5.0805e-06	m-H	297.167
	3.1615	301.167	0	0	0	28.2937	40.4586	30.5385	0	0	0	84.7866	75.9568	64.5927	0	0	0	64.5967	65.9985	46.0366	301.167	polar phase_negative ionization	3.0691e-07	m-H	300.16
	1.5074	309.162	0	0	0	20.2532	35.2802	52.7924	0	7.1631	0	75.1224	71.3924	96.1375	10.1266	10.1266	0	71.1494	85.9088	83.0926	309.162	non-polar phase_negative ionization	1.8263e-06	m-H	308.155
	1.6377	312.193	63.7975	99.0867	125.638	981.86	834.132	976.513	87.1388	112.497	57.2627	1548.72	1567.39	1777.83	96.8518	93.0295	0	1379.9	1319.38	1364.28	312.193	non-polar phase_negative ionization	7.2129e-10	m-H	311.186
	1.6368	312.196	0	94.426	121.262	1029.15	908.854	989.482	0	56.9413	72.9114	1559.02	1568.33	1751.92	98.6157	101.881	0	1438.37	1582.79	1366.4	312.196	non-polar phase_positive ionization	1.762e-09	m+H	313.203
	1.6442	312.199	0	0	0	51.7366	57.2811	87.8207	0	0	0	128.023	124.078	159.775	0	0	0	120.666	159.141	158.812	312.199	non-polar phase_negative ionization	3.2812e-07	m+FA-H	357.197
	1.6309	312.199	0	0	0	107.264	99.7744	111.904	0	0	0	156.958	169.028	168.411	0	0	0	142.403	148.885	117.817	312.199	non-polar phase_positive ionization	1.1208e-09	m+Na	335.188
	2.5272	312.232	24.5337	69.3564	77.3037	197.069	246.916	468.294	0	0	22.9984	618.352	608.081	626.111	56.7892	36.5287	0	412.076	440.672	353.631	312.232	non-polar phase_positive ionization	3.7512e-06	m+Na	335.221
	0.6364	316.148	10.1363	0	17.5205	62.521	95.0295	112.169	0	0	0	81.8919	67.3898	120.785	15.361	0	0	175.873	189.12	152.478	316.148	non-polar phase_negative ionization	2.1952e-06	m-H	315.14
	1.5035	320.129	0	0	0	49.0945	64.2081	102.367	26.3291	19.2405	30.8861	190.01	192.925	210.296	62.0777	46.8585	0	147.883	206.536	217.396	320.129	non-polar phase_negative ionization	3.7219e-06	m-H	319.122
	3.3928	320.234	0	0	0	86.3748	135.398	174.735	22.5536	26.345	32.0152	335.748	274.771	363.24	0	0	0	216.864	321.023	348.49	320.234	non-polar phase_negative ionization	2.2499e-06	m-H	319.227
	1.3218	324.089	0	0	0	53.1428	62.4042	65.907	0	0	0	61.9168	68.8608	69.8624	0	0	0	73.7773	75.0899	52.7308	324.089	non-polar phase_positive ionization	9.0584e-08	m+H	325.096
	2.6315	326.21	58.4014	83.1292	98.276	152.757	233.327	205.875	50.2715	59.2131	38.0188	415.041	389.386	363.296	62.3956	87.6561	0	277.651	310.546	374.502	326.21	non-polar phase_positive ionization	1.6743e-06	m+NH4	344.244
	2.6337	326.212	113.274	118.22	191.341	571.967	668.485	595.002	165.989	190.244	128.798	967.783	804.741	805.667	155.86	164.194	0	562.455	575.149	724.656	326.212	non-polar phase_positive ionization	9.9399e-07	m+H	327.219
	5.6736	338.294	193.635	183.175	212.861	272.619	270.535	266.622	175.621	215.283	177.701	498.361	543.691	547.935	257.116	201.604	78.6795	468.764	502.454	494.665	338.294	non-polar phase_positive ionization	3.5381e-06	m+H	339.302
	1.2586	342.206	0	0	0	326.534	207.306	200.884	35.1424	28.6696	29.9038	642.078	719.043	803.362	57.0656	0	0	929.729	955.733	652.521	342.206	non-polar phase_positive ionization	7.6046e-07	m+H	343.214
	1.3219	348.115	0	0	0	148.342	138.488	215.182	0	14.3217	10.5808	156.056	214.189	249.743	22.6005	25.6888	0	178.284	179.945	152.577	348.115	non-polar phase_positive ionization	8.3046e-06	m+H	349.122
	1.1915	351.139	0	0	29.4129	71.3391	71.0741	58.5024	0	32.6463	30.3797	194.24	183.517	148.311	0	41.3176	0	142.25	142.359	117.456	351.139	non-polar phase_positive ionization	4.2082e-06	m+H	352.146
	1.3225	352.088	40.5281	59.8473	48.4259	362.483	430.122	496.133	48.0323	30.2972	22.8295	331.749	475.872	515.054	77.8058	48.2996	0	377.331	341.848	256.315	352.088	non-polar phase_positive ionization	8.6756e-06	m+H	353.095
	2.4207	355.21	0	0	0	53.2734	65.9253	64.1847	0	17.0282	0	143.555	148.139	159.689	17.8793	0	0	138.905	173.731	199.642	355.21	non-polar phase_positive ionization	2.0755e-07	m+H	356.217
	3.1927	358.223	0	0	0	43.4593	61.1971	49.0007	0	0	0	116.673	102.949	102.542	0	26.1404	19.704	102.176	101.64	94.3685	358.223	polar phase_negative ionization	5.296e-08	m-H	357.216
	1.502	360.114	34.246	50.535	43.857	209.705	252.548	424.604	82.952	61.8242	73.0518	726.212	671.336	733.467	238.716	184.272	11.8161	765.037	749.957	598.439	360.114	non-polar phase_positive ionization	3.1843e-06	m+H	361.121
	2.1757	361.134	0	0	0	39.5198	40.6689	76.4575	12.2263	0	0	153.148	126.838	133.883	45.3522	20.9875	0	186.375	166.263	161.557	361.134	non-polar phase_positive ionization	4.8491e-07	m+H	362.141
	3.5624	364.263	75.8294	134.636	126.65	654.339	813.203	852.389	0	72.9563	0	1083.81	1007.19	1077.51	91.1825	0	19.5568	905.693	1056.22	806.515	364.263	non-polar phase_positive ionization	4.5657e-08	m+H	365.27
	2.435	365.22	0	0	0	49.4633	54.9964	79.2965	0	26.3291	13.7715	157.661	137.448	137.013	14.317	24.3038	0	123.047	142.402	102.32	365.22	non-polar phase_negative ionization	5.6412e-07	m-H	364.213
	5.853	366.243	0	0	0	173.206	143.225	249.009	0	0	0	226.612	175.03	171.764	0	0	0	150.231	132.877	208.538	366.243	non-polar phase_negative ionization	9.2629e-06	m-H	365.236
	2.6366	372.214	33.8764	74.5118	87.0886	229.637	268.735	269.622	81.7861	93.0955	79.319	417.785	330.112	362.07	71.5612	86.1913	0	216.867	273.58	327.459	372.214	non-polar phase_negative ionization	4.8558e-06	m-H	371.207
	3.5648	382.27	35.2425	0	76.9695	406.975	463.828	469.898	16.0238	0	0	473.324	447.616	446.182	40.9466	0	0	397.097	502.432	337.863	382.27	non-polar phase_negative ionization	1.0511e-07	m-H	381.263
	3.5895	382.272	0	0	0	134.971	190.749	182.197	0	0	0	223.986	202.576	220.469	0	0	0	173.231	232.94	200.15	382.272	non-polar phase_negative ionization	5.1725e-08	m+FA-H	427.27
	3.082	383.233	17.4386	29.4715	43.8826	99.5086	143.016	193.514	0	0	7.6472	91.0884	95.4369	95.4492	0	0	0	209.828	211.059	181.085	383.233	non-polar phase_negative ionization	2.1429e-06	m-H	382.225
	2.348	386.179	0	0	0	30.0305	48.4836	33.2685	0	0	0	71.4576	64.6763	52.1309	0	11.4443	0	43.8366	53.715	39.2847	386.179	polar phase_negative ionization	2.7246e-06	m-H	385.172
	2.4251	387.151	0	0	0	64.7958	91.8089	66.192	0	24.1092	0	185.88	177.901	158.808	0	0	0	152.352	161.925	139.79	387.151	non-polar phase_positive ionization	2.0489e-08	m+H	388.158
	2.4284	388.191	0	0	0	24.7869	41.3062	50.6641	0	12.2102	12.7263	76.3582	74.3049	57.0089	13.9753	0	0	76.0374	72.6893	67.1257	388.191	non-polar phase_negative ionization	2.0089e-06	m-H	387.183
	2.4276	391.268	0	0	0	103.506	123.622	134.444	0	33.4071	0	249.037	237.066	241.053	0	0	0	223.533	224.635	203.068	391.268	non-polar phase_positive ionization	1.4897e-09	m+H	392.275
	3.1707	396.288	0	0	0	196.429	211.084	251.181	0	0	0	315.144	255.783	345.22	0	0	0	305.027	419.195	283.776	396.288	non-polar phase_positive ionization	1.1826e-06	m+H	397.295
	5.2361	396.288	128.967	235.756	191.541	402.577	763.773	851.708	147.095	190.86	129.848	1289.15	1191.73	1519.71	182.773	190.446	0	1046.12	1207.57	892.62	396.288	non-polar phase_positive ionization	7.1517e-06	m+H	397.296
	3.0936	398.262	0	0	0	76.2489	69.1249	82.5745	0	0	0	109.891	94.8227	125.37	0	0	0	90.3039	116.009	75.0486	398.262	non-polar phase_negative ionization	3.3494e-07	m-H	397.255
	5.2492	414.295	0	0	0	24.3038	41.5339	62.2417	0	0	0	75.2685	59.6401	66.8472	0	0	0	49.9398	72.3335	68.0894	414.295	non-polar phase_negative ionization	7.3782e-06	m+FA-H	459.293
	2.4237	432.149	0	0	0	73.0522	83.4858	80.1467	0	0	18.2278	131.455	134.061	151.61	32.3564	33.0221	0	123.965	125.557	102.997	432.149	non-polar phase_positive ionization	2.3e-07	m+H	433.157
	5.2446	442.293	0	8.8359	17.2866	21.2658	38.7936	47.442	0	0	0	64.0672	57.7306	63.8516	0	0	0	60.536	68.6965	70.4547	442.293	non-polar phase_negative ionization	7.6531e-07	m-H	441.286
	1.6338	452.14	12.3554	13.1646	0	93.6548	90.7073	72.0219	0	0	7.0886	96.4908	88.6938	93.6749	0	0	0	80.3956	83.493	70.5459	452.14	non-polar phase_positive ionization	2.962e-08	m+H	453.147
	6.5589	455.322	0	0	0	76.534	82.9944	83.7358	39.6999	0	42.4659	218.936	235.505	324.915	27.5946	0	0	272.628	265.596	252.335	455.322	non-polar phase_negative ionization	4.4023e-07	m-H	454.315
	1.6288	457.117	0	0	0	35.4431	43.5443	35.4431	0	0	0	57.3183	60.4697	62.2146	0	0	0	47.7444	57.0456	43.1356	457.117	non-polar phase_negative ionization	7.2623e-09	m-H	456.11
	3.7997	471.305	0	0	14.3792	103.173	123.573	115.572	25.4998	0	0	179.39	163.254	181.837	19.9057	0	24.3038	178.162	149.002	114.155	471.305	polar phase_negative ionization	6.699e-07	m-H	470.298
	2.2089	473.248	0	9.8756	12.9741	115.666	169.851	177.948	42.2843	0	0	388.071	351.871	428.302	19.0727	0	0	362.224	419.592	415.474	473.248	polar phase_negative ionization	2.4426e-08	m-H	472.24
	3.6391	482.264	123.464	201.083	162.016	360.802	338.819	510.146	161.512	105.365	128.38	1140.75	1018.67	1102.13	228.327	143.596	17.3366	1270.18	1080.04	1654.35	482.264	non-polar phase_positive ionization	3.1598e-06	m+H	483.272
	2.432	483.132	0	0	0	46.869	66.1553	77.9986	19.2405	25.3165	12.6925	114.77	118.971	133.383	32.4661	23.3135	0	170.624	121.685	146.185	483.132	non-polar phase_negative ionization	1.1158e-06	m-H	482.125
	3.6758	484.28	0	0	0	842.921	849.576	876.51	0	137.612	0	2212.31	2508.1	2886.75	109.84	0	0	2120.13	2598.85	2380.28	484.28	non-polar phase_positive ionization	2.7853e-08	m+H	485.288
	4.1293	505.288	0	0	0	91.1016	108.449	119.052	49.6291	0	0	271.417	253.296	275.323	0	24.947	0	215.886	251.158	169.452	505.288	polar phase_negative ionization	2.5314e-07	m-H	504.281
	0.5992	509.245	0	0	11.8704	39.6159	27.4405	35.7126	24.782	16.4064	0	57.2845	73.1561	65.6763	17.3811	0	0	62.2895	72.846	67.5537	509.245	non-polar phase_negative ionization	7.1068e-06	m-H	508.238
	3.6883	534.282	0	0	0	26.9767	32.3151	27.0792	0	0	0	60.009	55.5696	58.7127	0	0	0	51.5524	46.2283	33.7534	534.282	polar phase_negative ionization	5.3148e-08	m-H	533.275
	2.2116	563.241	0	0	0	18.8522	13.9984	30.7171	0	0	0	52.955	48.3056	66.8851	0	0	0	56.1139	65.4973	63.0657	563.241	polar phase_negative ionization	2.4384e-07	m-H	562.234
	0.6981	564.278	0	18.0809	0	75.4258	93.1256	151.365	0	0	0	100.438	105.433	148.309	0	0	0	168.951	186.477	165.21	564.278	non-polar phase_negative ionization	3.4653e-06	m-H	563.271
	0.8689	566.294	0	0	0	53.3371	81.4171	94.0166	0	0	0	104.537	89.0571	95.6356	0	26.5931	0	95.1848	109.54	77.503	566.294	non-polar phase_negative ionization	3.1034e-06	m-H	565.287
	1.0905	592.308	45.8848	67.9553	0	183.804	275.985	358.785	115.32	48.6783	69.9043	451.861	380.185	527.839	164.087	100.013	0	651.073	613.258	580.48	592.308	non-polar phase_negative ionization	2.9027e-06	m-H	591.301
	5.1176	608.265	0	0	0	77.1453	104.409	111.718	0	9.9303	19.0008	239.656	231.347	219.598	20.0604	0	0	269.462	216.862	192.014	608.265	polar phase_negative ionization	1.1471e-07	m-H	607.258
	0.6713	624.308	0	0	0	58.935	57.5743	68.8508	0	0	0	69.8719	99.0065	134.163	0	0	0	153.749	170.24	137.806	624.308	non-polar phase_negative ionization	7.7366e-07	m-H	623.301
	6.6231	666.42	548.911	616.32	540.825	789.387	880.633	896.687	1091.04	519.661	825.197	1909.99	2069.54	2827.91	517.031	549.691	59.6448	2529.26	3082.33	3125.45	666.42	non-polar phase_negative ionization	4.8554e-06	m-H	665.413
	6.0539	693.518	0	0	0	45.5026	31.4807	44.5636	23.0298	11.4972	0	96.2379	77.7305	92.0139	24.6124	0	0	119.015	104.878	132.622	693.518	non-polar phase_positive ionization	7.9939e-07	m+NH4	711.552
	5.4104	698.459	0	0	0	139.42	188.05	340.739	83.0687	62.1407	0	589.606	767.089	590.017	127.351	106.434	0	713.035	567.837	656.387	698.459	non-polar phase_positive ionization	2.5991e-06	m+H	699.466
	3.8918	729.424	47.5949	32.9114	59.609	117.051	166.011	182.778	131.039	48.1589	86.2203	288.327	289.551	274.429	114.959	95.7117	87.0417	296.877	280.612	259.672	729.424	polar phase_negative ionization	1.8281e-06	m-H	728.417
	4.3045	742.42	7.6336	0	0	35.0314	50.8631	32.2204	0	0	0	62.4762	60.2684	66.5956	0	0	0	45.9481	67.5757	37.1267	742.42	polar phase_negative ionization	5.4172e-06	m-H	741.412
	4.4209	823.897	0	0	0	20.6054	24.9294	29.7943	0	0	0	76.011	81.2773	57.6849	0	4.0569	0	39.9849	55.014	40.3451	823.897	polar phase_negative ionization	7.0345e-07	m-H	822.89
	3.916	831.481	0	0	0	20.0471	43.5602	41.7668	0	0	7.0904	61.1385	50.4449	59.3721	13.0396	0	0	61.588	66.4607	62.6475	831.481	polar phase_negative ionization	1.4545e-06	m-H	830.473
	5.4092	860.511	176.34	190.845	268.377	1155.35	1471.67	2352.83	1625.09	619.795	572.785	4385.95	3922.09	4478.91	1106.5	897.071	187.978	3837.59	4079.8	2953.52	860.511	non-polar phase_negative ionization	6.6627e-06	m+FA-H	905.51
	5.4016	860.516	132.404	161.003	157.376	654.274	668.656	1216.05	541.72	391.041	403.444	2867.18	2898.77	2917.72	721.256	694.278	105.532	3036.31	3102.89	2764.08	860.516	non-polar phase_positive ionization	6.4508e-08	m+H	861.524
	5.4364	883.503	15.8378	23.3707	0	90.7059	72.1558	122.687	53.6629	42.0597	54.9226	215.935	200.057	186.371	47.9715	77.3629	0	189.115	196.136	165.526	883.503	non-polar phase_positive ionization	7.0225e-06	m+H	884.51
	4.6143	937.464	0	0	0	20.443	25.1944	36.3513	16.4199	0	0	81.2316	81.1691	59.5579	0	7.2839	0	48.6467	53.052	34.5283	937.464	polar phase_negative ionization	6.7763e-06	m-H	936.456
	3.8052	943.529	6.4804	0	0	38.3975	68.84	89.2488	30.2736	7.9007	0	182.318	180.281	188.577	32.9956	21.4518	19.3815	173.703	186.042	128.798	943.529	polar phase_negative ionization	8.6205e-07	m-H	942.522
	5.9716	944.574	31.4346	31.8469	34.2432	130.151	95.0673	147.917	28.9669	21.3499	20.4853	207.188	204.65	201.843	44.0223	0	0	184.553	167.428	116.254	944.574	non-polar phase_positive ionization	4.2269e-06	m+H	945.582
	4.6992	964.592	0	0	0	86.321	118.817	161.265	43.0467	0	0	270.076	253.482	259.589	61.3258	0	0	286.188	220.654	220.075	964.592	non-polar phase_positive ionization	1.7889e-06	m+H	965.599
	4.7093	964.6	55.532	75.3287	76.9368	208.58	265.349	344.666	125.665	51.43	74.1661	732.229	668.621	788.438	208.458	116.103	0	660.845	696.455	616.875	964.6	non-polar phase_negative ionization	2.9169e-07	m+FA-H	1009.6
	6.2416	976.597	292.639	386.251	329.495	1147.57	1651.71	2160.14	1169.92	434.42	748.918	4470.15	3273.12	3800.16	1016.61	555.613	119.407	3437.49	3323.03	3013.17	976.597	non-polar phase_negative ionization	3.8912e-06	m-H	975.59
	3.6749	979.615	0	0	0	130.848	217.553	111.188	40.5258	0	9.3243	443.553	323.853	365.118	10.2698	0	0	340.081	416.815	331.689	979.615	non-polar phase_negative ionization	6.3035e-07	m-H	978.608
	5.0466	990.534	0	0	0	34.9323	55.8775	75.0175	6.8368	5.0785	12.4073	149.17	150.396	203.414	0	0	0	198.82	193.969	159.865	990.534	polar phase_negative ionization	3.5961e-07	m-H	989.527
	4.4517	1002.54	0	0	0	121.676	103.246	198.71	96.4645	0	0	300.086	353.709	454.52	147.601	66.7958	0	473.246	495.088	494.908	1002.54	non-polar phase_negative ionization	3.3259e-06	m-H	1001.54
	3.3153	1004.6	0	0	0	81.397	116.493	204.958	83.032	0	35.2816	262.53	198.398	330.088	0	0	0	320.794	350.218	336.559	1004.6	non-polar phase_negative ionization	6.1748e-06	m-H	1003.59
	4.1999	1005.54	0	0	0	34.709	22.9797	49.1498	0	0	0	86.7409	102.737	91.5444	0	26.0035	19.0557	84.8069	91.6622	84.9071	1005.54	polar phase_negative ionization	3.1766e-07	m-H	1004.53
	5.1935	1006.57	18.3258	0	0	67.9691	76.701	94.3575	44.9001	0	0	98.1445	118.275	92.3466	0	0	0	167.188	152.043	138.481	1006.57	non-polar phase_negative ionization	1.2169e-06	m-H	1005.56
	5.7212	1008.59	65.6912	86.1489	57.3123	366.576	316.785	450.001	97.1287	74.6965	67.7725	400.639	486.515	679.815	51.425	76.4421	15.7324	697.11	727.713	659.364	1008.59	non-polar phase_negative ionization	1.4622e-06	m-H	1007.58
	3.8394	1013.45	0	15.0333	0	97.1587	148.16	204.846	58.0954	0	27.7145	236.255	297.278	297.793	33.932	0	21.7507	302.529	301.384	271.792	1013.45	polar phase_negative ionization	1.2384e-06	m-H	1012.44
	2.9508	1030.5	0	0	0	22.3655	29.2987	32.6154	0	0	0	60.7927	48.6262	71.3707	0	0	0	69.9551	80.6251	65.0546	1030.5	polar phase_negative ionization	1.664e-07	m-H	1029.5
	2.8632	1061.46	0	0	5.1642	17.7295	31.7721	26.1992	0	0	0	47.5671	51.6342	35.5074	6.4742	0	0	49.5415	40.9201	37.0038	1061.46	polar phase_negative ionization	3.5574e-06	m-H	1060.46
	4.8261	1070.51	0	0	0	37.1042	29.7476	37.6659	0	0	0	46.655	43.1565	75.6548	0	0	2.9372	100.987	82.8997	87.8315	1070.51	polar phase_negative ionization	9.3373e-07	m-H	1069.5
	3.8941	1115.53	0	0	0	18.2585	17.2523	31.263	0	0	0	59.7578	54.2375	43.6785	0	0	0	48.0389	43.3074	33.902	1115.53	polar phase_negative ionization	1.2424e-06	m-H	1114.53
	3.8561	1150.54	0	0	0	23.8537	45.6906	33.226	0	0	0	86.8497	89.4543	88.2257	0	0	0	85.1866	86.4896	61.201	1150.54	polar phase_negative ionization	1.3774e-07	m-H	1149.54
	4.7223	1166.56	0	0	14.5399	50.7894	80.4932	62.8792	0	14.173	0	177.475	164.712	121.54	0	0	0	98.3646	126.36	85.2731	1166.56	polar phase_negative ionization	3.1418e-06	m-H	1165.55
	2.5163	112.055	0	0	0	72.5654	0	0	0	13.8945	0	129.407	127.83	167.006	11.7293	0	0	175.643	170.45	172.425	112.055	polar phase_positive ionization	6.2286e-06	m+H	113.062
	2.5266	130.066	0	0	0	0	0	0	0	0	16.181	341.072	335.778	455.76	43.691	0	71.3535	387.594	392.579	373.193	130.066	polar phase_positive ionization	1.93e-07	m+H	131.073
	2.9828	173.143	0	0	0	0	0	0	20.9947	0	21.6956	171.626	205.973	181.571	18.8284	0	0	229.361	223.158	151.557	173.143	polar phase_positive ionization	1.0941e-06	m+H	174.151
	0.5938	174.126	0	0	0	0	0	0	0	0	0	160.478	137.329	173.417	17.5227	0	0	151.622	178.049	111.6	174.125	non-polar phase_negative ionization	3.2058e-07	m+FA-H	219.124
	0.5965	174.127	0	0	0	0	0	0	0	0	0	231.729	183.947	217.616	0	0	0	240.882	217.181	112.128	174.127	non-polar phase_positive ionization	8.9582e-06	m+H	175.135
	1.8313	184.112	0	0	0	0	0	24.5245	0	0	0	120.614	121.406	113.576	0	0	0	108.322	114.391	88.9598	184.112	non-polar phase_positive ionization	2.3494e-08	m+H	185.12
	3.38	185.143	0	0	0	31.3342	0	0	0	0	0	159.072	165.61	139.507	0	0	0	232.196	175.911	129.556	185.143	polar phase_positive ionization	9.7106e-06	m+H	186.15
	2.2165	198.127	44.0728	0	0	0	0	222.251	0	72.7098	0	723.703	616.306	861.494	103.304	0	0	775.178	916.229	753.941	198.127	non-polar phase_positive ionization	1.1355e-06	m+H	199.135
	3.0639	211.159	0	0	0	0	0	0	0	0	0	474.718	484.636	472.823	0	0	0	532.312	436.64	354.737	211.159	polar phase_positive ionization	9.4179e-08	m+H	212.166
	0.6505	212.141	81.9586	90.0961	39.5377	122.284	185.073	157.832	166.001	74.8899	134.995	2091.54	1650.96	2036.64	217.731	114.148	0	1708	1919.11	1415.29	212.141	non-polar phase_positive ionization	1.0492e-07	m+H	213.148
	0.5848	215.154	0	0	0	24.7751	35.0602	43.1501	0	7.1095	0	297.545	295.486	301.742	24.1929	0	0	292.553	318.971	264.411	215.154	non-polar phase_positive ionization	3.8129e-10	m+H	216.161
	4.4104	215.19	0	40.8004	103.706	457.561	42.6163	180.442	37.504	180.4	53.8191	1184.89	1194.82	1130.05	39.9711	97.168	180.673	1295.31	1138.23	977.144	215.19	polar phase_positive ionization	1.7489e-06	m+H	216.197
	0.6035	216.125	180.426	219.493	190.898	713.414	284.043	234.696	285.151	234.002	280.572	2683.16	2285.62	2683.23	296.276	253.285	244.641	2007.62	2780.82	2108.57	216.125	polar phase_positive ionization	9.0645e-07	m+H	217.132
	1.1908	216.173	96.5881	100.914	53.7413	298.973	303.258	328.106	65.7886	133.673	86.7375	1441.76	1363.19	1408.51	68.3478	65.5372	0	1313.15	1282.72	1090.88	216.173	non-polar phase_positive ionization	4.9798e-10	m+H	217.18
	1.5127	224.14	278.681	454.509	417.693	2281.88	3015.9	8872.58	1162.96	619.339	825.5	17576.4	18101.6	23615.7	2386.34	1759.21	268.893	22754	27025.1	24908.8	224.14	non-polar phase_negative ionization	3.2698e-07	m+FA-H	269.138
	5.7148	224.14	0	0	12.1519	25.3165	46.7497	102.057	23.0696	18.2278	16.2025	268.383	214.092	307.658	14.5558	13.1646	40.5063	299.233	307.565	405.634	224.14	polar phase_negative ionization	1.8651e-06	m-H	223.133
	1.5074	224.141	50.0876	88.4901	83.694	394.697	577.244	1049.56	211.627	100.253	169.313	1943.98	1998.8	2556.86	454.473	300.814	51.2889	2385.12	2640.32	2721.56	224.141	non-polar phase_negative ionization	3.0122e-07	m-H	223.134
	4.8895	226.123	0	0	0	33.1971	0	0	0	0	0	91.2693	99.0851	91.0914	0	0	0	88.9323	85.4216	62.7946	226.123	polar phase_positive ionization	2.1969e-06	m+NH4	244.157
	4.8758	226.128	0	0	0	0	0	0	0	0	0	73.6104	65.6002	63.8099	0	0	0	78.8152	55.5727	46.0356	226.128	polar phase_positive ionization	1.5985e-06	m+Na	249.118
	5.5131	226.156	0	0	0	0	0	20.2532	0	20.2532	19.2405	156.156	153.788	203.904	15.1899	19.0993	35.3018	173.076	147.838	243.967	226.156	polar phase_negative ionization	5.8789e-06	m-H	225.149
	5.5131	226.156	0	0	0	0	0	0	0	0	18.9207	366.16	287.636	359.229	0	0	33.498	368.95	278.715	482.314	226.156	polar phase_negative ionization	2.4198e-06	m+FA-H	271.155
	1.2073	226.157	10.1266	0	0	58.2434	87.0886	135.92	33.4177	33.8678	29.3671	838.698	881.755	1186.19	42.8295	61.3671	0	982.208	1192.55	1119.58	226.157	non-polar phase_negative ionization	8.7999e-08	m-H	225.149
	1.2061	226.157	0	35.443	0	110.072	133.076	172.819	54.3006	48.5155	39.742	1267.48	1246.9	1752.02	93.8959	88.8917	0	1715.07	1883.85	1837.42	226.157	non-polar phase_negative ionization	2.9971e-08	m+FA-H	271.155
	4.4792	228.137	0	0	0	0	0	0	0	0	0	53.9161	86.59	73.9023	0	0	0	67.6835	57.2656	95.4576	228.137	polar phase_negative ionization	5.7411e-06	m-H	227.13
	5.6088	228.172	0	0	0	0	25.3165	30.9402	27.9319	54.6835	45.1195	324.281	283.543	296.999	29.5443	48.5324	62.7848	359.609	311.472	426.543	228.172	polar phase_negative ionization	9.2064e-08	m+FA-H	273.17
	5.6042	228.173	0	0	0	0	13.8236	15.8489	14.56	29.2897	17.5979	159.532	125.406	147.767	30.3797	25.3165	33.0641	167.16	147.378	181.248	228.173	polar phase_negative ionization	3.8884e-08	m-H	227.165
	3.3544	229.17	0	0	0	0	0	0	0	0	0	568.396	575.412	593.121	0	0	0	584.502	580.237	360.64	229.17	polar phase_positive ionization	5.118e-07	m+H	230.177
	2.0387	236.18	16.1505	0	0	0	0	0	17.0212	11.8103	15.828	221.87	198.234	227.833	0	0	0	272.939	285.891	230.111	236.18	non-polar phase_positive ionization	3.9705e-09	m+H	237.187
	6.0419	236.18	0	0	0	0	0	0	0	0	0	50.9815	40.5975	53.876	0	0	0	55.5621	51.2882	57.0615	236.18	polar phase_positive ionization	9.3373e-09	m+H	237.187
	1.1111	240.136	24.7712	39.9165	73.9934	832.34	1332.61	1258.23	1340.85	387.162	795.264	8411.64	9712.65	11488.5	2171.81	1636.32	0	11014.2	12772.3	9246.04	240.136	non-polar phase_negative ionization	4.92e-07	m-H	239.128
	1.1215	240.138	35.548	133.217	77.5779	1005.04	1387.12	1392.55	1334.65	367.677	888.807	16600.3	19979.7	23957.3	2641.56	1941.97	0	21438.6	28867.9	19180.7	240.138	non-polar phase_positive ionization	2.1233e-06	m+H	241.145
	3.9902	241.168	0	0	0	0	0	0	0	0	0	129.665	146.13	144.113	6.5089	0	0	183.451	205.78	143.33	241.168	polar phase_positive ionization	1.6743e-07	m+H	242.175
	1.2185	242.152	3.3755	0	0	55.4831	44.3849	57.988	90.1266	32.6076	48.3544	421.965	401.508	442.137	90.1266	62.7848	0	581.717	599.853	428.393	242.152	non-polar phase_negative ionization	2.1418e-07	m-H	241.145
	2.2155	243.607	0	0	0	26.7876	0	53.0039	0	0	17.5868	98.5476	140.648	132.5	0	0	0	120.286	142.847	120.842	243.607	non-polar phase_positive ionization	3.0023e-06	m+H	244.614
	0.7398	246.146	0	0	0	0	29.2707	84.7538	0	7.9419	0	225.815	300.373	365.332	0	0	0	285.158	289.243	305.07	246.146	non-polar phase_negative ionization	7.3311e-07	m+FA-H	291.144
	4.9809	246.147	0	0	0	0	0	0	0	0	0	63.9401	81.2988	90.6738	0	0	0	76.4189	64.5635	84.7293	246.147	polar phase_negative ionization	1.0293e-07	m+FA-H	291.145
	2.0592	250.157	0	0	0	0	26.3291	0	12.1519	0	15.7685	196.039	166.418	249.956	23.2904	15.1899	0	210.592	272.655	246.748	250.157	non-polar phase_negative ionization	3.1305e-07	m-H	249.149
	2.0535	250.157	0	0	0	38.3373	46.2719	79.9793	0	0	24.7933	553.123	526.614	875.049	67.8481	47.8284	0	666.271	846.298	907.037	250.157	non-polar phase_negative ionization	2.3843e-06	m+FA-H	295.155
	2.0442	250.159	0	0	0	72.1463	0	192.141	49.2097	0	0	826.706	834.415	1311.72	92.34	78.9269	0	1124.86	1381.13	1207.58	250.159	non-polar phase_positive ionization	1.6874e-06	m+H	251.166
	2.7294	250.196	0	0	0	42.2554	35.6279	42.3353	27.2824	5.7556	155.502	390.844	323.274	388.652	0	17.165	15.3934	537.204	474.552	355.028	250.196	non-polar phase_positive ionization	4.0936e-06	m+H	251.203
	2.4296	252.175	0	0	0	76.4502	89.9548	233.687	0	36.1078	0	813.575	734.725	1147.22	75.7832	62.4203	0	897.012	1139.18	1112.52	252.175	non-polar phase_positive ionization	1.3423e-06	m+H	253.182
	2.2598	256.199	0	0	0	10.4634	0	23.6104	0	0	0	98.6143	89.8199	93.5392	10.8228	0	0	96.227	126.06	106.666	256.199	non-polar phase_positive ionization	7.0807e-08	m+H	257.207
	1.191	257.201	27.901	34.1163	49.7369	192.018	222.653	226.672	48.8909	87.3224	67.8477	925.569	897.004	890.454	66.1472	91.7778	0	866.193	866.254	690.622	257.201	non-polar phase_positive ionization	5.5468e-09	m+H	258.208
	4.5215	258.146	0	0	0	0	28.3544	0	0	0	0	66.6612	65.0765	63.2056	0	8.8773	0	63.4123	56.1452	57.5658	258.146	polar phase_negative ionization	1.2947e-06	m-H	257.139
	4.5112	258.148	0	0	0	61.8105	57.1488	21.5523	40.0017	26.4803	0	251.797	257.792	206.017	41.369	0	31.2785	257.769	194.996	206.35	258.148	polar phase_positive ionization	1.5985e-06	m+H	259.156
	3.9505	260.162	0	0	0	0	0	17.2152	0	0	0	70.4357	67.4564	75.319	0	0	0	61.7715	68.821	86.5995	260.162	polar phase_negative ionization	1.6798e-07	m-H	259.155
	4.6454	260.163	0	0	0	0	20.5342	0	0	0	29.3671	92.9496	121.34	135.746	27.3521	0	34.1808	123.824	105.751	149.265	260.163	polar phase_negative ionization	7.5984e-06	m-H	259.156
	0.7471	260.164	0	0	0	0	36.1139	45.1356	0	0	0	192.277	244.855	329.686	0	0	0	220.802	263.094	177.168	260.164	non-polar phase_positive ionization	9.535e-06	m+NH4	278.198
	5.7596	264.174	0	0	0	422.698	79.9442	73.45	63.4071	58.9098	49.6418	965.694	904.739	906.356	96.3255	90.9481	157.197	1170.21	926.324	1235.41	264.174	polar phase_positive ionization	1.7024e-06	m+H	265.181
	1.6342	266.152	0	0	0	27.5881	30.2256	39.4158	37.1308	0	26.3291	348.804	429.218	505.177	76.962	60.4074	0	338.346	457.14	358.888	266.152	non-polar phase_negative ionization	7.1309e-07	m-H	265.145
	1.6476	266.159	0	0	0	0	0	0	60.134	0	0	366.572	401.619	434.519	84.595	60.7259	0	430.698	480.21	302.743	266.159	non-polar phase_positive ionization	1.2298e-06	m+H	267.166
	2.1883	266.188	18.2278	50.6329	45.5696	330.706	402.653	743.395	201.931	62.7711	153.036	2320.4	1610.08	2121.28	381.017	177.066	0	2520.48	2535.74	2375.39	266.188	non-polar phase_negative ionization	1.1688e-07	m-H	265.181
	6.153	266.188	0	0	6.076	19.2405	29.2101	31.3924	0	0	21.5511	201.542	150.345	200.169	26.2404	18.2278	23.8616	185.746	150.288	224.94	266.188	polar phase_negative ionization	1.0327e-06	m-H	265.181
	6.1467	266.188	0	0	0	0	0	0	0	0	0	386.281	300.093	390.37	0	0	0	347.199	303.09	501.161	266.188	polar phase_negative ionization	1.9058e-06	m+FA-H	311.187
	2.7189	266.189	33.7003	0	0	65.6147	103.544	138.304	0	24.5165	22.5798	407.512	516.396	492.222	0	51.6924	0	477.259	536.358	362.116	266.189	non-polar phase_positive ionization	6.8512e-07	m+NH4	284.223
	2.7286	266.189	53.3796	90.9827	0	1010.48	1348.44	1513.19	0	374.003	206.577	14771.7	20644	21042.9	631.497	736.408	92.7893	16272.5	21344	15023	266.189	non-polar phase_positive ionization	7.6046e-07	m+H	267.197
	1.8669	266.19	0	14.1772	0	0	0	0	0	0	0	60.5224	61.0083	63.8346	0	0	0	51.2944	58.6573	73.4795	266.19	non-polar phase_negative ionization	1.1854e-07	m-H	265.182
	2.7251	266.19	0	0	15.6579	81.3929	103.457	120.746	0	35.5448	0	364.201	386.956	484.628	53.7103	62.8559	0	413.966	421.539	357.89	266.19	non-polar phase_positive ionization	1.7052e-07	m+Na	289.18
	2.0006	268.17	0	0	0	73.3008	87.0572	93.22	0	0	0	484.571	536.279	594.944	57.5983	0	0	441.72	517.534	424.245	268.17	non-polar phase_positive ionization	1.4889e-08	m+H	269.178
	0.6213	276.157	0	0	18.6611	55.1028	68.8187	89.1033	0	14.1609	0	944.793	653.727	834.806	0	0	0	709.172	844.528	776.123	276.157	non-polar phase_negative ionization	5.3738e-08	m-H	275.15
	2.9527	276.208	382.622	624.414	509.729	1846.61	2445.55	4078.34	2692.01	1511.99	2512.41	77255.9	68735.6	77334.1	4184.85	2109.02	243.1	58541.6	69470.6	76640	276.208	non-polar phase_positive ionization	5.9759e-09	m+H	277.215
	1.123	281.167	0	0	0	0	0	0	0	0	0	99.4215	125.492	96.1393	0	0	0	113.581	138.278	99.1684	281.167	non-polar phase_positive ionization	1.5493e-07	m+Na	304.156
	5.615	282.184	0	0	0	0	0	0	0	0	0	61.2447	43.6113	50.8787	0	0	0	63.3312	58.3398	69.6159	282.184	polar phase_positive ionization	5.227e-08	m+NH4	300.218
	2.3119	282.186	0	0	0	0	0	68.5491	0	0	0	231.732	319.258	317.53	0	0	0	314.343	360.798	234.017	282.186	non-polar phase_positive ionization	2.2271e-06	m+H	283.193
	1.9117	284.2	0	0	0	76.8724	118.301	121.592	0	0	0	576.95	776.137	809.428	0	0	0	665.289	702.162	503.214	284.2	non-polar phase_positive ionization	3.7584e-07	m+H	285.207
	1.9104	284.2	0	0	0	0	0	0	0	0	0	110.378	188.471	151.091	0	0	0	167.076	144.488	106.045	284.2	non-polar phase_positive ionization	5.5753e-06	m+NH4	302.234
	1.7536	284.201	0	19.9647	0	22.9407	0	0	0	0	0	115.497	125.094	162.157	0	0	0	152.357	184.548	147.408	284.201	non-polar phase_positive ionization	3.2713e-07	m+Na	307.19
	1.9117	284.202	0	0	0	0	0	8.4918	0	0	0	108.619	146.688	92.0649	0	0	0	104.32	105.419	87.4425	284.202	non-polar phase_positive ionization	9.2391e-07	m+Na	307.192
	2.1489	285.169	0	0	0	92.5286	0	0	35.9117	0	0	295.965	248.956	292.159	0	0	0	280.746	264.491	218.323	285.169	polar phase_positive ionization	1.5985e-06	m+H	286.177
	0.6111	290.163	0	0	0	0	82.9692	74.8672	11.4315	0	0	196.078	158.791	201.882	0	0	0	192.917	243.115	192.463	290.163	non-polar phase_negative ionization	1.6141e-06	m-H	289.156
	2.403	292.203	0	0	252.944	4163.47	12877.9	12682.6	886.341	1115.05	786.729	33981.8	35297.9	38610.6	1571.48	1311.31	0	32201.8	34335	29989.9	292.203	non-polar phase_positive ionization	2.9462e-08	m+H	293.211
	5.0575	292.205	0	0	0	0	0	0	0	0	0	212.302	180.76	252.668	0	0	0	183.184	186.816	280.207	292.205	polar phase_positive ionization	3.6865e-06	m+H	293.213
	2.1355	292.206	0	65.8012	0	304.256	474.085	694.723	259.363	184.686	184.923	3055.64	2905.38	3203.72	429.946	327.094	43.7462	2935.19	3242.44	3132.61	292.206	non-polar phase_positive ionization	1.0937e-09	m+H	293.213
	2.973	294.219	53.1166	240.58	246.745	855.319	1037.84	2043.65	1503.11	736.355	1429.78	18666.3	14097.1	17887.1	1860.36	905.03	235.693	15075.9	17617.5	17385.3	294.219	non-polar phase_negative ionization	2.5796e-08	m+FA-H	339.217
	2.9642	294.219	130.219	215.438	194.756	706.36	852.085	1604.54	1170.72	640.027	1068.89	15143.7	10947.4	13293.3	1372.58	697.67	157.395	10368.3	11675	11725.6	294.219	non-polar phase_negative ionization	4.9062e-08	m-H	293.212
	2.9516	294.22	0	0	0	79.3392	94.1924	159.678	55.7055	63.9301	91.3745	965.634	832.152	961.232	169.563	88.6779	18.3071	864.138	929.464	732.123	294.22	non-polar phase_positive ionization	3.0609e-08	m+NH4	312.253
	3.4828	294.221	0	0	0	52.2906	74.4877	93.9663	28.8203	126.061	34.1741	517.831	653.354	689.007	65.3917	109.638	19.4445	526.367	561.989	500.847	294.221	non-polar phase_positive ionization	1.5618e-07	m+NH4	312.255
	2.9489	294.224	0	0	0	0	51.9835	100.823	0	43.137	69.8442	574.764	421.303	521.707	115.332	64.1476	0	505.663	513.101	453.561	294.224	non-polar phase_positive ionization	4.2296e-07	m+Na	317.213
	0.6126	297.152	0	0	0	0	0	0	0	0	0	36.8674	46.4483	53.7634	0	0	0	50.3092	58.1753	59.1949	297.152	polar phase_positive ionization	9.0777e-08	m+Na	320.141
	4.5953	300.193	0	0	0	33.727	50.4396	55.2653	26.3112	0	18.9641	163.003	150.279	167.398	34.585	27.4964	41.0741	181.603	181.548	197.19	300.193	polar phase_negative ionization	4.9978e-09	m-H	299.185
	2.0636	300.193	0	0	0	0	0	49.0904	0	0	0	152.187	145.08	180.656	19.2405	0	0	194.53	185.334	173.009	300.193	non-polar phase_negative ionization	8.7043e-08	m-H	299.186
	2.0567	300.194	0	0	0	67.4331	0	57.9072	0	0	0	185.516	303.931	331.546	0	0	0	358.872	349.003	341.053	300.194	non-polar phase_negative ionization	5.8776e-07	m+FA-H	345.192
	0.84	300.195	0	0	0	0	0	0	0	0	0	162.745	143.481	144.624	20.2555	0	0	151.85	141.153	116.47	300.195	non-polar phase_negative ionization	9.4884e-09	m+FA-H	345.194
	0.6815	302.143	0	9.387	21.0784	0	0	67.4867	23.2783	0	0	236.305	237.395	322.974	25.1448	37.6464	0	246.265	296.955	336.023	302.143	non-polar phase_negative ionization	1.3179e-06	m-H	301.136
	0.7153	302.18	0	0	0	0	0	0	18.2471	0	0	156.334	215.798	179.804	0	0	0	178.969	202.716	139.928	302.18	non-polar phase_positive ionization	3.565e-07	m+H	303.187
	3.3736	302.226	0	0	0	17.4427	202.736	290.215	0	0	0	719.657	497.048	718.789	0	0	0	460.359	600.642	642.163	302.226	non-polar phase_positive ionization	9.6773e-06	m+H	303.234
	0.5825	308.196	0	0	0	12.566	0	23.4626	0	0	0	95.6344	59.1005	79.8582	0	0	0	52.986	77.5078	68.397	308.196	non-polar phase_positive ionization	7.7806e-06	m+NH4	326.23
	1.3976	308.198	0	0	0	82.5706	0	187.901	62.6657	37.6242	32.6899	613.508	598.457	860.454	89.5545	79.3201	0	505.633	661.669	580.426	308.198	non-polar phase_negative ionization	2.554e-06	m+FA-H	353.197
	1.722	308.199	16.9114	28.1519	27.7443	111.821	196.726	351.448	66.1741	38.481	54.6835	1136.68	1033.54	1439.04	124.147	83.2534	18.2278	900.784	1266.72	1342.56	308.199	non-polar phase_negative ionization	1.4495e-06	m-H	307.192
	2.2095	308.199	0	0	0	0	56.5603	0	0	3.7745	0	106.376	94.6432	116.247	0	0	0	83.6842	88.0851	97.7275	308.199	non-polar phase_negative ionization	7.2592e-06	m-H	307.192
	2.1313	308.2	0	0	0	0	62.8028	102.989	0	0	0	605.34	591.057	676.632	0	0	0	593.995	806.586	646.741	308.2	non-polar phase_positive ionization	5.6759e-08	m+H	309.207
	1.3977	308.2	0	12.7443	0	49.3393	54.6451	131.677	0	53.9934	0	739.914	742.239	1094.87	0	81.5461	0	764.498	845.647	722.979	308.2	non-polar phase_positive ionization	1.0743e-06	m+H	309.207
	5.8594	308.2	0	0	0	118.777	0	0	39.6076	0	39.2938	507.156	473.058	607.924	86.7665	0	0	402.934	463.507	513.961	308.2	polar phase_positive ionization	1.2057e-06	m+H	309.208
	1.7311	308.2	26.5933	0	41.8057	222.353	96.9428	627.51	112.647	96.6493	0	1968.55	2011.13	2810.91	0	126.921	0	2328.17	3051.15	2298.93	308.2	non-polar phase_positive ionization	1.8066e-06	m+H	309.208
	1.0421	308.201	0	0	0	56.0254	72.9335	95.0756	30.502	17.0095	26.8593	366.424	390.301	425.746	57.981	51.3039	0	499.595	478.399	292.695	308.201	non-polar phase_positive ionization	3.5381e-06	m+H	309.208
	2.1505	308.202	0	0	0	0	0	69.0607	0	0	0	137.046	105.018	151.828	0	0	0	133.502	158.237	156.848	308.202	non-polar phase_negative ionization	4.7985e-06	m+FA-H	353.2
	5.7213	310.178	0	0	23.9017	68.711	0	114.312	0	0	0	280.454	249.988	260.383	33.4177	0	0	284.083	217.784	280.641	310.178	polar phase_negative ionization	1.4545e-06	m-H	309.171
	3.3907	310.208	0	0	0	26.7434	0	28.1999	0	41.4572	0	94.9179	112.958	137.538	0	0	0	99.4085	116.813	112.422	310.208	non-polar phase_positive ionization	6.7461e-06	m+Na	333.197
	2.4111	310.212	0	0	0	0	29.246	0	0	0	0	64.797	63.6996	60.9417	0	0	0	74.2284	65.908	70.7008	310.212	non-polar phase_negative ionization	4.2338e-07	m+FA-2H+Na	377.192
	2.219	310.213	0	0	8.8473	21.5762	0	0	0	0	0	86.3812	80.2292	96.1098	20.876	0	0	81.8497	99.5955	107.709	310.213	non-polar phase_negative ionization	4.2338e-07	m+FA-2H+Na	377.193
	2.1323	310.214	0	26.5472	0	247.014	360.258	592.451	161.933	103.637	0	1589.27	1436.93	1732.93	225.73	151.875	15.1041	1435.61	1615.32	1714.63	310.214	non-polar phase_negative ionization	4.9696e-08	m-H	309.207
	3.0613	310.214	0	15.6192	0	201.24	214.988	470.317	101.784	71.142	56.7089	1396.33	1423.93	1969.55	77.9747	80	0	1353.98	1750.6	1845.65	310.214	non-polar phase_negative ionization	7.7366e-07	m+FA-H	355.212
	2.2069	310.214	52.4566	82.3956	77.456	417.953	629.554	1062.04	301.781	186.857	212.599	3350.47	3148.57	4126.15	481.094	350.847	104.828	3315.27	3902.62	3967.68	310.214	non-polar phase_negative ionization	8.2144e-08	m+FA-H	355.212
	2.3858	310.215	0	0	0	0	166.702	240.735	31.9022	0	32.9236	974.59	907.102	1106.37	91.2859	0	11.9494	1130.03	1141.26	914.715	310.215	non-polar phase_positive ionization	8.8305e-08	m+Na	333.205
	5.0553	310.216	0	0	0	0	0	0	0	0	0	456.309	350.565	419.843	84.3017	59.8283	83.9926	340.786	351.233	496.695	310.216	polar phase_positive ionization	1.2475e-06	m+H	311.223
	1.0498	310.216	0	0	0	58.9179	80.0654	94.5577	0	0	15.7876	512.84	522.018	679.367	31.0839	0	0	613.125	766.886	504.991	310.216	non-polar phase_positive ionization	9.5146e-07	m+H	311.223
	3.0504	310.216	0	0	0	84.5082	116.466	226.18	0	33.7306	0	634.682	632.351	732.761	0	33.3027	0	646.611	780.844	595.139	310.216	non-polar phase_positive ionization	9.0541e-08	m+Na	333.205
	3.0331	310.216	0	0	0	202.108	282.841	701.263	0	78.9337	0	2097.46	2271.92	2777.87	99.056	82.7139	0	2229.17	2649.64	2388.61	310.216	non-polar phase_positive ionization	9.3705e-08	m+H	311.223
	2.156	310.216	14.4783	40.4179	14.7405	179.788	232.133	370.567	106.022	80.2483	87.2105	1444.59	1277.84	1577.48	194.057	0	0	1696.38	1799.78	1545.74	310.216	non-polar phase_positive ionization	1.4336e-08	m+H	311.223
	6.1688	310.216	0	0	0	76.4618	0	0	0	0	0	249.607	234.371	320.831	0	51.6041	0	219.465	230.357	294.844	310.216	polar phase_positive ionization	7.1602e-06	m+NH4	328.25
	3.051	310.216	0	27.4293	0	127.376	184.073	361.053	87.2873	100.803	66.1559	948.959	963.679	1172.86	104.276	83.5423	0	1015.46	1190.57	937.298	310.216	non-polar phase_positive ionization	2.0788e-07	m+NH4	328.25
	2.1597	310.216	0	0	0	0	145.457	251.492	30.4039	0	37.6541	662.325	589.761	647.738	91.2859	52.9547	13.3671	812.064	802.051	774.718	310.216	non-polar phase_positive ionization	6.6352e-08	m+Na	333.206
	2.3892	310.217	0	0	66.3983	610.821	932.539	1127.78	94.4473	151.717	0	4054.91	3883.42	4841.04	194.057	193.067	0	4588.96	4821.48	4254.7	310.217	non-polar phase_positive ionization	7.9478e-09	m+H	311.224
	0.5196	312.124	0	0	0	0	0	0	0	0	17.6026	57.4583	62.7386	87.4782	0	0	11.4752	48.9002	64.097	67.7542	312.124	non-polar phase_negative ionization	4.9426e-06	m-H	311.117
	2.3154	312.229	0	0	0	53.1737	0	171.169	0	79.5294	42.5549	731.228	803.323	922.897	0	67.8473	27.1393	606.988	881.597	864.703	312.229	non-polar phase_negative ionization	4.5023e-07	m-H	311.222
	1.1098	313.153	0	0	0	0	0	30.2581	36.8776	0	17.8699	134.858	139.423	133.751	36.2889	0	0	155.723	161.293	125.567	313.153	non-polar phase_negative ionization	7.3086e-07	m-H	312.146
	0.8314	314.174	0	0	0	51.6755	77.5111	75.6454	0	0	17.0886	678.507	637.263	735.9	0	20.6811	0	667.407	838.604	663.256	314.174	non-polar phase_negative ionization	7.9162e-09	m-H	313.166
	0.8436	314.174	0	0	0	125.759	98.1937	94.9653	0	0	0	521.583	532.329	541.909	0	17.3372	0	672.995	687.289	389.558	314.174	non-polar phase_positive ionization	2.5843e-06	m+H	315.181
	5.2019	314.175	0	0	0	94.9053	120.327	57.0191	114.25	44.3134	0	1156.65	1058.53	1068.42	194.226	97.0861	82.149	994.624	894.095	896.898	314.175	polar phase_positive ionization	2.7707e-09	m+H	315.182
	1.024	316.189	0	0	0	0	17.868	0	0	0	0	96.7417	101.287	107.162	0	0	0	112.521	122.227	106.753	316.189	non-polar phase_negative ionization	1.1734e-09	m+FA-H	361.187
	4.3722	318.169	0	0	0	0	0	0	0	0	0	110.455	114.788	126.498	0	0	0	117.338	101.103	102.168	318.169	polar phase_negative ionization	6.6712e-10	m-H	317.162
	0.9769	324.193	0	0	0	0	0	35.934	14.1401	0	0	118.701	126.523	131.268	23.2721	0	0	98.3159	130.48	137.385	324.193	non-polar phase_negative ionization	7.1309e-07	m-H	323.186
	2.0503	324.193	0	27.3418	0	190.823	186.73	350.704	130.42	69.4233	82.427	1143.64	1151.8	1508.33	162.538	103.31	19.2405	1356.63	1635.63	1784.82	324.193	non-polar phase_negative ionization	1.6641e-07	m-H	323.186
	0.9827	324.194	0	0	0	0	0	28.9957	0	12.4645	18.9367	157.939	149.704	181.428	25.4341	0	0	170.15	201.428	152.215	324.194	non-polar phase_positive ionization	2.0989e-07	m+H	325.202
	0.9847	324.195	0	0	0	0	0	0	0	0	0	59.184	64.016	57.238	0	0	0	50.9	67.8389	52.5374	324.195	non-polar phase_negative ionization	9.4884e-09	m+FA-H	369.193
	1.1175	325.156	0	0	0	0	0	0	0	0	0	28.7945	37.7302	48.3506	18.0028	0	0	39.8642	54.6445	46.2616	325.156	non-polar phase_negative ionization	9.7068e-06	m-H	324.149
	5.1431	326.173	0	0	0	0	0	0	0	0	0	103.67	107.848	91.0655	0	0	0	85.5638	76.8992	113.603	326.173	polar phase_negative ionization	1.006e-07	m-H	325.165
	5.386	326.207	87.0646	93.184	0	0	0	127.651	72.8973	62.3007	51.5699	528.472	590.378	613.476	95.9667	90.0721	103.191	518.26	523.017	680.111	326.207	polar phase_negative ionization	4.9605e-07	m-H	325.2
	1.5573	326.209	0	0	0	109.538	163.696	221.225	32.313	16.1936	0	830.655	866.036	888.238	0	33.9292	0	704.105	998.825	760.529	326.209	non-polar phase_negative ionization	5.6318e-08	m-H	325.202
	5.3804	326.21	97.4792	0	94.5856	194.446	0	87.9622	91.4828	73.2116	71.309	780.966	871.673	982.972	124.444	107.296	135.735	825.05	763.258	993.162	326.21	polar phase_positive ionization	7.071e-07	m+H	327.217
	1.0441	326.21	0	98.0581	77.9747	476.44	652.933	764.818	255.683	163.87	196.674	2877.09	3185.48	3504.53	448.695	387.715	0	3005.98	3746.56	3143.1	326.21	non-polar phase_negative ionization	3.1654e-08	m-H	325.202
	1.0452	326.21	0	13.0936	0	62.7612	91.4088	107.481	41.8973	35.7806	40.8235	457.352	431.708	544.407	82.6904	54.6888	0	542.04	671.675	576.318	326.21	non-polar phase_negative ionization	4.1187e-08	m+FA-H	371.208
	1.0237	326.211	0	0	0	80.4077	89.6953	120.919	24.2355	0	30.0165	447.22	467.048	526.598	53.4614	0	0	541.484	589.716	339.061	326.211	non-polar phase_positive ionization	2.7311e-06	m+NH4	344.245
	1.0453	326.211	0	46.8791	58.9071	412.48	428.547	605.479	164.898	102.094	156.938	2409.53	2651.15	2964.42	339.938	283.176	14.8403	2999.18	3575.97	2256.97	326.211	non-polar phase_positive ionization	1.0743e-06	m+H	327.218
	1.5318	326.211	0	0	0	91.5529	129.492	176.462	19.9727	0	0	757.134	788.971	769.192	20.8888	15.8244	0	862.063	965.21	591.83	326.211	non-polar phase_positive ionization	4.9659e-07	m+H	327.219
	2.7242	328.224	0	0	0	118.7	120.27	100.089	37.4684	87.1947	0	435.427	686.994	754.719	26.3291	39.8616	0	686.555	670.279	704.796	328.224	non-polar phase_negative ionization	6.6015e-07	m+FA-H	373.222
	2.7885	328.225	0	0	0	63.7299	0	0	15.7328	29.1335	0	309.552	234.056	239.909	0	0	0	312.902	323.278	267.606	328.225	non-polar phase_negative ionization	1.3505e-07	m-H	327.217
	5.0742	328.225	0	0	0	0	0	0	0	0	0	83.7509	77.3253	104.049	29.014	0	29.3671	76.942	77.4662	108.931	328.225	polar phase_negative ionization	3.9369e-06	m+FA-H	373.223
	0.7718	328.225	19.899	42.9459	0	475.37	433.095	876.224	114.899	84.7263	88.4453	3035.86	2558.17	3883.72	191.246	155.22	0	2999.52	4135.07	3442.05	328.225	non-polar phase_negative ionization	7.6774e-07	m-H	327.218
	4.1807	330.124	0	0	0	39.4399	0	0	18.3587	0	0	103.667	92.723	99.5066	0	0	0	117.042	96.3464	114.996	330.124	polar phase_positive ionization	1.8379e-06	m+H	331.131
	5.2192	330.278	120.054	148.081	136.545	374.662	390.138	56.0061	310.346	352.187	0	2120.02	1974.38	2336.12	366.133	281.506	0	1562.29	1530.07	2392.19	330.278	non-polar phase_positive ionization	5.8548e-06	m+H	331.285
	0.8163	331.143	0	0	0	21.9511	0	0	0	0	0	52.0823	53.1304	52.3792	0	0	0	57.2216	56.7349	47.663	331.143	polar phase_positive ionization	1.2475e-06	m+H	332.15
	2.0445	331.174	0	0	0	19.4928	0	0	0	0	0	41.6956	58.5828	59.6472	0	0	0	38.2239	48.6579	53.2998	331.174	polar phase_negative ionization	4.8487e-06	m-H	330.167
	2.6037	337.165	0	0	0	0	0	0	0	0	0	90.6224	69.3922	82.7332	16.403	0	0	67.6107	87.6687	56.7146	337.165	polar phase_positive ionization	1.9894e-06	m+H	338.173
	3.5018	337.263	0	0	0	0	0	23.7591	0	0	0	65.8466	68.562	75.1033	0	24.1518	0	68.6277	77.0061	80.3114	337.263	non-polar phase_positive ionization	1.8756e-06	m+H	338.27
	3.0024	338.244	0	0	0	0	13.9723	0	0	0	0	60.1375	74.0659	80.0359	0	0	0	63.9929	76.6216	55.2376	338.244	non-polar phase_positive ionization	3.3135e-07	m+NH4	356.278
	0.7377	340.09	0	0	0	0	0	0	0	0	0	50.6246	76.7092	91.0455	0	0	0	61.7309	72.425	54.424	340.09	non-polar phase_positive ionization	3.7421e-06	m+H	341.097
	2.312	340.222	0	0	0	0	0	0	0	0	0	39.2072	27.5247	41.1471	0	0	0	50.502	39.9659	40.2304	340.222	non-polar phase_positive ionization	2.0989e-07	m+Na	363.212
	2.3096	340.223	0	15.1801	0	0	0	0	0	0	0	100.803	127.282	188.81	0	0	0	175.617	168.203	180.061	340.223	non-polar phase_positive ionization	1.4272e-06	m+H	341.23
	3.8111	341.231	0	28.9576	0	0	0	0	0	0	0	194.811	158.536	190.49	0	0	0	180.943	175.178	126.785	341.231	polar phase_positive ionization	4.6616e-07	m+H	342.238
	0.6485	342.198	0	0	0	0	0	0	0	0	24.4357	90.1983	92.0684	96.6302	0	21.4193	0	113.699	114.666	75.536	342.198	non-polar phase_negative ionization	1.4894e-06	m-H	341.191
	1.2745	342.207	8.4533	9.8734	0	411.11	243.958	333.489	66.9813	29.9494	42.3629	863.266	1092.56	1154.79	70.9795	0	0	1189.3	1365.83	1205.57	342.207	non-polar phase_negative ionization	2.5211e-08	m-H	341.199
	4.8528	344.187	0	0	0	0	0	38.8857	0	0	0	137.923	125.98	126.761	27.173	0	0	169.453	157.365	147.559	344.187	polar phase_negative ionization	9.2064e-08	m-H	343.179
	1.6565	344.213	0	0	0	158.877	241.435	292.295	0	44.8945	24.5012	721.654	1071.69	1097.52	29.1646	0	0	1030.13	1148.63	1144.29	344.213	non-polar phase_negative ionization	1.2872e-07	m-H	343.206
	4.6167	344.219	0	0	0	0	21.2653	20.9033	0	0	0	82.739	73.5306	66.1398	0	0	0	78.5667	73.4583	75.9754	344.219	polar phase_negative ionization	6.2438e-08	m-H	343.212
	1.6418	344.222	0	0	0	118.996	79.2479	61.4995	0	0	0	386.984	700.998	668.66	20.6026	0	0	530.603	607.021	502.839	344.222	non-polar phase_positive ionization	4.5349e-06	m+H	345.229
	3.4914	345.205	0	0	0	0	0	0	0	14.7792	0	194.432	223.001	247.301	38.7817	0	0	247.323	186.347	161.054	345.205	polar phase_positive ionization	1.6042e-06	m+H	346.212
	5.0726	345.252	0	0	0	35.6777	0	0	0	0	0	165.401	197.446	190.531	46.2707	0	53.7666	134.129	163.949	175.548	345.252	polar phase_positive ionization	1.6042e-06	m+H	346.259
	2.9544	346.263	0	0	0	0	39.5186	53.6523	28.6247	28.0323	37.5001	359.558	263.287	315.199	67.6457	42.8878	0	263.186	355.422	243.133	346.263	non-polar phase_positive ionization	2.9769e-06	m+H	347.271
	0.6604	348.215	0	0	0	0	0	0	0	11.5757	0	117.232	131.729	171.48	0	0	0	141.378	163.931	101.054	348.215	non-polar phase_negative ionization	1.5193e-06	m-H	347.208
	1.8596	350.237	0	28.7205	0	0	0	58.5296	41.2502	0	0	182.144	175.175	157.333	37.6839	0	0	222.579	219.981	164.613	350.237	non-polar phase_positive ionization	6.3741e-06	m+H	351.244
	3.0002	351.237	0	0	0	12.2842	0	0	0	0	0	59.9487	84.1181	77.2617	0	0	0	64.7491	82.4628	108.895	351.237	non-polar phase_positive ionization	4.4287e-06	m+Na	374.226
	1.9732	351.241	0	0	0	0	0	0	0	0	0	59.1774	76.8627	100.947	0	0	0	70.8872	106	85.0264	351.241	non-polar phase_positive ionization	3.751e-06	m+H	352.249
	0.6347	351.242	0	0	0	22.1122	38.9413	54.8295	0	0	0	192.288	174.266	229.333	23.0299	18.6904	0	159.61	227.184	202.532	351.242	non-polar phase_positive ionization	4.8135e-07	m+H	352.249
	1.5989	352.223	0	0	0	0	0	0	0	11.1392	14.1772	113.994	103.062	118.832	0	12.9396	0	102.353	140.503	116.376	352.223	non-polar phase_negative ionization	4.9695e-08	m-H	351.216
	3.6773	353.143	0	0	0	0	0	0	0	0	0	57.2856	58.6296	62.4988	0	0	0	68.1236	50.8315	43.026	353.143	polar phase_positive ionization	4.4521e-07	m+H	354.15
	4.2489	355.203	0	0	0	16.3416	0	5.1886	0	0	0	84.3134	81.2935	89.9142	11.3855	0	0	78.0636	97.62	127.181	355.203	polar phase_positive ionization	3.2509e-06	m+H	356.21
	2.4024	358.232	0	0	0	0	0	0	0	0	0	60.0347	76.8865	55.0619	0	0	0	51.2542	50.585	72.4477	358.232	non-polar phase_negative ionization	5.0397e-07	m+FA-H	403.231
	1.2038	361.097	0	0	0	23.7789	16.8272	0	0	16.2025	0	47.7339	67.894	54.9171	0	0	0	59.425	50.6649	53.2627	361.097	non-polar phase_negative ionization	6.1164e-06	m-H	360.09
	1.1909	361.123	0	20.1327	0	49.5889	0	52.9638	0	17.459	0	246.205	253.572	278.491	0	0	0	321.053	329.244	246.485	361.123	non-polar phase_positive ionization	1.059e-07	m+H	362.13
	2.1927	362.177	0	0	0	0	23.4595	23.6028	0	0	0	66.5841	46.7518	57.3033	0	0	0	49.629	53.8748	55.6773	362.177	non-polar phase_negative ionization	2.1453e-06	m-H	361.17
	2.9617	367.236	0	28.3544	28.3544	69.0569	96.4436	176.65	100.457	66.5048	113.501	724.889	587.88	724.142	159.19	73.8892	18.2278	540.975	658.869	690.111	367.236	non-polar phase_negative ionization	2.3792e-07	m-H	366.229
	3.0335	368.258	0	0	0	0	0	0	0	61.2599	0	305.51	381.149	400.506	0	49.3931	0	336.109	301.824	332.312	368.258	non-polar phase_positive ionization	7.2669e-08	m+H	369.265
	1.2067	371.081	0	0	0	0	0	20.4293	0	0	7.2011	93.3541	91.215	135.627	0	0	0	120.811	138.742	147.783	371.081	non-polar phase_negative ionization	3.0158e-07	m-H	370.074
	2.164	373.209	0	0	0	0	0	0	0	0	0	53.1657	37.3255	56.1063	0	0	0	46.51	55.4913	57.9065	373.209	non-polar phase_negative ionization	1.0511e-07	m-H	372.202
	4.8518	374.267	0	0	0	0	0	0	0	0	0	58.4562	48.2365	67.2685	10.8631	0	0	55.5963	66.2751	97.0229	374.267	non-polar phase_negative ionization	7.1861e-06	m-H	373.26
	5.3922	376.192	0	0	0	0	0	0	0	0	0	41.5517	64.9669	77.2532	0	0	0	48.5558	62.16	66.3953	376.192	polar phase_negative ionization	4.0476e-06	m-H	375.184
	5.8637	380.268	0	0	0	0	0	0	0	0	0	49.0809	45.4939	60.8	0	0	0	42.4042	37.0433	55.4881	380.268	polar phase_positive ionization	9.0713e-07	m+H	381.275
	3.0494	380.268	0	0	0	82.6754	100.544	180.993	36.2704	0	0	619.897	660.1	761.552	44.6729	0	0	675.048	813.151	605.834	380.268	non-polar phase_positive ionization	9.6518e-08	m+H	381.276
	1.9783	380.269	0	0	0	0	0	0	13.3607	0	0	66.7682	83.7533	98.3706	0	0	0	104.633	98.215	101.135	380.269	non-polar phase_positive ionization	4.0515e-08	m+H	381.276
	2.2057	380.269	0	0	0	58.4686	97.9367	172.848	28.8915	0	28.2327	601.571	606.809	677.707	76.1738	44.0344	0	640.523	729.188	647.627	380.269	non-polar phase_positive ionization	7.994e-09	m+H	381.276
	6.5833	382.308	0	0	0	0	11.7236	0	0	0	0	46.4298	47.7595	57.8465	0	0	0	47.9318	61.8742	48.5965	382.308	non-polar phase_negative ionization	1.415e-07	m-H	381.3
	6.5741	382.308	0	0	0	30.0571	40.6524	0	0	0	0	77.6962	94.3736	134.605	17.3357	0	0	112.497	113.294	137.225	382.308	non-polar phase_negative ionization	7.6856e-06	m+FA-H	427.307
	2.4095	383.231	0	0	0	0	0	0	0	0	0	146.948	128.993	147.762	0	0	0	137.049	165.68	159.582	383.231	non-polar phase_negative ionization	7.2129e-10	m-H	382.223
	2.2365	383.231	0	0	0	0	0	30.3718	0	0	0	117.408	97.8704	128.02	0	0	0	109.412	109.716	111.285	383.231	non-polar phase_negative ionization	5.4883e-08	m-H	382.223
	1.2207	386.231	0	0	0	0	22.8631	0	0	0	0	71.5078	65.8328	57.2252	16.2025	14.1772	0	51.9628	54.8566	55.8965	386.231	non-polar phase_negative ionization	1.4894e-06	m-H	385.224
	2.9452	389.168	0	19.6833	0	43.0506	0	82.898	37.4684	42.614	56.7314	357.268	306.071	330.732	95.5561	38.183	0	320.678	319.082	294.829	389.168	non-polar phase_positive ionization	3.116e-07	m+H	390.175
	3.4886	389.172	0	0	0	0	0	0	0	0	0	49.1526	49.9879	54.3459	0	0	0	43.085	45.4417	48.1748	389.172	non-polar phase_positive ionization	9.657e-12	m+H	390.18
	1.0455	389.206	0	0	0	0	0	0	0	0	0	160.945	161.133	228.691	0	0	0	158.419	236.844	219.199	389.206	non-polar phase_negative ionization	7.7366e-07	m-H	388.199
	1.5399	389.21	0	0	0	0	0	0	0	0	0	35.8197	41.8762	52.7058	0	0	0	54.7602	52.0664	47.6754	389.21	non-polar phase_negative ionization	2.9737e-08	m-H	388.202
	2.5387	391.142	0	10.674	16.093	30.7958	47.0452	65.655	43.4301	14.4694	35.8725	557.256	444.47	469.107	39.9371	25.902	23.361	504.105	573.234	462.63	391.142	polar phase_negative ionization	2.417e-08	m-H	390.134
	2.5491	391.142	23.1646	44.925	41.9246	289.117	239.082	86.6432	210.52	66.8042	111.34	2836.93	2302.47	2746.06	247.129	138.3	96.7997	2715.3	2717.05	2399.3	391.142	polar phase_positive ionization	1.0311e-08	m+H	392.149
	2.5333	392.145	0	0	0	69.9911	0	0	38.9343	20.7328	0	598.775	480.642	521.321	60.0292	0	0	541.456	571.06	488.755	392.145	polar phase_positive ionization	5.0592e-08	m+H	393.153
	1.0395	396.264	0	0	0	17.8411	26.1559	33.6229	0	0	0	118.265	142.602	149.241	0	0	0	163.267	160.24	101.483	396.264	non-polar phase_positive ionization	1.3134e-06	m+H	397.271
	2.0549	397.21	0	0	0	0	0	0	0	0	0	56.196	51.3385	64.9656	0	0	0	62.3041	61.5874	68.5792	397.21	non-polar phase_negative ionization	1.0969e-09	m-H	396.203
	2.7189	402.16	0	0	0	0	22.243	18.6422	0	0	0	83.8968	76.4399	85.0712	0	0	0	84.9523	85.6035	60.5486	402.16	non-polar phase_positive ionization	3.2713e-07	m+H	403.167
	1.4932	402.277	0	0	0	0	0	37.1613	0	0	0	94.2634	78.7899	130.975	0	0	0	97.6907	121.32	123.949	402.277	non-polar phase_negative ionization	4.4692e-06	m+FA-2H+Na	469.257
	2.1995	406.202	0	0	0	0	13.0086	0	0	0	0	72.7442	62.3925	63.4053	0	0	0	47.5607	63.8238	81.1306	406.202	non-polar phase_negative ionization	1.0349e-06	m-H	405.195
	0.875	408.113	0	0	0	0	0	0	0	0	0	62.5106	61.4058	57.4704	0	0	0	61.6223	72.5911	34.8113	408.113	non-polar phase_positive ionization	4.4999e-06	m+H	409.12
	2.585	413.127	0	0	0	19.2405	0	0	0	0	0	113.391	109.636	130.741	0	8.1013	0	152.881	123.098	129.532	413.127	non-polar phase_negative ionization	1.6953e-08	m-H	412.119
	2.6317	418.727	0	0	0	0	0	0	14.1193	0	6.076	58.4739	71.5861	57.8686	0	0	0	77.4759	75.9559	52.1443	418.727	polar phase_positive ionization	1.5985e-06	m+H	419.735
	2.3083	421.151	0	0	0	0	0	18.6262	0	0	0	128.32	90.7615	154.56	0	0	0	117.684	110.975	89.8398	421.151	polar phase_negative ionization	2.5565e-06	m-H	420.144
	1.0436	421.157	0	0	0	0	0	0	0	0	15.1899	96.4649	90.4556	87.0352	17.7406	0	0	105.116	102.227	68.7903	421.157	non-polar phase_positive ionization	8.2765e-07	m+H	422.164
	1.0473	425.132	0	0	0	0	0	0	11.1392	0	0	44.6945	43.8141	66.4996	0	0	0	50.688	48.1163	38.8401	425.132	non-polar phase_positive ionization	3.4427e-06	m+H	426.14
	3.0523	433.293	0	0	0	0	0	0	0	0	0	79.1954	76.2549	98.0399	0	0	0	93.2421	109.07	57.5045	433.293	non-polar phase_positive ionization	4.8309e-06	m+H	434.3
	1.1116	434.266	0	0	0	0	0	0	0	0	0	88.9235	82.5872	148.431	24.3038	0	0	112.357	155.888	142.391	434.266	non-polar phase_negative ionization	6.6043e-06	m+FA-2H+Na	501.246
	1.3331	440.313	0	0	0	15.1899	16.2025	22.0164	5.0633	0	0	160.355	165.208	216.208	0	0	0	233.694	252.751	182.321	440.313	non-polar phase_negative ionization	1.6113e-07	m-H	439.306
	3.3383	441.157	0	0	0	0	34.2276	20.4685	0	24.8312	28.9971	135.348	129.476	163.138	27.1042	30.7284	14.1772	205.746	129.335	144.967	441.157	non-polar phase_negative ionization	6.385e-06	m-H	440.149
	1.2025	442.331	0	0	0	0	0	0	0	0	0	74.2474	66.8995	97.2638	0	2.0253	0	83.8001	81.0126	68.3248	442.331	non-polar phase_negative ionization	1.0094e-07	m-H	441.324
	1.0446	444.145	0	0	0	0	0	21.5685	0	0	0	87.0681	79.1172	77.2856	0	0	0	48.6307	98.9156	88.1881	444.145	non-polar phase_negative ionization	8.3778e-06	m-H	443.138
	1.7297	448.145	0	0	0	0	0	0	0	0	0	64.9887	69.8195	83.1786	0	0	0	78.1745	74.7689	41.6462	448.145	non-polar phase_positive ionization	3.1598e-06	m+H	449.152
	2.2088	455.137	0	0	0	0	0	70.6472	0	0	0	132.62	125.885	127.777	0	0	0	159.528	138.651	136.995	455.137	non-polar phase_negative ionization	1.9632e-06	m-H	454.13
	3.0542	455.139	0	0	0	0	0	0	0	0	0	45.1739	43.2339	68.205	0	0	0	50.8008	50.8943	52.9947	455.139	non-polar phase_negative ionization	4.0864e-07	m+FA-H	500.137
	2.8062	458.231	0	0	0	0	0	0	0	0	0	147.164	95.4866	156.145	0	0	0	165.021	166.936	141.653	458.231	polar phase_positive ionization	6.3128e-07	m+H	459.238
	1.0395	461.175	0	0	0	0	0	0	23.8665	10.1266	13.1646	142.378	155.265	170.038	25.3165	26.6203	0	163.245	151.073	98.8242	461.175	non-polar phase_positive ionization	1.2045e-06	m+H	462.182
	2.0471	464.144	0	0	0	17.6691	0	21.2658	0	0	0	60.7945	57.746	75.1323	10.1266	10.1266	5.0633	68.7484	85.4877	65.6843	464.144	non-polar phase_positive ionization	1.0391e-06	m+H	465.151
	1.1726	466.293	0	0	0	0	0	0	0	0	0	46.488	54.0138	69.8113	0	0	0	63.836	80.6752	59.1225	466.293	non-polar phase_negative ionization	3.2698e-07	m-H	465.286
	1.0579	470.288	0	0	0	0	13.5303	0	0	0	0	72.1241	75.8094	77.5197	0	6.4483	0	82.2497	88.4706	62.1807	470.288	non-polar phase_negative ionization	7.8681e-08	m-H	469.281
	1.0392	471.133	0	0	0	24.7913	29.0635	28.7165	0	12.7777	22.0737	120.889	103.552	114.863	34.3536	23.2911	0	116.577	112.677	109.607	471.133	non-polar phase_negative ionization	1.0508e-07	m-H	470.125
	6.582	471.319	0	0	0	0	0	20.5613	0	0	0	39.2574	46.2472	54.677	0	0	0	47.4392	50.5594	41.2747	471.319	non-polar phase_negative ionization	2.3916e-06	m-H	470.312
	2.193	473.249	0	0	0	1657.02	400.257	76.7299	368.497	97.871	145.976	3444.95	2923.59	3533.38	151.793	178.763	136.804	3093.29	3499.71	3105.8	473.249	polar phase_positive ionization	4.178e-06	m+H	474.256
	4.8331	476.226	0	0	22.9696	289.618	239.844	89.8264	246.816	71.8234	111.964	817.194	780.878	839.826	321.92	219.146	129.097	1110.66	1115.84	888.184	476.226	polar phase_positive ionization	1.2809e-06	m+H	477.233
	4.1212	480.22	0	0	0	69.4727	0	118.149	31.2977	0	0	201.847	192.685	235.657	0	0	32.3878	257.782	303.552	222.05	480.22	polar phase_negative ionization	6.8211e-06	m-H	479.213
	3.9547	480.22	0	0	0	92.0016	0	0	0	0	0	285.558	298.747	313.362	90.1942	89.228	0	403.345	378.069	309.519	480.22	polar phase_positive ionization	2.0817e-06	m+H	481.228
	3.9641	480.221	0	0	0	74.7476	0	88.92	80.0816	0	0	305.739	281.814	311.804	77.5239	70.1688	46.0228	334.657	356.97	297.898	480.221	polar phase_negative ionization	5.5799e-07	m-H	479.214
	4.1162	480.225	0	0	0	109.834	0	0	0	0	0	236.424	229.463	260.818	0	0	0	381.877	276.273	275.498	480.225	polar phase_positive ionization	7.4551e-06	m+H	481.233
	4.3909	480.344	0	0	0	0	0	0	0	0	33.6574	70.0841	71.3001	79.6519	0	0	0	83.2182	82.7519	120.754	480.344	non-polar phase_positive ionization	7.6829e-06	m+H	481.351
	3.1302	485.583	0	0	0	17.0045	0	0	0	0	0	88.1416	81.5274	105.174	0	0	0	79.5777	99.1248	72.9247	485.583	polar phase_positive ionization	5.5572e-07	m+H	486.59
	3.1256	485.92	0	0	0	17.0945	0	0	0	0	0	75.6348	75.7526	84.7032	0	0	0	72.0802	74.7354	66.652	485.92	polar phase_positive ionization	2.0928e-08	m+H	486.927
	2.8689	487.223	0	0	0	0	0	9.326	0	0	0	73.5276	86.7753	58.4197	0	0	0	55.1217	75.0161	58.1339	487.223	polar phase_positive ionization	1.5985e-06	m+H	488.231
	4.5429	488.262	0	0	0	0	0	0	0	0	0	189.735	235.734	206.014	0	0	0	249.866	213.661	199.546	488.262	polar phase_negative ionization	1.0536e-08	m-H	487.255
	4.0705	492.329	0	0	44.0617	0	0	62.3089	0	129.252	90.271	314.497	278.443	311.341	0	0	0	271.859	286.186	340.248	492.329	non-polar phase_positive ionization	3.1598e-06	m+H	493.336
	1.4999	499.201	0	0	0	0	17.8489	41.3563	0	0	0	103.886	107.823	123.372	13.8304	11.6951	0	145.33	163.066	100.163	499.201	non-polar phase_positive ionization	5.2906e-06	m+H	500.208
	1.499	501.194	0	12.1519	8.1013	175.48	224.97	706.576	28.0146	10.1266	20.2532	1795.47	1693.61	2203.23	160.153	95.3812	0	2441.34	2614.79	1645.88	501.194	non-polar phase_positive ionization	4.2529e-06	m+H	502.202
	0.4876	505.279	0	0	0	0	0	0	0	0	0	70.3159	52.6018	59.7081	0	0	0	50.4648	62.5577	81.905	505.279	non-polar phase_positive ionization	1.1873e-06	m+H	506.286
	4.1161	505.289	50.3549	72.4777	0	641.333	204.938	48.5666	205.173	44.5456	133.973	1676.88	1426.58	1618.02	135.088	133.183	88.192	1338.41	1530.68	1076.57	505.289	polar phase_positive ionization	5.0216e-06	m+H	506.296
	1.5025	506.203	0	0	0	0	0	28.6961	0	0	0	76.6757	80.0986	85.2651	9.0878	8.486	0	97.7357	107.016	99.8932	506.203	non-polar phase_positive ionization	7.0807e-08	m+H	507.211
	2.9239	507.191	0	0	0	0	0	0	0	0	0	130.253	86.221	111.899	0	0	12.0498	106.089	113.653	92.6247	507.191	polar phase_positive ionization	5.8071e-07	m+H	508.199
	4.5412	510.238	0	0	0	0	0	0	0	0	0	83.3224	98.5873	92.097	0	0	33.8069	139.154	92.2675	124.479	510.238	polar phase_positive ionization	3.8921e-06	m+H	511.245
	4.277	521.24	0	0	0	27.8363	28.5761	18.2186	5.7097	11.0626	0	151.051	125.158	125.476	0	0	14.096	128.376	100.728	107.336	521.24	polar phase_negative ionization	5.8371e-08	m-H	520.233
	4.2668	521.242	0	0	0	107.3	0	0	0	0	0	575.22	425.168	444.458	0	0	51.6897	527.176	442.46	321.389	521.242	polar phase_positive ionization	8.3459e-06	m+H	522.249
	3.7898	521.348	79.0806	96.4293	132.222	203.592	254.159	143.012	240.56	417.933	245.677	906.458	982.803	1114.87	202.55	233.592	0	919.683	1048.27	1386.43	521.348	non-polar phase_positive ionization	7.6999e-06	m+H	522.355
	4.7197	524.192	0	0	0	30.8906	47.5816	85.528	27.9097	0	30.3934	350.314	295.38	376.163	0	0	0	348.629	441.061	404.097	524.192	polar phase_negative ionization	5.1228e-08	m-H	523.184
	4.626	526.207	0	0	0	0	0	0	0	0	0	73.619	86.4241	74.5493	0	0	0	61.9361	75.5073	95.0338	526.207	polar phase_negative ionization	1.5574e-07	m-H	525.199
	2.1703	530.392	0	0	0	0	0	12.8508	0	2.2737	0	59.5635	40.3667	36.7122	0	0	0	45.0122	42.3995	54.0491	530.392	non-polar phase_negative ionization	3.6428e-06	m+FA-2H+Na	597.372
	2.1858	530.392	0	0	0	32.4051	33.6308	95.3541	0	0	0	1126.47	745.111	1212.11	28.0037	0	0	726.785	1164.51	1280.97	530.392	non-polar phase_negative ionization	7.5215e-06	m+FA-H	575.39
	1.4708	532.337	6.076	0	0	0	0	0	0	0	0	138.392	113.789	158.668	0	0	0	135.676	154.719	149.823	532.337	non-polar phase_negative ionization	1.2234e-08	m-H	531.329
	2.7272	532.375	0	0	7.1438	0	0	4.2484	0	0	0	69.4276	94.2797	112.834	0	0	0	104.953	115.566	106.737	532.375	non-polar phase_negative ionization	1.0511e-07	m-H	531.367
	2.7198	532.376	1.5571	0	0	0	10.8259	18.0121	0	0	0	93.1719	149.932	146.809	0	0	0	136.431	137.58	106.679	532.376	non-polar phase_positive ionization	1.5355e-06	m+NH4	550.409
	2.716	532.376	0	0	0	16.0917	23.3053	23.2305	0	0	0	178.777	237.08	282.895	0	6.7104	0	258.652	253.029	262.039	532.376	non-polar phase_positive ionization	1.059e-07	m+Na	555.365
	1.3868	533.313	0	0	0	0	0	0	0	0	0	119.451	75.6623	66.5851	0	0	0	120.55	108.762	97.0678	533.313	non-polar phase_positive ionization	2.1554e-06	m+H	534.32
	4.6354	540.195	0	0	0	51.4845	86.2075	130.015	67.7859	37.0242	62.0237	546.315	537.502	625.011	111.998	113.37	81.2405	587.106	584.821	474.799	540.195	polar phase_negative ionization	2.6633e-08	m-H	539.187
	4.6185	540.196	0	20.1339	0	67.275	29.524	13.7415	20.506	17.7021	0	218.307	226.367	284.57	73.4472	30.4442	43.1128	262.733	296.422	306.935	540.196	polar phase_positive ionization	5.3458e-07	m+H	541.203
	1.4963	547.201	0	0	0	0	54.7045	141.791	11.1392	1.0127	13.1646	283.032	300.101	385.888	35.5025	27.2324	0	389.778	418.564	431.323	547.201	non-polar phase_negative ionization	4.2151e-07	m+FA-H	592.199
	1.4974	548.207	0	0	6.076	0	41.8596	88.5908	10.4525	0	0	196.896	216.956	239.502	33.4971	21.487	4.0506	310.166	248.891	250.685	548.207	non-polar phase_negative ionization	4.3034e-07	m-H	547.2
	1.5469	550.34	0	0	0	0	0	0	0	0	0	143.516	154.143	209.744	0	0	0	172.795	202.122	193.21	550.34	non-polar phase_negative ionization	6.1973e-08	m-H	549.333
	1.456	552.366	0	0	0	0	0	0	0	0	0	170.062	124.263	193.388	0	0	0	143.664	197.075	170.408	552.366	non-polar phase_negative ionization	3.6341e-07	m-H	551.359
	2.9489	552.418	4.0506	4.0506	0	24.7153	43.9331	114.098	35.4497	19.152	41.6893	4880.44	3205.01	4363.94	113.936	41.6603	0	3386.67	4210.97	3690.12	552.418	non-polar phase_positive ionization	2.6287e-07	m+H	553.425
	4.5661	556.202	0	17.1577	0	0	0	0	0	0	0	131.95	131.489	129.799	72.1029	0	37.3487	127.713	120.085	119.211	556.202	polar phase_positive ionization	5.2405e-06	m+H	557.209
	3.5965	556.292	0	0	0	180.111	234.707	0	126.717	157.665	88.7159	1022.36	1102.04	1109.84	169.459	106.42	0	968.838	1376.36	1112.16	556.292	non-polar phase_positive ionization	3.7047e-07	m+H	557.3
	1.3513	556.394	0	0	0	0	0	0	0	0	0	135.171	145.66	161.774	0	0	0	165.584	171.775	124.281	556.394	non-polar phase_negative ionization	2.8118e-08	m-H	555.386
	1.3338	556.4	0	0	0	0	2.2271	0	0	0	0	41.7888	51.7598	45.6984	0	4.0506	0	53.6299	48.5717	33.362	556.4	non-polar phase_positive ionization	5.3863e-07	m+H	557.408
	1.088	566.345	0	0	0	0	23.704	19.153	0	0	0	375.951	468.33	585.769	18.2278	0	0	559.63	738.284	459.826	566.345	non-polar phase_negative ionization	2.5566e-06	m-H	565.338
	5.8689	577.435	0	0	0	16.9288	6.7412	0	28.7766	12.5423	1.5229	200.891	248.154	269.467	18.1518	26.9443	5.6134	243.105	290.573	328.254	577.435	non-polar phase_positive ionization	1.6174e-07	m+H	578.442
	1.3954	579.317	0	0	0	0	0	8.6982	0	0	0	52.0644	60.0276	64.1983	16.2025	0	0	67.925	77.0143	80.5299	579.317	non-polar phase_negative ionization	5.4106e-08	m-H	578.31
	6.6799	582.409	0	0	0	21.5679	0	0	0	0	0	126.99	122.304	174.308	0	0	0	168.95	175.872	202.964	582.409	non-polar phase_negative ionization	8.4548e-08	m-H	581.402
	2.4227	584.405	0	0	0	60.0903	104.035	100.383	0	0	0	277.464	340.259	313.475	0	5.0154	0	337.297	298.31	229.587	584.405	non-polar phase_positive ionization	2.0989e-07	m+NH4	602.439
	2.4244	584.406	0	0	0	87.8019	137.142	133.024	0	0	0	919.799	971.577	927.905	18.1201	0	0	1022.18	1021.31	698.661	584.407	non-polar phase_positive ionization	7.9771e-08	m+H	585.414
	2.4284	584.409	0	0	0	65.6324	138.988	149.543	0	0	0	473.472	473.732	572.609	10.4773	8.5368	0	482.294	628.138	555.415	584.409	non-polar phase_positive ionization	5.6759e-08	m+Na	607.398
	0.778	590.294	0	0	0	0	0	0	0	13.2086	0	77.5717	65.7091	89.7827	0	27.0558	0	103.289	105.471	92.192	590.294	non-polar phase_negative ionization	2.7724e-07	m-H	589.286
	4.9428	593.438	0	0	0	0	0	0	0	0	0	289.734	224.949	285.06	0	0	0	270.963	227.502	272.196	593.438	non-polar phase_positive ionization	1.3877e-08	m+NH4	611.472
	5.6384	594.279	0	0	0	0	0	0	0	0	0	132.122	137.454	196.178	0	0	0	182.967	161.467	127.677	594.279	polar phase_positive ionization	2.2917e-06	m+H	595.287
	5.5695	594.28	17.0257	0	0	0	43.9481	0	31.2807	0	28.9552	301.663	290.264	371.155	23.8751	0	0	358.877	315.844	265.154	594.28	polar phase_negative ionization	1.8665e-07	m-H	593.273
	2.4095	602.414	0	0	0	17.5132	19.7436	26.1145	0	0	0	96.7684	110.165	99.8602	0	0	3.038	125.293	114.435	88.5743	602.414	non-polar phase_positive ionization	5.6759e-08	m+NH4	620.448
	2.4074	602.415	0	0	0	16.7333	46.4285	51.6985	0	0	0	235.812	265.254	367.613	0	0	0	267.568	377.595	443.638	602.415	non-polar phase_positive ionization	7.6374e-06	m+Na	625.404
	2.4135	602.418	0	0	0	17.2927	30.0906	54.9124	0	3.5443	1.8539	345.069	317.75	383.827	3.8718	3.775	0	293.452	391.066	331.75	602.418	non-polar phase_negative ionization	2.0238e-08	m-H	601.41
	3.0081	602.42	0	0	0	0	0	0	0	0	0	22.1352	22.1302	30.2871	0	0	0	20.8262	31.0868	34.1814	602.42	non-polar phase_negative ionization	1.5028e-06	m-H	601.413
	2.4911	604.433	0	0	0	0	0	0	0	0	0	119.02	102.77	122.162	0	0	0	117.21	142.772	67.9394	604.433	non-polar phase_positive ionization	6.969e-06	m+NH4	622.467
	2.4918	604.434	0	0	0	4.0131	6.5266	8.1395	0	0	1.8301	114.203	166.806	177.613	0	0	0	147.327	175.863	125.902	604.434	non-polar phase_positive ionization	9.5146e-07	m+Na	627.423
	1.4907	605.279	0	0	0	0	0	19.0561	0	4.0506	0	81.1165	71.704	92.8079	0	0	0	75.6878	84.2639	50.2825	605.279	non-polar phase_positive ionization	2.5157e-06	m+H	606.287
	1.5517	608.392	0	0	0	0	0	0	0	0	0	49.7996	32.5007	48.5913	0	0	0	51.6093	60.5265	54.2312	608.392	non-polar phase_negative ionization	5.8366e-08	m-H	607.385
	7.3211	608.5	0	56.4595	65.0802	63.1641	55.6243	54.7214	69.3398	53.7811	43.1372	735.126	780.986	1198.74	107.852	69.8024	12.2398	759.746	1010.47	1075.18	608.5	non-polar phase_positive ionization	7.7057e-06	m+NH4	626.534
	7.3235	608.501	0	0	0	192.327	240.129	204.201	0	108.93	0	1436.71	1250.98	1856.79	0	164.736	0	1432.58	1576.72	1335.85	608.501	non-polar phase_positive ionization	3.2553e-07	m+Na	631.49
	5.6717	611.391	12.5527	0	0	0	0	0	13.7918	16.1714	0	58.4171	52.2042	69.6097	13.9936	0	0	61.4293	42.2899	61.9278	611.391	non-polar phase_negative ionization	7.2592e-06	m-H	610.383
	1.7192	616.396	0	0	0	0	0	0	0	0	0	52.9414	43.4712	71.1456	0	0	0	42.2083	65.496	49.1565	616.396	non-polar phase_negative ionization	3.1962e-06	m-H	615.388
	1.0657	619.256	0	3.8195	0	0	0	0	0	0	0	49.5374	49.5273	65.9664	0	0	0	75.7827	80.5345	41.9367	619.256	non-polar phase_negative ionization	8.9739e-06	m-H	618.249
	2.4059	620.426	0	0	0	0	0	0	0	0	0	474.985	433.477	685.796	0	0	0	522.442	731.382	637.165	620.426	non-polar phase_negative ionization	8.1148e-07	m-H	619.419
	2.2145	620.427	0	0	0	0	0	73.1032	0	0	0	759.526	606.538	980.536	0	0	0	677.58	987.482	886.144	620.427	non-polar phase_negative ionization	1.2572e-06	m-H	619.42
	3.0503	620.427	0	0	0	0	0	17.5297	0	0	0	146.585	142.746	188.473	3.5936	0	0	187.289	190.326	168.881	620.427	non-polar phase_positive ionization	1.8074e-08	m+Na	643.417
	2.1797	620.431	0	0	0	5.573	0	23.4259	1.8064	0	0	222.312	180.292	215.36	0	0	0	245.452	274.034	203.132	620.431	non-polar phase_positive ionization	4.6524e-08	m+NH4	638.465
	2.9574	623.339	0	0	0	0	0	0	0	0	0	58.1258	39.5652	45.2644	0	0	0	42.0088	54.3766	30.4738	623.339	non-polar phase_positive ionization	4.8961e-06	m+H	624.346
	5.3251	624.257	0	0	0	0	0	0	0	0	0	42.6509	46.9572	59.928	0	0	0	46.0447	57.3257	55.3113	624.257	polar phase_negative ionization	7.3554e-08	m-H	623.25
	3.5082	626.374	0	0	0	0	0	0	0	0	0	45.3459	73.8507	75.8315	3.7027	6.1355	0	61.244	74.9103	59.3379	626.374	non-polar phase_positive ionization	1.6446e-06	m+H	627.381
	2.179	629.311	0	0	0	0	0	0	0	0	0	79.9354	60.4535	77.7202	0	0	0	75.7023	102.922	94.8324	629.311	non-polar phase_negative ionization	5.6318e-08	m-H	628.304
	4.1358	630.36	0	0	0	0	0	0	0	0	0	51.6726	40.2993	39.4745	0	0	0	54.2552	52.6062	30.7355	630.36	polar phase_positive ionization	7.5398e-06	m+H	631.367
	2.7404	632.348	0	0	0	0	0	0	5.0963	0	0	80.1198	101.812	94.8657	0	0	0	87.2072	79.8961	84.9816	632.348	non-polar phase_positive ionization	2.1173e-09	m+H	633.355
	2.032	634.405	0	0	0	0	0	0	0	0	0	61.7791	79.9072	121.79	0	0	0	82.9963	114.074	124.598	634.405	non-polar phase_negative ionization	9.0438e-06	m-H	633.397
	9.5636	636.494	0	0	0	0	0	0	0	0	0	38.7594	62.2571	62.1262	0	0	0	72.9202	66.3051	57.1423	636.494	non-polar phase_positive ionization	4.5969e-07	m+H	637.501
	4.6446	638.277	0	0	0	208.775	251.624	342.7	524.297	0	213.904	2099.37	2100.09	2155.46	557.812	370.342	307.091	2221.96	2482.54	1827.18	638.277	polar phase_negative ionization	1.5469e-07	m-H	637.269
	4.6319	638.277	0	0	0	396.257	599.871	209.18	551.154	236.726	211.727	2522.58	2569.47	2485.1	630.666	458.694	435.61	2787.04	2985.23	2112.23	638.277	polar phase_positive ionization	5.3458e-07	m+H	639.285
	4.6333	638.284	0	0	0	0	14.0618	0	0	4.9486	0	95.9307	67.8319	65.913	17.6489	11.6851	0	64.575	87.8049	86.001	638.284	polar phase_positive ionization	7.699e-06	m+NH4	656.318
	4.6509	639.277	0	0	0	64.8452	66.7032	97.296	145.601	50.6853	51.2657	672.702	680.425	749.343	175.662	131.877	87.125	742.08	781.102	593.812	639.277	polar phase_negative ionization	5.8371e-08	m-H	638.269
	3.0074	640.381	0	0	0	5.8723	9.6218	0	0	0	0	30.2634	31.4022	29.0552	0	0	0	40.3716	42.8139	31.3661	640.381	non-polar phase_positive ionization	1.8899e-07	m+H	641.389
	2.9557	641.348	3.863	1.7198	0	0	8.3023	16.0096	5.628	0	0	382.881	244.132	382.141	26.8823	0	0	427.529	330.568	398.256	641.348	non-polar phase_negative ionization	4.0405e-07	m-H	640.341
	6.2295	642.506	0	8.2612	20.9425	34.3914	21.9444	21.5417	24.6978	19.8808	11.4809	128.486	100.199	127.655	14.6619	22.5719	0	112.107	114.294	149.076	642.506	non-polar phase_positive ionization	1.7944e-06	m+NH4	660.54
	3.5912	643.388	3.9818	9.1624	9.5585	81.5165	17.8748	0	0	0	0	315.444	313.486	287.55	0	0	7.4945	309.49	295.207	222.945	643.388	polar phase_positive ionization	4.5807e-07	m+H	644.395
	7.0058	646.476	0	0	0	175.13	0	0	59.9069	49.3181	49.8166	658.91	527.413	705.044	0	0	0	725.905	641.438	751.834	646.476	non-polar phase_positive ionization	1.7052e-07	m+H	647.484
	1.0397	652.417	0	0	0	14.1532	0	24.2971	0	0	0	357.228	370.695	490.083	9.1139	0	0	451.06	612.93	364.272	652.417	non-polar phase_negative ionization	2.5752e-06	m-H	651.41
	5.794	652.422	0	9.779	0	0	0	0	0	38.9259	40.1086	107.352	104.431	138.829	29.4959	37.1485	0	141.791	121.055	125.303	652.422	non-polar phase_positive ionization	4.5369e-06	m+H	653.429
	7.3452	654.505	0	0	0	18.5081	21.2128	45.4983	22.4307	19.3702	16.4774	422.487	379.309	554.536	48.2409	19.6051	15.7814	439.356	462.007	570.245	654.505	non-polar phase_negative ionization	3.0083e-07	m-H	653.498
	5.5783	666.468	3.9447	2.3116	0	0	0	0	17.9032	0	0	151.404	125.749	146.855	20.4528	0	0	110.069	122.415	178.631	666.468	non-polar phase_negative ionization	1.3892e-06	m-H	665.46
	4.6505	670.304	0	0	0	0	0	0	21.6175	0	0	86.629	79.4178	102.23	0	17.9154	10.694	91.2733	87.1625	136.022	670.304	polar phase_negative ionization	5.789e-06	m-H	669.296
	5.1597	673.319	20.7964	23.983	20.847	56.8736	34.5564	0	0	0	0	122.988	150.557	196.283	0	23.9736	0	155.372	184.064	177.616	673.319	polar phase_positive ionization	9.3164e-06	m+NH4	691.353
	4.117	674.3	0	0	0	0	0	0	6.1653	0	0	70.3283	47.7014	62.4078	8.6174	3.0295	6.1916	61.4948	70.5587	54.6292	674.3	polar phase_negative ionization	2.4699e-07	m-H	673.292
	1.3633	674.352	0	0	36.7353	0	32.035	54.9801	57.5303	23.9914	44.3708	289.569	211.136	256.646	54.2828	36.8277	0	256.227	324.51	286.179	674.352	non-polar phase_positive ionization	1.1899e-06	m+H	675.359
	4.8481	678.421	0	0	0	0	0	0	0	0	0	468.016	585.513	591.46	0	0	0	516.705	490.869	618.083	678.421	non-polar phase_positive ionization	1.9737e-08	m+H	679.428
	4.8208	688.329	0	14.7754	0	0	23.973	0	22.3395	0	0	102.038	80.7612	106.679	0	0	15.6644	78.787	95.4157	79.5555	688.329	polar phase_positive ionization	8.0965e-06	m+H	689.336
	2.964	688.361	0	0	0	0	0	26.7266	0	0	10.6287	133.488	103.633	124.843	0	0	0	126.902	126.007	113.308	688.361	non-polar phase_negative ionization	3.9636e-08	m-H	687.354
	3.4771	694.487	0	0	0	32.969	0	0	0	27.3758	0	78.9467	99.1157	102.444	14.9766	0	11.4769	82.9573	97.9639	106.619	694.487	non-polar phase_negative ionization	4.8005e-06	m-H	693.48
	6.0032	698.462	81.5717	90.2572	76.1779	336.006	362.691	572.578	814.407	325.125	417.816	2868.07	2565.72	2934.33	1068.09	730.59	47.4162	3356.23	3085.06	2816.29	698.462	non-polar phase_positive ionization	5.8918e-07	m+H	699.469
	6.2371	712.557	0	0	0	0	30.2071	0	27.6428	0	24.8716	100.174	100.385	116.686	7.6334	0	0	113.333	107.57	123.447	712.557	non-polar phase_positive ionization	4.1545e-07	m+H	713.564
	4.0694	720.447	0	0	0	0	0	0	228.466	145.061	62.5236	990.878	1061.16	1492.35	461.131	254.671	0	1431.78	1473.01	1335.18	720.447	non-polar phase_positive ionization	1.8959e-06	m+H	721.454
	5.6019	722.461	98.7687	139.306	74.9742	356.706	337.307	321.965	4842.6	2203.35	2935.77	19218.3	23118.5	25796.2	4776.52	3651.95	329.26	15980.6	18953.3	24441.4	722.461	non-polar phase_positive ionization	1.9e-06	m+H	723.468
	1.3829	738.366	52.2834	81.4133	88.4366	77.595	76.4482	106.896	192.488	0	116.298	691.928	488.206	608.724	141.7	84.5436	0	587.617	659.823	677.266	738.366	non-polar phase_negative ionization	1.4514e-06	m-H	737.358
	4.0368	738.473	50.3965	0	0	0	0	0	0	72.142	0	266.151	261.146	333.229	0	0	0	312.061	215.752	246.115	738.473	non-polar phase_positive ionization	2.1337e-06	m+Na	761.463
	4.8132	742.462	0	0	146.697	135.334	359.053	266.611	134.329	106.869	97.9106	1057.2	1050.14	1481.82	117.523	84.5994	67.8962	841.559	1058.81	1300.19	742.462	non-polar phase_negative ionization	5.2806e-06	m-H	741.454
	4.474	744.484	0	0	513.074	0	105.004	0	148.459	74.1696	201.924	1231.67	1106.13	1260.38	255.671	0	59.4276	1423.18	1263.81	1520.65	744.484	non-polar phase_positive ionization	2.1337e-06	m+H	745.492
	5.3034	746.496	0	0	21.3551	0	0	278.291	353.09	145.832	234.62	1351.82	1265.33	1336.14	481.543	210.456	0	1597	1694.47	1664.85	746.496	non-polar phase_positive ionization	1.7052e-07	m+H	747.503
	4.7687	746.497	0	0	0	0	0	0	0	113.948	0	832.864	690.724	916.323	105.227	0	0	805.84	708.305	753.008	746.497	non-polar phase_positive ionization	4.8775e-08	m+H	747.505
	6.6603	750.527	0	0	0	0	0	0	0	0	0	1439.06	1188.88	1391.43	383.953	0	0	1415.06	1319.33	932.915	750.527	non-polar phase_positive ionization	1.1899e-06	m+H	751.534
	0.608	752.349	0	0	0	0	0	0	0	0	0	42.2003	45.7599	56.7633	0	0	0	42.7868	46.6004	62.5339	752.349	non-polar phase_negative ionization	3.2058e-07	m-H	751.342
	4.8636	762.494	0	0	0	78.5682	0	0	0	0	128.066	944.794	915.797	1291.9	0	0	0	859.951	898.822	1039.75	762.494	non-polar phase_positive ionization	3.375e-07	m+H	763.501
	3.9964	772.425	0	0	0	0	0	0	0	0	65.5317	246.015	241.434	296.58	0	0	19.7839	175.11	224.04	293.478	772.425	non-polar phase_negative ionization	1.9834e-06	m-H	771.417
	4.9411	772.513	0	0	7.1433	0	0	13.5915	281.835	105.594	338.877	1486.73	1160.46	1545.39	303.979	126.289	4.6819	1412.59	1457.57	1655.98	772.513	non-polar phase_positive ionization	1.5828e-07	m+H	773.52
	5.955	778.424	0	0	0	15.4629	0	0	0	0	24.3626	208.134	166.505	165.357	0	64.4206	0	136.194	212.724	179.196	778.424	non-polar phase_negative ionization	5.109e-06	m-H	777.417
	5.3229	780.509	0	0	0	0	0	14.5335	0	0	0	195.419	255.502	328.008	18.9183	66.6567	0	255.562	290.293	384.094	780.509	non-polar phase_positive ionization	8.4372e-06	m+H	781.516
	5.8097	780.51	0	0	0	0	0	0	151.857	0	84.1058	526.348	569.444	608.508	192.73	266.306	0	645.945	710.885	770.157	780.51	non-polar phase_positive ionization	1.2572e-06	m+H	781.517
	5.42	786.435	0	0	0	0	0	0	0	0	0	81.803	75.1711	99.2775	0	0	0	88.0993	90.8378	73.5454	786.435	polar phase_negative ionization	2.5487e-08	m-H	785.427
	5.0132	788.51	0	0	0	0	0	11.7188	203.907	114.028	220.172	1260.7	1175.88	1513.75	340.725	173.201	0	1307.35	1221.87	1597.37	788.51	non-polar phase_positive ionization	3.5029e-07	m+H	789.517
	3.5948	788.546	0	3.8128	0	11.5211	0	17.956	0	0	0	44.8347	62.3481	50.1174	0	18.3784	11.2044	63.6847	62.5677	58.369	788.546	polar phase_negative ionization	1.7067e-06	m-H	787.539
	4.5149	796.501	0	0	0	100.676	0	0	179.475	0	0	556.429	617.38	638.137	226.024	0	0	677.763	697.562	715.69	796.501	non-polar phase_positive ionization	1.54e-06	m+H	797.509
	4.4168	797.898	0	0	0	53.0871	14.0736	0	0	0	0	122.095	97.609	103.651	16.881	9.061	18.2969	113.662	133.302	107.736	797.898	polar phase_positive ionization	5.5344e-06	m+H	798.905
	1.5083	798.347	0	0	0	0	0	0	0	5.4277	0	44.4047	36.2985	50.1505	0	0	0	46.475	32.039	41.8054	798.347	non-polar phase_negative ionization	2.7261e-07	m-H	797.34
	4.1803	798.519	0	0	0	0	0	0	54.5215	0	0	305.055	305.397	409.685	0	0	0	338.57	384.064	449.283	798.519	non-polar phase_positive ionization	2.53e-07	m+Na	821.508
	4.5321	800.337	0	0	0	0	0	0	0	0	0	61.0427	53.1484	59.423	31.1108	0	24.1436	58.1482	70.2672	50.3375	800.337	polar phase_negative ionization	5.2825e-06	m-H	799.33
	5.6049	800.522	0	0	0	69.2928	53.7198	79.2289	0	79.7204	0	522.576	448.34	559.155	104.309	80.8549	0	419.439	556.035	480.722	800.522	non-polar phase_negative ionization	2.0983e-07	m+FA-H	845.52
	5.2687	802.538	32.673	0	0	58.5896	63.2955	126.618	82.5868	32.8029	60.0678	426.585	443.846	491.994	101.245	92.4107	0	384.74	465.556	527.823	802.538	non-polar phase_negative ionization	4.0864e-07	m+FA-H	847.537
	5.3483	802.545	0	0	0	0	0	0	148.009	0	62.622	369.766	663.88	740.825	0	0	0	632.687	602.1	569.033	802.545	non-polar phase_negative ionization	5.7793e-06	m+FA-2H+Na	869.525
	4.5197	809.462	0	2.6732	18.2239	0	0	0	0	0	0	34.6077	42.1183	57.2716	0	0	4.5372	53.3427	49.7498	49.974	809.462	non-polar phase_negative ionization	2.7873e-06	m-H	808.454
	4.3644	810.472	0	0	0	0	0	0	0	0	78.4738	274.062	270.122	333.655	160.331	0	0	364.671	385.345	369.392	810.472	non-polar phase_negative ionization	3.3837e-06	m-H	809.465
	4.6039	812.481	0	22.2428	0	0	0	0	0	0	0	107.193	112.856	182.808	0	0	0	119.195	127.713	123.821	812.481	non-polar phase_negative ionization	3.7545e-06	m-H	811.474
	1.8594	814.5	0	4.5567	0	5.4996	0	0	0	0	0	47.2515	38.4611	73.4872	0	0	0	67.2019	70.1189	63.7272	814.5	non-polar phase_negative ionization	1.6538e-06	m-H	813.493
	6.6711	814.541	28.7688	15.1746	9.1909	85.5908	124.614	231.698	410.168	140.585	306.31	1722.71	1332.07	1841.75	278.558	203.211	57.7282	1617.28	1430.2	1320.89	814.541	non-polar phase_negative ionization	2.9169e-07	m-H	813.534
	4.4154	826.411	0	0	0	27.5894	0	36.8348	0	0	0	114.383	91.1708	79.3846	14.0739	0	0	90.8716	89.5221	74.4928	826.411	polar phase_negative ionization	4.0696e-06	m-H	825.404
	4.4946	826.505	0	0	0	32.7166	88.9597	96.4471	295.803	43.348	233.859	1483.74	1096.55	1613.36	379.39	98.9634	0	1568.85	1688.28	1348.5	826.505	non-polar phase_negative ionization	7.7366e-07	m-H	825.498
	4.8409	826.543	0	0	0	0	0	5.8086	77.3647	23.7112	59.8719	165.953	176.473	177.811	0	0	0	170.616	154.157	160.487	826.543	non-polar phase_positive ionization	2.8162e-08	m+H	827.551
	2.2521	828.423	0	0	0	0	0	0	0	0	0	54.3932	67.3376	69.0335	41.9568	32.0385	5.0633	71.6768	70.285	61.6251	828.423	non-polar phase_positive ionization	5.4599e-06	m+H	829.431
	4.7728	828.522	0	0	0	0	0	0	101.626	21.5317	82.1762	1011.77	770.41	1063.48	172.37	33.4907	0	878.109	892.192	686.424	828.522	non-polar phase_negative ionization	2.7261e-07	m-H	827.515
	1.859	840.52	0	4.0531	0	0	0	0	0	0	1.454	61.1855	33.4609	61.1536	4.2714	0	0	53.5496	57.082	58.6548	840.52	non-polar phase_negative ionization	1.3881e-06	m-H	839.513
	5.4177	842.511	0	0	0	31.8847	30.5445	86.1387	39.0191	0	0	165.979	188.942	189.167	31.4189	0	0	210.203	202.55	168.829	842.511	non-polar phase_positive ionization	1.2066e-06	m+H	843.518
	5.6729	850.417	0	0	0	0	0	0	0	8.3925	0	52.036	52.4648	61.8605	0	0	0	62.5929	49.4171	42.0741	850.417	polar phase_positive ionization	5.8086e-07	m+H	851.424
	4.9448	854.535	0	0	0	0	0	0	483.376	140.114	471.074	2079.95	1491.31	2157.41	494.836	234.555	0	1864.14	1967.15	1849.46	854.535	non-polar phase_negative ionization	4.8727e-07	m-H	853.528
	4.3973	856.485	0	59.0893	0	335.883	363.333	519.727	648.014	284.48	415.854	2215.77	2408.59	2678.4	1193.54	769.658	57.2794	3099.83	3189.52	2896.33	856.485	non-polar phase_positive ionization	7.9939e-07	m+H	857.492
	8.2027	860.507	0	0	0	47.5052	0	0	0	0	0	138.491	136.763	144.882	30.5422	21.1963	0	100.462	143.841	142.838	860.507	polar phase_positive ionization	5.3586e-06	m+H	861.515
	2.2107	862.439	0	0	0	0	0	0	19.904	16.1274	0	52.3759	78.9708	89.4335	0	0	0	70.3885	74.287	63.2107	862.439	non-polar phase_negative ionization	2.1471e-06	m-H	861.432
	5.6308	862.503	0	0	0	0	0	0	0	11.2936	31.3815	138.675	170.099	262.151	0	30.2496	0	187.417	180.811	212.851	862.503	non-polar phase_negative ionization	8.0404e-06	m-H	861.496
	5.1826	864.4	0	0	0	0	32.8935	21.5361	33.7983	11.703	0	135.93	149.863	161.826	0	0	16.6526	187.619	166.15	138.523	864.4	polar phase_positive ionization	9.3417e-07	m+H	865.407
	5.5794	868.571	0	0	0	0	19.6911	0	0	0	0	69.5989	104.011	81.2938	0	0	0	98.9808	103.292	68.6279	868.571	non-polar phase_positive ionization	3.5102e-06	m+H	869.578
	3.0667	886.511	0	0	0	0	0	58.4748	0	0	53.0921	255.501	160.121	256.5	55.0599	0	0	265.379	317.774	256.705	886.511	non-polar phase_negative ionization	4.4692e-06	m-H	885.504
	3.4471	886.518	0	18.6037	0	0	0	0	0	30.1041	0	164.487	168.97	216.82	0	35.5352	0	184.477	205.013	158.569	886.518	non-polar phase_negative ionization	3.9399e-07	m-H	885.511
	5.2024	886.522	17.6268	0	0	0	0	0	117.837	59.5345	60.8131	277.435	369.204	358.295	0	91.6617	0	280.283	316.456	298.47	886.522	non-polar phase_negative ionization	5.9498e-07	m-H	885.515
	3.5173	890.537	7.2283	0	0	0	0	10.0498	0	0	20.036	223.118	220.339	249.922	0	25.8306	0	200.744	231.21	187.552	890.537	non-polar phase_negative ionization	6.1221e-09	m-H	889.53
	4.8476	904.504	0	0	26.3687	119.383	134.534	228.924	250.359	73.535	116.493	942.747	892.615	1025.35	278.985	202.204	0	937.995	1207.76	862.301	904.504	non-polar phase_negative ionization	1.2391e-06	m-H	903.497
	8.2086	906.518	20.2176	35.01	0	0	47.2504	78.8427	51.636	0	0	191.567	213.591	272.517	50.6315	0	32.9354	205.344	220.932	228.722	906.518	polar phase_negative ionization	8.6853e-06	m-H	905.511
	5.2956	908.553	65.0887	100.961	0	0	209.944	257.874	357.964	0	286.573	1613.82	1383.68	1630.79	550.143	245.511	20.8858	1775.32	1824.98	1586.3	908.553	non-polar phase_positive ionization	7.3819e-07	m+H	909.56
	3.7057	915.47	6.8771	0	0	12.0812	0	13.3273	0	0	0	55.767	39.6049	58.778	0	0	0	49.3107	64.1874	56.1859	915.47	polar phase_negative ionization	1.1842e-06	m-H	914.463
	6.2634	926.472	0	0	0	0	0	15.3242	33.9421	18.6143	17.6531	40.4294	52.0702	58.7174	0	0	12.117	69.3939	53.0842	58.8508	926.472	non-polar phase_negative ionization	8.5452e-06	m-H	925.465
	8.7996	930.588	0	0	0	26.7574	0	29.631	0	25.9984	0	163.252	141.902	169.072	25.3542	12.2026	0	155.354	180.581	116.649	930.588	polar phase_positive ionization	3.2835e-06	m+NH4	948.622
	2.9657	935.566	0	0	0	0	0	0	8.3563	0	0	123.738	57.7145	98.4615	0	0	0	115.077	92.2617	104.717	935.566	non-polar phase_negative ionization	5.4605e-06	m-H	934.558
	2.9523	936.566	0	0	0	0	0	0	0	0	0	114.429	64.7916	84.2426	0	0	12.1182	65.2154	93.6086	81.9802	936.566	non-polar phase_positive ionization	7.692e-06	m+H	937.573
	3.81	943.528	0	0	0	51.8629	15.3215	11.1284	24.2118	9.3555	7.3974	120.042	146.055	121.979	11.4369	12.1519	0	136.702	119.565	98.2211	943.528	polar phase_positive ionization	4.0113e-06	m+H	944.536
	4.464	950.566	0	0	0	0	0	22.3161	91.0693	0	0	885.641	863.896	1027.39	0	0	0	934.046	806.105	748.286	950.566	non-polar phase_positive ionization	9.7036e-09	m+H	951.573
	3.6352	960.576	0	0	0	21.028	0	21.7048	0	0	0	95.3026	96.2411	107.396	36.7935	0	0	90.3245	113.579	116.407	960.576	non-polar phase_positive ionization	1.6446e-06	m+H	961.583
	3.7634	972.527	15.0546	0	0	52.9601	0	78.6613	77.1455	32.8592	51.4936	380.765	287.426	475.308	98.9206	56.632	0	454.739	547.343	440.92	972.527	non-polar phase_negative ionization	2.0966e-06	m-H	971.52
	5.0159	978.588	0	0	0	0	0	0	0	0	0	86.1426	111.677	93.857	0	0	0	89.8646	94.5149	83.6697	978.588	non-polar phase_positive ionization	5.708e-09	m+H	979.596
	5.0418	984.573	0	0	0	0	0	0	77.9218	0	0	367.395	526.753	568.188	62.9509	60.0083	0	455.032	496.61	626.114	984.573	non-polar phase_positive ionization	1.9e-06	m+H	985.58
	5.3443	987.606	0	0	0	0	0	0	0	71.0188	0	241.124	290.335	300.72	68.5427	101.499	0	280.546	262.607	190.973	987.606	non-polar phase_positive ionization	7.692e-06	m+H	988.613
	3.0986	988.586	0	0	0	0	22.9411	0	18.3363	0	0	197.113	224.781	226.124	0	11.2597	0	170.236	238.705	246.568	988.586	non-polar phase_negative ionization	1.0094e-07	m-H	987.579
	5.047	990.537	0	0	0	37.3526	0	0	0	0	0	67.0717	69.2957	69.3713	0	0	0	91.6664	88.5699	72.0514	990.537	polar phase_positive ionization	6.4061e-06	m+H	991.544
	3.1574	1002.53	0	0	0	0	0	0	0	0	0	131.56	84.5332	148.781	0	0	0	150.751	171.076	123.092	1002.53	non-polar phase_negative ionization	1.0816e-06	m-H	1001.53
	4.1302	1014.57	7.3494	0	0	7.8851	4.7366	14.4402	11.777	0	0	95.5074	58.5731	58.2985	0	0	0	67.692	88.3874	74.4442	1014.57	non-polar phase_negative ionization	5.8371e-06	m+FA-2H+Na	1081.55
	4.1071	1014.58	22.809	0	31.4061	57.8467	116.226	230.706	580.431	89.5947	326.049	3568.61	2394.03	3480.27	651.854	209.373	0	3556.9	4031.22	3489.71	1014.58	non-polar phase_negative ionization	2.7717e-07	m-H	1013.57
	3.9892	1018.56	0	6.601	0	0	0	0	0	0	0	41.9453	49.0286	53.6595	0	0	0	56.1063	69.4515	54.4599	1018.56	non-polar phase_positive ionization	5.0059e-08	m+H	1019.56
	3.4885	1020.55	0	0	0	0	0	0	0	0	0	65.8007	111.378	85.7699	0	0	0	98.5654	126.967	90.5573	1020.55	non-polar phase_negative ionization	1.2545e-06	m-H	1019.54
	3.8698	1028.55	0	0	0	0	28.5039	0	0	0	0	309.514	211.969	285.237	0	0	0	321.065	337.861	328.612	1028.55	non-polar phase_negative ionization	1.5812e-08	m-H	1027.55
	3.2581	1028.55	0	0	6.1503	0	0	30.533	0	0	0	229.842	186.004	294.82	0	0	8.3213	267.958	304.709	291.306	1028.55	non-polar phase_negative ionization	1.1856e-07	m-H	1027.55
	5.368	1032.59	0	0	0	75.5261	79.7374	0	191.574	136.345	109.502	418.703	684.942	798.016	145.623	135.071	23.679	724.449	694.787	776.472	1032.59	non-polar phase_negative ionization	4.5881e-06	m-H	1031.58
	4.6286	1042.61	0	0	0	0	0	0	12.659	6.6537	28.3992	153.925	76.1821	126.218	12.5031	0	0	141.285	144.881	110.92	1042.61	non-polar phase_negative ionization	7.5839e-06	m-H	1041.6
	3.9288	1048.58	0	0	0	0	0	37.518	126.104	71.8894	100.826	407.805	670.649	669.952	125.978	75.1865	0	686.896	727.537	689.717	1048.58	non-polar phase_negative ionization	5.5867e-07	m-H	1047.58
	3.3436	1064.61	0	0	0	0	0	0	0	0	0	187.562	194.971	235.366	0	0	0	223.353	226.025	177.452	1064.61	non-polar phase_negative ionization	1.5812e-08	m-H	1063.6
	8.6994	1064.74	0	0	0	22.7848	30.2832	0	0	7.625	0	138.685	120.6	222.323	15.6334	12.2204	8.1013	154.279	198.271	168.654	1064.74	non-polar phase_negative ionization	8.9087e-06	m-H	1063.73
	4.9324	1070.61	0	0	3.8183	3.2134	0	0	0	12.7578	0	36.9445	45.1197	40.1356	16.4736	8.8665	0	45.5696	50.4949	53.2522	1070.61	non-polar phase_positive ionization	1.7632e-06	m+H	1071.62
	7.4348	1078.72	0	0	0	0	0	0	0	0	0	40.4619	37.458	61.0201	0	0	0	50.5583	49.8491	69.278	1078.72	non-polar phase_negative ionization	2.1453e-06	m-H	1077.71
	7.8784	1082.73	7.0019	11.9464	0	0	0	9.0676	0	0	0	69.7017	58.4413	72.7447	0	11.331	0	57.4487	68.7108	59.0279	1082.73	non-polar phase_positive ionization	1.7052e-07	m+H	1083.74
	5.8651	1100.53	0	0	0	0	0	0	0	0	0	56.4265	49.3666	49.3391	0	0	0	43.9824	37.71	59.2836	1100.53	non-polar phase_negative ionization	1.4791e-07	m-H	1099.52
	2.9631	1106.73	0	0	0	0	6.3507	0	0	0	3.7609	101.257	62.8704	87.3315	0	6.256	0	80.1631	82.9239	111.088	1106.73	non-polar phase_negative ionization	1.2486e-06	m-H	1105.73
	4.9145	1134.62	0	4.557	0	0	8.6991	15.4321	60.8548	20.2989	0	116.877	108.347	111.669	41.7051	15.0433	0	127.419	122.474	141.588	1134.62	non-polar phase_negative ionization	5.7721e-06	m-H	1133.61
	4.1815	1198.79	0	1.6097	0	3.4905	7.4088	0	7.7645	6.9592	11.0259	49.2887	51.1533	62.8412	0	0	1.7691	33.6274	51.2469	64.184	1198.79	non-polar phase_negative ionization	4.9426e-06	m-H	1197.78
	0.6044	167.097	0	0	0	0	33.1976	33.731	28.9126	17.6615	13.2405	58.774	70.8273	91.0214	0	0	0	124.967	110.227	93.7186	167.097	non-polar phase_positive ionization	8.1048e-06	m+H	168.105
	2.7595	184.112	5.1993	0	0	0	0	0	0	0	0	40.845	49.52	92.6086	0	0	0	135.651	126.211	96.1966	184.112	non-polar phase_positive ionization	8.2304e-06	m+H	185.119
	1.489	188.12	0	0	0	0	13.2379	23.8409	0	0	0	71.134	56.3937	73.8411	0	5.6495	0	80.3079	92.0764	102.797	188.12	non-polar phase_positive ionization	2.9026e-07	m+H	189.128
	4.9955	196.11	93.1163	96.9349	124.257	218.517	243.236	464.016	52.3433	45.2803	44.8165	778.155	652.471	774.746	103.686	119.126	165.955	1058.69	949.724	1276.79	196.11	polar phase_negative ionization	7.7779e-07	m+FA-H	241.108
	4.9933	196.11	21.4557	25.3165	37.4684	26.7983	30.217	52.6582	0	0	0	80.6751	85.9132	93.314	26.0466	0	28.8236	155.701	122.526	182.672	196.11	polar phase_negative ionization	4.9044e-06	m-H	195.103
	3.7233	197.142	0	0	0	0	0	0	0	0	0	147.012	111.794	109.099	0	0	0	230.865	193.289	147.769	197.142	polar phase_positive ionization	2.2311e-06	m+H	198.149
	1.5037	206.133	111.918	0	0	524.237	593.17	1175.08	214.07	110.984	150.594	2238.19	2519.13	3307.79	464.827	347.117	0	3577.89	3859.47	3234.64	206.133	non-polar phase_positive ionization	5.7509e-07	m+H	207.14
	1.1939	208.148	18.3071	0	0	108.121	0	203.167	40.0966	0	47.4956	1257.61	1270.67	1531.64	81.4224	93.5066	0	1744.86	2007.97	1807.65	208.148	non-polar phase_positive ionization	5.1494e-09	m+H	209.156
	1.3237	210.165	0	0	0	0	0	0	0	0	0	187.98	152.575	155.631	0	17.7088	0	254.69	270.801	185.692	210.165	non-polar phase_positive ionization	2.8785e-07	m+H	211.173
	3.4564	212.143	0	0	0	0	70.822	0	0	0	0	284.538	417.538	551.402	0	0	0	687.321	660.761	750.343	212.143	non-polar phase_positive ionization	3.6657e-07	m+H	213.151
	3.0838	212.143	0	0	0	79.1927	74.4548	0	0	0	0	217.239	220.289	260.617	0	0	0	531.34	451.504	536.552	212.143	non-polar phase_positive ionization	1.8074e-08	m+H	213.151
	3.5732	216.1	0	0	0	0	29.6961	39.2758	0	0	0	90.9558	90.6203	109.678	0	0	37.3755	173.931	168.408	192.737	216.1	polar phase_negative ionization	2.3873e-07	m-H	215.093
	3.5639	216.102	0	0	0	62.6063	0	0	0	0	0	149.545	178.176	196.464	36.7961	0	0	301.087	252.013	254.389	216.102	polar phase_positive ionization	7.7704e-07	m+H	217.109
	5.716	224.141	61.2658	76.5292	69.184	216.521	363.083	677.171	102.44	124.428	124.085	1925.92	1565.35	2093.06	108.678	106.329	301.79	2189.66	2196.48	3241.57	224.141	polar phase_negative ionization	4.6478e-06	m+FA-H	269.139
	1.5027	224.142	703.241	1063.98	708.655	4603.59	12689	25346.9	2030.91	1145.13	1436.1	60938.7	64278	82870.1	4164.18	3378.31	0	80203.7	96748.6	91777.5	224.142	non-polar phase_positive ionization	2.0755e-07	m+H	225.149
	4.4598	225.174	0	0	0	0	0	0	0	0	0	421.089	378.683	487.845	0	0	0	646.023	574.445	517.616	225.174	polar phase_positive ionization	2.6232e-08	m+H	226.181
	1.3391	228.172	10.2998	21.2658	35.5512	85.6678	99.1302	146.801	166.721	128.837	155.778	1631.97	1289.87	1567.93	220.473	203.762	0	1917.24	2286.26	1894.25	228.172	non-polar phase_negative ionization	1.9223e-08	m+FA-H	273.17
	1.3402	228.173	0	0	16.8615	49.8707	57.9995	78.6337	72.8067	83.697	88.3517	904.583	687.794	794.399	122.692	95.3151	0	957.563	1144.52	1016.2	228.173	non-polar phase_negative ionization	1.6763e-08	m-H	227.165
	5.5983	228.175	0	0	0	86.1451	143.108	179.989	119.247	157.546	126.304	1110.05	924.884	1023.94	135.968	156.613	243.535	1312.73	1202.98	1559	228.175	polar phase_positive ionization	1.1512e-07	m+H	229.182
	2.044	232.149	0	0	0	0	8.2346	0	0	0	0	57.238	66.364	82.5245	0	4.721	0	96.7112	94.3162	83.6661	232.149	non-polar phase_positive ionization	3.8595e-08	m+H	233.156
	0.8046	237.135	24.3881	37.2243	51.3677	75.9008	122.982	239.233	27.6701	0	0	680.234	634.659	871.362	73.4748	93.4124	0	1176.46	1519.99	1286.35	237.135	non-polar phase_positive ionization	1.6174e-07	m+H	238.142
	4.9753	237.139	0	0	0	299.23	0	0	48.9704	0	0	586.102	487.027	570.827	81.9669	92.6993	113.296	827.794	799.105	994.841	237.139	polar phase_positive ionization	3.8921e-06	m+H	238.146
	1.0668	240.137	0	12.0258	0	57.1075	50.5246	66.225	60.4383	22.6835	44.1632	425.086	376.303	359.748	127.823	76.7061	0	569.065	589.293	412.03	240.137	non-polar phase_negative ionization	7.7366e-07	m+FA-H	285.135
	1.3306	251.191	0	0	0	0	0	0	0	0	0	87.7175	75.3343	89.8857	0	0	0	136.801	126.84	90.3163	251.191	non-polar phase_positive ionization	3.1858e-07	m+H	252.198
	1.4955	260.118	0	0	0	0	16.2501	0	0	0	0	67.4531	66.3599	110.03	0	11.1392	0	118.023	135.525	164.075	260.118	non-polar phase_negative ionization	1.611e-06	m-H	259.111
	2.1942	266.189	0	62.4833	57.4465	512.599	706.998	1103.94	264.856	125.757	195.948	3743.77	2539.17	3572.4	628.463	246.591	0	4212.15	4458.78	4084.67	266.189	non-polar phase_negative ionization	1.0581e-07	m+FA-H	311.187
	2.1761	266.189	0	0	0	44.9106	39.5863	75.8663	0	0	0	272.085	187.01	249.668	45.4346	14.73	0	385.891	379.949	314.639	266.189	non-polar phase_positive ionization	1.5618e-07	m+NH4	284.223
	4.6618	277.18	0	0	0	73.0129	33.0547	27.856	24.8507	29.3083	0	132.29	161.413	193.329	42.3015	54.4335	69.6357	196.158	228.282	276.178	277.18	polar phase_positive ionization	9.0582e-06	m+H	278.187
	1.4999	278.153	0	0	0	0	0	57.4851	0	0	0	89.1823	98.9734	103.255	0	0	0	169.133	166.055	129.042	278.153	non-polar phase_positive ionization	2.9184e-06	m+H	279.161
	0.9389	280.167	0	0	8.8952	31.7972	65.8498	120.897	13.962	0	9.9578	212.39	194.707	292.305	36.4557	34.7679	0	287.782	343.484	342.157	280.167	non-polar phase_negative ionization	1.0576e-06	m-H	279.16
	1.9375	280.17	0	0	0	55.9961	0	165.42	0	0	0	169.707	196.695	214.1	0	0	0	309.337	375.533	325.604	280.17	non-polar phase_positive ionization	6.5769e-06	m+H	281.177
	2.391	282.182	0	0	0	124.761	121.195	123.569	0	8.5616	0	175.886	220.126	371.277	0	0	0	651.474	563.453	484.458	282.182	non-polar phase_negative ionization	1.1732e-06	m-H	281.175
	1.5617	282.183	17.2152	23.3244	0	263.278	384.814	495.51	30.8229	18.9873	25.4085	859.125	878.312	1136.17	57.3169	47.4684	0	1394.18	1386.75	1361.77	282.183	non-polar phase_negative ionization	1.2648e-08	m-H	281.176
	1.536	282.185	0	0	0	55.59	66.5682	126.683	0	0	0	255.764	277.233	364.358	17.1168	0	0	589.518	692.601	434.169	282.185	non-polar phase_positive ionization	3.6442e-06	m+NH4	300.219
	1.3523	282.185	0	0	0	0	0	37.6604	0	0	0	103.381	136.604	119.212	21.1732	19.4594	0	236.195	237.892	214.399	282.185	non-polar phase_positive ionization	2.1479e-08	m+NH4	300.219
	1.5362	282.185	0	0	0	208.713	228.058	342.632	0	21.33	24.2624	727.891	700.323	831.891	65.9684	0	0	1329.69	1520.17	1126.74	282.185	non-polar phase_positive ionization	9.0714e-08	m+H	283.192
	1.5456	282.187	0	0	0	54.9864	88.5377	0	0	0	0	195.86	200.666	208.755	0	28.5579	0	460.349	373.411	336.069	282.187	non-polar phase_positive ionization	4.7234e-07	m+Na	305.176
	2.7844	284.198	0	0	0	89.1177	87.9807	98.327	0	13.5309	0	447.891	540.417	934.758	0	0	0	1167.18	1128.12	968.414	284.199	non-polar phase_negative ionization	1.5743e-06	m+FA-H	329.197
	2.7762	284.199	0	0	0	69.4704	77.8877	85.1188	0	11.9494	5.5696	269.018	398.347	635.145	0	0	0	763.11	692.733	678.99	284.199	non-polar phase_negative ionization	2.3507e-06	m-H	283.192
	4.6322	286.142	0	0	0	35.0291	39.1558	0	0	0	0	213.667	181.89	158.183	0	0	0	272.503	245.473	221.97	286.142	polar phase_negative ionization	5.8371e-08	m-H	285.135
	4.6386	286.146	0	0	0	0	0	0	0	0	0	271.025	284.788	235.576	0	0	0	388.809	348.898	298.696	286.146	polar phase_positive ionization	2.8279e-08	m+H	287.153
	1.5013	287.137	0	0	0	0	21.9082	54.1529	0	0	0	218.977	205.443	378.09	0	0	0	363.35	417.159	450.966	287.137	non-polar phase_negative ionization	1.6538e-06	m-H	286.13
	0.6959	288.156	0	0	0	0	0	0	0	7.4592	0	16.7005	33.1104	45.887	0	0	0	61.6861	59.402	60.6485	288.156	non-polar phase_negative ionization	1.4698e-06	m+FA-H	333.154
	0.6796	288.157	0	0	0	21.2641	24.9302	48.6053	0	0	0	84.4204	128.047	143.637	0	0	0	183.74	166.369	119.286	288.157	non-polar phase_negative ionization	4.7985e-06	m-H	287.15
	1.201	296.162	0	0	0	59.9194	56.0676	112.241	32.3624	0	21.2658	262.057	238.02	340.171	50.6329	40.9506	0	406.961	485.625	437.845	296.162	non-polar phase_negative ionization	1.0508e-07	m-H	295.155
	1.1919	296.165	0	0	0	97.488	0	186.651	33.9336	13.7525	24.0289	484.63	465.905	627.692	73.9439	59.8101	0	893.439	1002.12	732.362	296.165	non-polar phase_positive ionization	7.5201e-07	m+H	297.172
	0.5723	300.192	0	0	0	121.827	99.9756	161.224	15.9623	16.1068	17.5526	372.908	324.01	456.939	41.2742	32.7658	0	475.472	648.17	380.843	300.192	non-polar phase_negative ionization	7.4364e-06	m-H	299.184
	0.5945	300.192	0	0	0	57.6393	0	41.7099	0	0	0	117.54	112.649	136.771	14.5223	0	0	185.149	215.431	143.704	300.192	non-polar phase_negative ionization	2.3683e-06	m+FA-H	345.19
	1.1324	303.134	0	0	0	0	0	0	0	0	0	56.4276	45.1841	68.9473	0	0	0	59.6972	96.1832	91.4893	303.134	non-polar phase_negative ionization	2.0161e-06	m-H	302.127
	2.3124	306.185	0	0	0	0	120.471	59.2498	41.132	29.8593	27.5395	444.978	415.569	492.737	57.2498	0	0	600.208	656.546	554.159	306.185	non-polar phase_positive ionization	2.7853e-08	m+H	307.192
	2.725	308.199	0	16.0722	0	64.0322	98.459	268.093	11.9746	0	0	381.954	378.782	523.928	41.4204	0	0	570.147	663.343	489.701	308.199	non-polar phase_positive ionization	5.4876e-06	m+NH4	326.232
	2.5983	308.2	16.3943	0	21.7922	281.505	401.88	765.541	48.4266	53.9849	0	891.755	1053.78	1166.64	0	93.941	0	1463.34	1718.14	1310.61	308.2	non-polar phase_positive ionization	1.4759e-06	m+H	309.207
	1.7919	310.199	0	21.6232	0	185.402	214.761	0	60.1828	0	34.2858	672.173	411.625	636.077	84.973	73.197	0	847.054	929.586	881.58	310.199	non-polar phase_negative ionization	5.3191e-07	m-H	309.192
	3.077	310.214	0	0	23.6722	362.68	293.867	358.252	187.5	76.6179	17.2152	812.263	897.294	925.114	61.7722	67.8991	0	1679.53	1702.92	1783.54	310.214	non-polar phase_negative ionization	9.6281e-11	m-H	309.207
	2.1991	310.216	19.2673	0	0	150.336	237.822	377.821	26.3592	34.0401	0	1244.88	1143.18	1193.64	73.9146	52.9326	0	1663.88	1676.08	1449.65	310.216	non-polar phase_positive ionization	2.1017e-09	m+NH4	328.249
	3.4721	312.229	0	0	0	130.806	135.72	102.989	46.9341	78.3484	13.5912	696.757	937.149	1268.98	34.2257	33.3299	0	1485.2	1513.95	1531.89	312.229	non-polar phase_negative ionization	1.2872e-07	m+FA-H	357.228
	3.4733	312.229	0	0	0	226.095	211.048	135.114	68.8658	117.529	22.0806	1067	1437.58	1849.43	35.5467	48.7631	0	2038.77	2173.62	2109.69	312.229	non-polar phase_negative ionization	1.0511e-07	m-H	311.222
	0.8005	314.176	0	0	0	77.5195	0	78.9955	11.1003	11.5322	0	120.978	148.558	170.741	0	0	0	226.388	256.596	201.497	314.176	non-polar phase_negative ionization	1.8573e-06	m+FA-H	359.174
	1.3262	322.113	0	0	0	27.2715	33.7692	0	26.1895	33.3914	39.1476	217.947	185.779	188.71	57.9206	57.0973	8.1013	305.497	284.346	197.104	322.113	non-polar phase_positive ionization	3.5381e-06	m+H	323.12
	1.6513	324.194	0	0	0	0	64.9435	0	0	0	0	145.175	159.61	218.928	17.1139	0	0	232.4	265.737	236.546	324.194	non-polar phase_negative ionization	5.4557e-07	m-H	323.187
	2.046	324.195	0	0	0	41.6269	67.5538	76.8092	0	0	14.4304	150.866	141.225	216.286	0	0	0	218.171	269.152	316.041	324.195	non-polar phase_negative ionization	1.3793e-06	m+FA-H	369.193
	2.0454	324.195	30.565	0	0	311.451	328.889	580.253	175.485	119.687	109.851	2041.62	2157.22	2577.45	257.01	147.382	0	2699.71	3330.83	3011.92	324.195	non-polar phase_positive ionization	2.8473e-08	m+H	325.202
	1.6545	324.196	0	0	0	0	68.9869	0	0	0	0	113.788	184.917	240.985	0	0	0	271.748	304.653	252.192	324.196	non-polar phase_positive ionization	5.8548e-06	m+H	325.203
	2.0466	324.197	0	0	0	0	0	0	0	0	0	107.63	114.654	128.022	0	0	0	157.312	187.731	165.756	324.197	non-polar phase_positive ionization	1.2243e-09	m+Na	347.186
	1.4725	324.2	11.4569	0	0	0	52.6488	0	0	0	0	86.6923	130.614	127.96	0	0	0	181.899	176.268	132.91	324.2	non-polar phase_positive ionization	6.1347e-06	m+H	325.208
	2.4031	326.209	15.1899	22.7848	0	134.79	143.998	133.16	37.3119	26.2162	0	119.192	142.159	246.137	0	0	0	403.005	411.063	288.372	326.209	non-polar phase_negative ionization	5.5285e-06	m-H	325.201
	2.3877	326.209	28.0169	22.2785	0	340.401	369.632	415.002	97.5468	61.9168	0	407.416	713.236	784.992	32.2346	42.8078	0	1168.98	1065.82	988.413	326.209	non-polar phase_negative ionization	5.4217e-07	m+FA-H	371.207
	2.3504	328.198	0	0	0	0	192.071	200.882	28.3544	0	0	302.068	341.283	546.284	0	0	0	971.841	1015.52	804.182	328.198	non-polar phase_negative ionization	7.3728e-07	m-H	327.19
	0.7741	328.225	0	0	0	30.4758	24.3101	50.6652	0	0	0	203.735	152.077	256.476	21.6869	0	0	217.155	323.182	265.63	328.225	non-polar phase_negative ionization	2.554e-06	m+FA-H	373.224
	8.0027	328.263	73.9503	99.1819	0	140.301	111.626	64.9069	97.7179	61.9177	85.3418	362.307	322.182	442.541	106.223	58.3573	0	529.326	487.364	553.622	328.263	polar phase_positive ionization	2.0321e-06	m+H	329.27
	0.495	333.186	0	0	0	11.6925	0	0	0	0	0	30.0517	43.9644	57.2535	0	0	0	58.4483	71.331	70.2678	333.186	non-polar phase_positive ionization	1.6131e-06	m+H	334.193
	4.3371	339.206	0	0	0	0	0	0	0	0	0	41.8102	49.4393	35.4497	0	0	0	64.323	54.7616	85.8058	339.206	polar phase_positive ionization	3.4508e-06	m+H	340.214
	4.3989	340.152	0	0	0	0	0	0	0	0	0	27.4903	27.7645	33.5929	0	0	0	32.8674	49.4437	40.9414	340.152	polar phase_positive ionization	7.4643e-07	m+H	341.159
	0.9807	342.198	0	0	0	0	0	21.9062	0	0	12.4412	56.6999	46.1894	28.2182	0	0	0	116.257	130.197	114.022	342.198	non-polar phase_negative ionization	1.6496e-07	m-H	341.191
	0.4906	343.204	0	0	0	0	0	47.9047	0	0	0	356.823	356.66	511.089	14.227	0	0	423.599	695.015	514.687	343.204	non-polar phase_positive ionization	6.3741e-06	m+H	344.211
	0.6789	344.193	0	0	0	54.8285	84.1261	108.871	25.1062	0	0	294.146	245.168	156.587	0	52.6582	0	379.116	466.123	311.168	344.193	non-polar phase_negative ionization	7.3086e-06	m-H	343.186
	1.5891	352.236	0	0	0	0	0	41.5878	0	0	0	131.699	127.54	127.748	0	0	0	230.652	246.4	180.634	352.236	non-polar phase_positive ionization	1.8899e-07	m+H	353.243
	1.2974	359.245	0	0	0	40	0	51.1092	0	0	0	154.752	172.08	186.79	0	0	0	247.072	278.479	164.091	359.245	non-polar phase_positive ionization	4.8604e-06	m+H	360.252
	1.3435	373.095	0	0	0	0	0	0	0	18.741	0	110.449	83.8932	96.7309	0	26.7631	0	144.792	141.719	125.188	373.095	non-polar phase_negative ionization	7.2803e-08	m-H	372.087
	4.8603	378.143	0	0	0	0	24.9225	0	0	0	0	42.1276	39.5201	54.8711	0	0	0	72.5894	61.2734	60.3182	378.143	polar phase_negative ionization	3.0012e-06	m-H	377.136
	1.782	386.228	0	0	0	0	0	0	0	0	0	62.5774	39.9433	53.8052	0	0	0	73.6376	77.7676	98.0052	386.228	non-polar phase_negative ionization	1.9486e-07	m-H	385.221
	1.2889	388.233	0	0	0	0	29.5525	40.5564	0	0	0	96.8082	74.0573	122.74	0	0	0	156.803	195.956	126.847	388.233	non-polar phase_negative ionization	5.7131e-06	m-H	387.226
	1.4155	388.246	0	0	0	0	0	0	0	0	0	45.7869	34.1858	43.5353	0	0	0	56.2203	82.8686	47.5765	388.246	non-polar phase_negative ionization	5.7456e-06	m-H	387.239
	0.8035	392.22	0	14.1668	0	121.132	114.615	180.769	6.2648	0	0	140.749	168.499	268.321	20.2253	0	0	418.384	562.261	417.78	392.22	non-polar phase_negative ionization	2.0608e-06	m-H	391.213
	1.4947	402.276	5.0633	13.4519	0	184.276	275.887	1052.74	65.5073	24.3038	27.0262	3787.13	3662.79	9257.55	201.988	120.292	0	10986.5	12845.6	11562.7	402.276	non-polar phase_negative ionization	5.2806e-06	m+FA-H	447.274
	2.3855	410.141	0	0	0	0	0	0	0	0	0	52.5402	82.8643	99.7623	0	0	0	91.1974	92.4699	124.802	410.141	non-polar phase_negative ionization	2.5566e-06	m-H	409.134
	2.1923	411.113	0	0	0	28.3544	41.2704	52.2202	17.2152	0	18.2278	148.892	110.079	151.24	39.4937	28.6241	9.1139	213.429	184.358	177.691	411.113	non-polar phase_negative ionization	1.9047e-07	m-H	410.105
	5.7152	415.069	0	0	0	0	0	26.3291	10.3418	0	0	44.7491	42.3827	68.7144	0	11.1392	22.2785	98.2512	96.4396	128.851	415.069	polar phase_negative ionization	9.0103e-06	m-H	414.061
	0.6011	418.219	0	0	0	0	0	0	0	0	0	44.2536	65.0379	52.3374	0	0	0	88.9019	77.1921	58.6841	418.219	non-polar phase_negative ionization	5.9054e-07	m-H	417.212
	2.6954	430.255	0	0	0	0	0	0	0	0	0	43.9096	32.6437	61.8822	0	0	0	89.0909	90.6672	123.319	430.255	non-polar phase_negative ionization	1.0484e-06	m-H	429.248
	1.7703	430.257	0	0	0	0	0	0	0	0	0	90.9628	46.0819	78.1174	0	0	0	125.437	107.83	80.3211	430.257	non-polar phase_negative ionization	5.035e-06	m-H	429.25
	3.031	432.271	0	0	0	0	0	0	0	0	0	68.5964	101.487	124.32	0	0	0	155.88	154.388	143.015	432.271	non-polar phase_negative ionization	8.9311e-08	m-H	431.264
	1.1013	434.267	0	0	0	0	0	0	53.4294	0	0	820.315	1036.93	1246.69	119.336	71.3333	0	1317.96	1748.81	1130.27	434.267	non-polar phase_negative ionization	1.7354e-06	m+FA-H	479.265
	2.9647	439.142	10.6329	15.5621	21.0985	36.5489	37.9419	63.9817	69.7675	32.347	67.8481	190.953	189.803	173.929	101.574	54.1693	12.1519	281.714	220.148	262.491	439.142	non-polar phase_negative ionization	2.7197e-06	m-H	438.135
	1.321	440.312	0	0	0	0	0	0	0	0	0	43.5317	46.6993	56.5358	0	0	0	65.9319	83.6816	49.3603	440.312	non-polar phase_positive ionization	2.5233e-06	m+H	441.319
	2.0496	442.125	0	0	0	0	0	0	0	0	0	28.1935	24.904	36.1721	0	0	0	33.9311	52.8742	61.1489	442.125	non-polar phase_negative ionization	5.9224e-06	m-H	441.118
	1.499	448.283	0	0	0	76.7633	106.537	288.49	17.112	0	0	842.357	912.91	1331.38	58.1881	47.2855	0	1794.22	1996.38	1472.65	448.283	non-polar phase_positive ionization	7.9598e-07	m+H	449.29
	1.2078	452.313	0	0	0	0	0	0	0	0	0	106.708	94.5626	166.481	0	0	0	181.528	204.402	183.363	452.313	non-polar phase_negative ionization	2.2857e-07	m-H	451.306
	1.3352	456.344	0	0	0	5.0633	0	0	0	0	0	97.9916	73.9371	77.8124	5.0633	3.038	0	201.141	190.147	138.35	456.344	non-polar phase_negative ionization	2.7724e-07	m-H	455.337
	1.3346	456.348	0	0	0	0	0	0	0	0	0	37.1704	32.4085	33.8511	0	0	0	85.3297	84.6479	49.2996	456.348	non-polar phase_positive ionization	7.1517e-06	m+H	457.356
	2.0499	469.114	0	0	0	16.2025	0	0	0	0	0	39.3172	41.6495	58.3531	9.7091	0	0	57.7845	66.3132	68.2667	469.114	non-polar phase_negative ionization	8.7954e-07	m-H	468.106
	4.8339	476.225	0	0	0	202.23	270.528	268.085	212.493	65.6243	115.662	767.337	666.347	762.292	290.202	205.892	126.541	1083.31	983.6	775.101	476.225	polar phase_negative ionization	8.1741e-07	m-H	475.217
	3.177	476.281	0	0	8.7695	30.1678	33.702	78.9248	0	0	0	116.378	97.5067	130.352	30.2631	28.2947	0	314.134	275.329	265.886	476.281	non-polar phase_positive ionization	7.0807e-08	m+Na	499.27
	1.27	487.132	0	0	0	14.8523	0	14.4074	0	0	0	34.2043	38.4643	43.7946	0	0	0	55.5438	66.9489	49.5829	487.132	non-polar phase_negative ionization	4.9914e-07	m-H	486.124
	1.5321	488.314	0	0	0	31.3931	35.8985	90.9008	0	0	0	253.247	253.499	286.902	11.1392	0	0	355.521	479.72	391.991	488.314	non-polar phase_negative ionization	8.2686e-08	m-H	487.306
	2.172	496.354	0	0	0	15.1785	10.9616	27.8014	0	0	0	366.667	217.066	304.921	12.1519	9.1139	0	564.493	583.081	407.815	496.354	non-polar phase_positive ionization	1.1899e-06	m+H	497.361
	1.4989	502.292	0	0	0	0	0	0	0	0	0	25.4766	21.5093	29.2141	0	0	0	46.7579	63.1004	52.7513	502.292	non-polar phase_negative ionization	5.1725e-08	m-H	501.284
	3.5736	502.323	0	0	0	0	18.7342	19.7479	18.8514	0	0	55.7163	55.7567	64.882	15.8508	25.1923	0	90.662	84.2202	76.2905	502.323	polar phase_negative ionization	3.7042e-06	m-H	501.315
	3.588	502.325	0	0	0	11.4588	0	0	0	10.4426	0	48.7178	55.1707	52.518	18.947	17.2363	0	85.4214	64.2727	68.0131	502.325	polar phase_negative ionization	1.5861e-06	m+FA-H	547.323
	3.7488	504.308	0	0	0	0	13.5649	0	0	5.2684	0	72.942	82.229	96.6371	29.0832	0	0	172.496	149.631	183.165	504.308	non-polar phase_positive ionization	7.7337e-08	m+Na	527.297
	3.7399	504.308	0	0	0	0	0	0	0	0	0	142.348	160.732	231.976	0	0	0	366.217	397.482	503.35	504.308	non-polar phase_positive ionization	4.0755e-07	m+H	505.315
	4.9775	506.236	0	0	0	0	0	0	0	0	0	62.9579	48.4658	110.726	0	0	0	117.484	155.127	169.944	506.236	polar phase_negative ionization	5.6714e-06	m-H	505.228
	1.4873	506.324	0	0	0	15.1899	19.3265	58.3546	0	0	0	299.767	227.662	419.335	15.1899	0	0	477.025	594.395	574.016	506.324	non-polar phase_negative ionization	3.5072e-07	m-H	505.316
	0.612	508.25	0	0	0	9.7673	0	0	0	0	0	36.673	39.2298	67.4622	0	0	0	65.4415	66.0042	76.9298	508.25	non-polar phase_negative ionization	1.9183e-06	m-H	507.243
	2.4128	508.267	0	0	0	32.498	50.4525	89.9872	8.2566	0	0	127.768	171.823	177.6	21.0952	0	0	295.603	315.448	209.536	508.267	non-polar phase_negative ionization	2.1583e-06	m-H	507.259
	1.8368	512.299	97.2615	115.574	111.945	196.824	198.403	526.83	257.705	91.9169	222.725	1442.8	1138.92	1784.13	500.198	249.423	19.2405	1986.84	2126.93	1742.46	512.299	non-polar phase_positive ionization	3.2346e-06	m+H	513.306
	2.7633	517.318	151.202	236.046	335.084	325.884	533.896	637.175	344.574	183.99	224.908	1488.34	1473.45	1548.68	441.344	294.562	0	1596.24	1951.06	2265.65	517.318	non-polar phase_positive ionization	2.3362e-06	m+H	518.325
	3.191	522.283	0	0	0	42.1951	47.617	104.592	0	0	22.2729	127.918	145.98	208.076	68.3915	39.7054	0	421.16	423.427	414.233	522.283	non-polar phase_negative ionization	5.5423e-08	m-H	521.276
	1.1234	522.318	0	0	0	0	0	0	0	0	0	67.3748	66.6819	88.1326	0	0	0	89.2002	135.59	103.627	522.318	non-polar phase_negative ionization	6.1532e-07	m-H	521.311
	4.6969	524.19	0	0	0	0	0	0	0	0	0	100.762	74.4532	113.773	0	0	0	132.068	160.193	127.623	524.19	polar phase_positive ionization	2.7528e-07	m+H	525.197
	0.7983	524.333	0	0	0	39.6479	52.322	59.5761	0	0	0	152.397	141.604	223.1	0	0	0	237.554	343.618	254.008	524.333	non-polar phase_negative ionization	1.9747e-06	m-H	523.326
	1.8433	530.309	0	38.6365	14.6835	0	21.7417	71.5359	0	0	32.156	208.253	140.213	213.321	54.6835	33.4567	0	290.523	285.948	225.238	530.309	non-polar phase_positive ionization	8.7209e-06	m+NH4	548.343
	4.3956	532.374	0	15.5969	0	0	0	57.0321	0	0	31.6388	158.471	204.826	259.577	0	0	0	313.709	273.858	350.094	532.374	non-polar phase_positive ionization	1.0743e-06	m+H	533.381
	2.1906	532.375	0	0	0	19.9106	36.1182	70.4332	0	0	2.0253	752.068	347.362	630.139	16.2025	0	0	1119.29	1076	805.617	532.375	non-polar phase_negative ionization	2.3248e-06	m-H	531.368
	1.0972	533.185	0	0	0	0	0	0	10.1266	0	0	145.724	188.47	214.767	30.4104	18.2278	0	257.722	360.522	219.619	533.185	non-polar phase_negative ionization	4.3229e-06	m-H	532.178
	4.3314	533.242	0	0	0	31.9833	0	17.6438	35.2064	27.4687	35.8829	702.479	425.072	403.932	30.4174	0	28.7525	805.547	698.71	630.383	533.242	polar phase_positive ionization	4.7883e-06	m+H	534.249
	6.4337	534.389	21.6883	0	0	0	72.1563	137.947	64.1207	0	18.3445	415.269	300.353	328.832	170.87	0	0	696.69	591.903	832.685	534.389	non-polar phase_positive ionization	5.4985e-06	m+Na	557.379
	6.6703	536.406	65.1223	51.1981	0	265.409	231.969	351.026	279.863	113.848	61.474	1302.45	1182.63	1497.14	479.716	231.152	79.124	2066.13	2006.67	2299.34	536.406	non-polar phase_positive ionization	5.4485e-08	m+Na	559.395
	1.1013	538.308	0	0	0	0	0	11.1888	0	0	0	52.864	48.5674	66.0786	0	0	0	90.1251	71.1173	60.1088	538.308	non-polar phase_negative ionization	7.6531e-07	m-H	537.301
	1.3349	539.229	0	0	0	0	0	0	0	0	0	30.7747	40.6314	40.1872	0	0	0	58.8732	57.0885	41.3334	539.229	non-polar phase_negative ionization	1.7345e-07	m-H	538.221
	2.1628	540.381	0	5.1437	0	0	0	0	0	0	3.9995	99.1152	60.5851	106.968	0	0	0	109.394	141.207	99.3989	540.381	non-polar phase_positive ionization	3.0334e-06	m+H	541.388
	5.3876	546.304	0	0	0	0	0	0	0	0	0	68.3966	72.3764	109.533	0	0	0	141.441	132.697	99.8849	546.304	polar phase_positive ionization	2.7685e-06	m+H	547.311
	5.385	548.283	0	0	0	0	0	0	13.5933	0	14.465	37.0093	26.7512	50.0182	0	0	0	72.827	59.6788	60.5841	548.283	polar phase_negative ionization	1.7354e-06	m-H	547.276
	3.7537	550.314	0	0	0	0	0	0	35.8929	0	0	94.7786	122.128	164.258	34.3366	18.3319	0	223.176	276.029	261.081	550.314	non-polar phase_negative ionization	3.1569e-07	m-H	549.306
	1.8921	551.32	0	0	0	0	0	0	0	0	0	45.3633	63.3087	91.763	0	0	0	98.5934	103.278	73.3085	551.32	non-polar phase_positive ionization	6.969e-06	m+H	552.327
	1.3275	562.304	0	11.4003	0	46.3887	56.3959	57.8556	12.1519	0	0	56.3419	75.9459	123.65	0	0	0	162.298	159.097	174.561	562.304	non-polar phase_positive ionization	1.4479e-06	m+H	563.311
	3.6025	562.35	0	0	0	19.2632	0	51.4688	0	0	0	44.7633	53.3849	63.9362	0	0	0	145.655	125.669	163.851	562.35	non-polar phase_positive ionization	1.8959e-06	m+NH4	580.384
	3.5978	562.354	0	0	0	0	0	0	0	0	0	47.1842	52.9928	46.7344	0	0	0	79.0391	96.252	119.371	562.354	non-polar phase_positive ionization	4.2895e-07	m+H	563.361
	4.1927	563.381	0	0	0	0	64.5895	109.11	0	0	0	345.357	245.747	335.026	95.3613	0	0	489.77	567.569	505.847	563.381	non-polar phase_positive ionization	3.1968e-07	m+NH4	581.415
	1.5596	566.297	0	0	0	0	0	0	0	0	0	43.4981	51.3801	89.0141	0	0	0	133.2	113.691	99.4151	566.297	non-polar phase_negative ionization	1.5246e-06	m-H	565.289
	2.745	574.387	0	0	0	0	0	35.5225	0	0	0	80.8969	106.932	150.843	0	0	0	203.062	200.836	159.576	574.387	non-polar phase_positive ionization	2.0852e-06	m+Na	597.376
	2.744	574.392	0	0	0	1.6355	0	17.3163	0	0	0	43.1826	47.2048	53.6957	0	0	0	68.2924	77.4091	45.0468	574.392	non-polar phase_positive ionization	8.6794e-06	m+NH4	592.426
	1.8367	576.313	105.142	164.296	188.22	266.289	395.063	833.638	504.128	177.907	367.635	2070.65	1486.32	2681.11	654.661	340.918	59.5147	2727.76	3183.84	3095.22	576.313	non-polar phase_negative ionization	3.5395e-06	m-H	575.306
	1.8603	576.315	0	0	0	0	0	0	0	0	0	38.114	27.9227	52.7046	19.6595	0	0	60.9059	69.5195	51.9966	576.315	non-polar phase_negative ionization	7.6489e-06	m+FA-2H+Na	643.295
	0.6699	578.304	0	0	9.2867	43.2092	27.3258	34.5343	11.416	0	0	37.9485	37.3551	63.6271	0	0	0	98.021	104.639	85.3903	578.304	non-polar phase_positive ionization	1.4468e-06	m+H	579.312
	3.7511	588.365	0	0	0	0	0	0	0	0	0	28.0922	26.1247	34.7894	0	0	0	58.7548	50.4445	73.3609	588.365	non-polar phase_positive ionization	3.6657e-07	m+H	589.372
	4.6672	591.421	0	0	0	0	0	4.8272	7.7179	6.2751	25.8777	236.691	142.848	197.373	49.6033	0	0	300.929	268.223	348.341	591.421	non-polar phase_positive ionization	7.6208e-07	m+NH4	609.455
	1.9985	592.309	0	0	0	79.2619	66.8409	94.6262	50.9867	27.8578	23.1602	156.786	156.836	184.984	0	0	0	369.383	311.604	251.069	592.309	non-polar phase_negative ionization	4.93e-07	m-H	591.302
	2.3897	592.394	0	0	0	0	25.3165	29.1497	0	0	0	81.721	95.7202	174.867	0	0	0	298.218	313.688	230.484	592.394	non-polar phase_negative ionization	1.5098e-06	m-H	591.387
	2.3537	594.325	0	0	0	62.6071	48.2911	53.601	24.1165	0	0	113.675	154.686	226.186	0	21.963	0	288.583	219.636	225.617	594.325	non-polar phase_negative ionization	5.5364e-06	m-H	593.317
	4.4625	594.376	0	6.9978	0	0	0	0	32.2677	0	0	161.175	149.613	260.206	37.2497	0	0	295.093	322.036	384.583	594.376	non-polar phase_negative ionization	1.0576e-06	m-H	593.368
	6.3676	598.405	0	0	0	19.6868	22.9758	0	0	0	0	47.4653	48.1606	59.1893	24.8046	0	0	73.4933	65.7727	62.0295	598.405	non-polar phase_negative ionization	7.6856e-06	m-H	597.398
	4.4056	603.245	0	4.7659	0	0	4.4519	11.3311	0	0	0	50.3572	33.178	37.8608	7.7963	0	8.7636	51.0366	64.7335	63.2469	603.245	polar phase_negative ionization	1.05e-06	m-H	602.238
	4.4033	603.248	0	11.4021	0	59.632	0	0	0	0	0	84.2448	79.7231	98.1371	0	0	0	167.527	156.98	148.341	603.248	polar phase_positive ionization	3.312e-06	m+H	604.255
	7.1811	604.47	0	0	0	0	97.4763	0	0	0	0	246.166	293.116	428.75	93.3753	0	0	605.397	610.149	794.932	604.47	non-polar phase_positive ionization	2.2271e-06	m+H	605.477
	0.6019	608.304	0	0	0	101.499	0	151.891	38.611	0	31.6555	309.066	278.189	401.583	79.3818	76.1936	0	437.731	526.436	398.793	608.304	non-polar phase_negative ionization	4.7753e-06	m-H	607.297
	3.6106	608.353	0	0	0	0	26.0151	57.238	0	0	18.1238	66.4894	62.2031	82.2976	0	0	0	139.096	160.746	156.558	608.353	non-polar phase_negative ionization	8.7954e-07	m-H	607.346
	4.0963	608.446	0	6.1408	4.9097	0	4.3216	6.9354	25.681	7.0201	34.653	313.914	193.052	277.297	63.7915	16.7209	0	417.27	380.144	320.634	608.446	non-polar phase_positive ionization	8.6005e-07	m+H	609.453
	1.7707	618.411	0	0	0	0	0	0	0	0	0	38.3343	27.6817	52.1459	0	0	0	59.0647	71.4703	56.4481	618.411	non-polar phase_negative ionization	5.3191e-07	m-H	617.404
	5.1042	620.39	0	0	0	0	0	0	0	0	9.2184	126.374	146.034	227.934	0	0	0	175.717	218.964	283.983	620.39	non-polar phase_negative ionization	9.7032e-06	m-H	619.382
	2.2076	620.425	0	5.087	0	0	0	0	0	0	0	374.929	362.077	622.141	0	0	0	474.264	687.531	733.688	620.425	non-polar phase_positive ionization	9.535e-06	m+Na	643.414
	3.4786	624.457	0	0	0	0	3.9312	7.8503	0	0	0	70.1589	136.572	206.502	0	0	0	268.867	302.972	310.835	624.457	non-polar phase_negative ionization	1.1951e-06	m-H	623.449
	4.7451	631.267	0	0	0	30.2372	0	0	8.555	0	4.1605	149.322	172.596	168.32	0	0	0	178.504	211.168	259.384	631.267	polar phase_positive ionization	6.3128e-07	m+H	632.274
	4.7666	631.27	0	0	0	0	0	9.7317	0	0	2.6699	44.1103	59.7239	50.5252	0	0	0	63.4592	80.4443	71.8228	631.27	polar phase_negative ionization	6.8821e-08	m-H	630.262
	2.0483	648.383	0	0	0	0	0	21.7453	0	0	0	49.481	49.0797	79.3169	0	0	0	74.0225	91.8603	110.335	648.383	non-polar phase_negative ionization	5.9273e-06	m-H	647.376
	1.038	652.413	0	0	0	0	0	8.4586	0	0	0	58.2981	74.573	92.3008	0	0	0	90.7589	153.109	151.987	652.413	non-polar phase_positive ionization	9.9843e-06	m+Na	675.403
	7.119	652.49	0	13.8303	0	35.7365	0	63.3559	27.5892	16.9277	18.5157	241.776	236.345	311.314	52.3629	26.8205	20.2247	338.75	374.029	468.759	652.49	non-polar phase_negative ionization	5.0832e-07	m-H	651.483
	6.8401	667.541	115.853	124.113	91.5793	175.749	171.182	216.785	192.33	102.3	0	863.421	946.544	1017.93	233.876	160.743	0	1153.61	1348.16	1328.74	667.541	non-polar phase_positive ionization	5.9144e-08	m+H	668.548
	7.0535	668.484	0	18.3624	13.3127	0	0	57.2715	27.9644	11.5435	15.8471	191.132	242.019	394.056	48.1553	0	13.0889	585.391	509.461	567.92	668.484	non-polar phase_negative ionization	5.4926e-07	m-H	667.477
	7.1325	676.542	0	0	0	42.4725	46.0284	71.1432	0	0	0	301.286	269.341	349.508	0	0	0	344.807	433.891	508.943	676.542	non-polar phase_positive ionization	3.7866e-07	m+H	677.55
	6.8263	692.534	38.8388	0	33.1099	162.851	165.69	260.746	135.667	0	0	825.491	814.11	975.346	189.883	0	0	1051.56	1244.31	1732.35	692.534	non-polar phase_positive ionization	9.6428e-06	m+H	693.542
	5.6867	708.478	0	0	0	30.4289	0	0	0	36.0239	0	190.791	205.863	325.327	0	0	0	334.332	353.436	512.323	708.478	non-polar phase_negative ionization	8.4726e-06	m-H	707.471
	1.4983	710.374	0	0	0	0	0	0	0	0	0	66.6583	78.7658	96.2648	0	0	6.076	132.232	143.697	110.451	710.374	non-polar phase_positive ionization	7.4599e-08	m+H	711.381
	4.6353	710.418	0	0	0	96.1539	0	0	0	0	0	191.217	178.892	213.145	0	0	0	264.401	277.979	217.97	710.418	non-polar phase_negative ionization	1.0424e-06	m-H	709.411
	1.4941	726.346	0	0	0	12.4437	0	77.4762	0	6.3318	0	208.876	211.678	314.855	20.8463	0	0	393.152	338.747	309.686	726.346	non-polar phase_negative ionization	7.7366e-07	m-H	725.338
	4.1438	736.439	193.516	240.093	53.8511	0	83.182	18.7688	49.3838	73.1202	51.938	366.44	495.533	712.792	153.063	167.909	0	993.734	856.827	826.909	736.439	non-polar phase_positive ionization	9.6398e-06	m+H	737.446
	5.5091	738.366	106.653	124.285	92.9937	124.255	116.173	202.665	132.366	0	132.534	544.474	373.302	624.759	117.729	48.75	54.3485	720.365	725.033	662.189	738.366	polar phase_negative ionization	2.4198e-06	m-H	737.358
	4.1931	742.469	0	53.1521	75.4341	159.004	291.603	548.011	210.564	0	245.306	1645.01	993.7	1524.36	444.88	63.4033	0	2374.3	2413.72	2158.78	742.469	non-polar phase_positive ionization	1.0002e-06	m+H	743.476
	5.3911	752.341	0	0	0	0	0	0	0	0	0	64.2241	69.5446	107.168	0	12.5253	0	114.05	120.71	131.408	752.341	polar phase_negative ionization	2.8046e-07	m-H	751.333
	3.8253	752.431	0	39.2263	0	0	0	0	0	0	0	99.2603	105.708	124.13	0	0	0	168.735	148.901	114.038	752.431	non-polar phase_positive ionization	1.7742e-06	m+H	753.438
	3.8341	752.431	53.6571	0	0	0	74.7688	119.995	272.393	64.0038	152.224	621.989	733.706	1045	286.956	206.738	17.3955	2200.23	2107.24	1659.33	752.431	non-polar phase_negative ionization	4.8748e-07	m+FA-H	797.429
	1.5102	754.362	0	0	0	0	0	0	10.6329	0	0	34.7658	39.4961	61.6312	0	0	0	74.4935	81.0209	63.0584	754.362	non-polar phase_negative ionization	9.5805e-07	m+FA-2H+Na	821.342
	3.5742	756.426	0	0	0	103.747	0	121.544	0	0	132.406	377.466	438.801	448.505	0	156.177	0	677.99	758.877	489.764	756.426	non-polar phase_negative ionization	9.9068e-06	m-H	755.418
	4.5688	760.477	0	47.8566	0	74.1329	0	51.115	0	0	0	849.699	683.671	879.532	307.088	172.361	0	1204.77	913.1	1148.03	760.477	non-polar phase_positive ionization	6.4304e-07	m+H	761.484
	1.5029	761.309	0	0	0	0	0	0	0	2.0253	0	64.4689	61.567	93.7312	0	0	0	94.7665	99.7459	135.063	761.309	non-polar phase_negative ionization	1.0546e-06	m-H	760.302
	4.6418	770.354	0	0	0	63.9415	0	82.1524	0	0	0	185.697	156.719	179.443	0	0	0	241.53	243.838	214.646	770.354	polar phase_negative ionization	2.3429e-07	m-H	769.346
	4.6712	770.499	0	16.8607	0	0	0	72.741	248.201	38.7892	291.732	1246.35	812.181	1194.32	314.73	107.882	0	1794.56	1628.43	1960.22	770.499	non-polar phase_positive ionization	3.57e-07	m+H	771.506
	4.09	770.499	0	0	0	0	28.2975	54.2264	59.9365	0	63.5678	687.596	469.054	657.602	124.781	33.2321	10.5895	879.697	884.957	801.977	770.499	non-polar phase_positive ionization	6.3194e-08	m+H	771.507
	1.4964	771.34	1.9332	0	0	0	21.7428	71.0018	0	0	9.1139	286.101	247.231	441.599	0	0	0	486.217	584.015	515.024	771.34	non-polar phase_negative ionization	4.93e-07	m-H	770.333
	4.1388	777.439	0	0	0	0	0	0	0	0	0	33.1808	59.4335	61.7809	0	22.5495	8.6589	119.322	102.749	79.0706	777.439	non-polar phase_positive ionization	7.1553e-06	m+H	778.446
	5.5887	782.499	0	0	0	0	0	0	0	169.523	0	392.704	378.006	393.263	0	0	0	512.873	499.286	585.923	782.499	non-polar phase_positive ionization	2.1418e-07	m+H	783.507
	1.5102	783.376	0	0	0	0	0	13.5531	0	0	0	21.6561	23.8382	32.3731	0	0	0	57.0995	69.2174	64.4967	783.376	non-polar phase_negative ionization	1.096e-07	m-H	782.369
	2.884	786.407	0	0	0	72.4572	41.9143	53.8552	0	0	0	77.2061	92.1691	106.119	0	0	0	194.407	160.314	155.38	786.407	non-polar phase_negative ionization	9.1174e-08	m-H	785.4
	4.161	786.496	0	0	0	13.6482	12.7306	0	0	0	0	154.324	147.794	222.605	0	0	0	397.328	386.173	290.03	786.496	non-polar phase_positive ionization	3.5609e-07	m+H	787.503
	3.745	792.466	0	0	0	0	0	61.5252	0	0	0	82.1344	92.4496	136.424	0	0	0	226.809	251.057	222.327	792.466	non-polar phase_positive ionization	5.4219e-07	m+H	793.473
	4.8121	798.511	0	0	11.3136	0	48.9119	0	0	0	48.5982	693.285	1098.99	1314.98	0	0	0	1680.19	1484.88	1120.06	798.511	non-polar phase_negative ionization	3.3089e-06	m+FA-H	843.509
	4.1388	800.449	0	0	22.7016	48.1777	0	0	264.345	375.082	207.615	623.851	988.946	1484.57	161.276	263.414	0	2013.83	1832.61	1497.24	800.449	non-polar phase_negative ionization	8.8981e-06	m-H	799.442
	5.7935	803.498	88.3004	90.3627	52.4804	196.669	268.53	247.707	252.006	76.8696	143.856	513.609	534.706	611.32	239.369	267.816	0	963.905	880.111	844.79	803.498	non-polar phase_positive ionization	2.749e-06	m+H	804.506
	3.3313	814.437	0	0	0	0	0	0	0	24.9406	0	147.033	171.93	240.577	54.6774	56.0408	0	293.755	294.431	278.844	814.437	non-polar phase_negative ionization	2.7261e-07	m-H	813.43
	4.5153	819.476	0	0	0	0	0	0	8.6617	0	0	75.2062	121.388	137.185	31.1991	0	0	160.758	149.233	155.035	819.476	non-polar phase_positive ionization	1.0035e-06	m+H	820.484
	1.5034	821.326	0	0	0	0	0	8.8655	0	0	0	55.2833	46.2988	84.2219	0	0	0	68.2111	94.1231	83.7753	821.326	non-polar phase_negative ionization	2.7197e-06	m-H	820.318
	7.3893	822.563	0	0	0	0	0	0	0	0	0	20.8277	34.1227	51.7497	17.926	0	0	87.9564	103.565	99.9795	822.563	non-polar phase_positive ionization	6.6244e-07	m+H	823.571
	4.2019	824.488	0	112.88	204.089	249.675	492.201	846.257	417.693	59.0933	328.147	2260.8	1467.5	2055.47	720.908	182.647	15.692	2649.93	2804.01	2570.01	824.488	non-polar phase_negative ionization	2.1453e-06	m-H	823.48
	2.8736	838.44	0	0	0	0	0	0	0	0	0	49.1803	66.472	77.5982	36.2976	34.8765	0	102.153	86.2485	84.5811	838.44	non-polar phase_positive ionization	7.4515e-06	m+H	839.447
	4.5346	842.5	0	0	209.291	287.35	314.37	282.558	458.985	174.493	356.265	1755.1	2170.94	2772.93	739.015	505.966	0	3578.08	3655.61	2995.64	842.5	non-polar phase_negative ionization	6.4971e-07	m-H	841.493
	2.0219	844.413	0	0	0	0	0	0	0	0	0	28.5674	31.599	35.3401	23.7975	0	0	59.0761	68.8728	54.7689	844.413	non-polar phase_negative ionization	2.3526e-06	m-H	843.406
	5.3025	844.484	0	0	0	0	0	0	0	0	0	31.1738	52.1378	59.5958	0	0	0	87.6856	73.2706	81.5514	844.484	non-polar phase_positive ionization	2.6287e-07	m+H	845.491
	5.1895	850.532	100.068	81.4354	140.078	56.3361	0	78.4443	0	0	0	134.233	189.558	221.757	0	0	4.6725	309.034	317.508	288.996	850.532	non-polar phase_negative ionization	9.3212e-07	m+FA-H	895.53
	4.6561	852.523	17.5289	0	13.3811	0	70.0493	122.465	436.029	84.5054	483.378	1713.84	978.139	1739.27	553.094	158.909	0	2148.58	2481.32	1905.6	852.523	non-polar phase_negative ionization	5.9224e-06	m-H	851.516
	3.4544	854.465	0	0	0	0	111.672	167.009	58.0957	0	0	243.412	234.626	247.855	136.494	59.2087	0	475.437	506.81	442.556	854.465	non-polar phase_negative ionization	2.9942e-06	m-H	853.457
	3.9846	858.497	0	90.9779	59.642	90.9333	100.837	107.438	120.504	46.8513	35.7369	216.47	297.326	342.036	64.0789	61.719	0	495.733	497.072	381.035	858.497	non-polar phase_negative ionization	5.7304e-06	m-H	857.489
	5.4282	860.514	12.7814	0	0	0	0	0	0	0	0	70.2986	85.2841	104.592	0	0	0	127.666	125.028	155.978	860.514	non-polar phase_negative ionization	8.2446e-08	m+FA-2H+Na	927.494
	4.5125	866.548	0	0	5.3038	15.7665	13.5051	12.2763	0	0	11.0302	95.3096	102.367	109.315	66.3115	20.9039	0	208.743	161.971	143.91	866.548	non-polar phase_positive ionization	9.6897e-06	m+H	867.556
	6.052	867.533	0	0	0	56.271	63.5611	0	0	50.2876	59.1052	201.493	224.507	272.915	71.627	57.1669	0	352.31	300.168	275.162	867.533	non-polar phase_negative ionization	2.1583e-06	m-H	866.525
	4.6834	868.515	0	50.616	0	0	90.2023	168.645	322.361	54.0319	136.525	1106.46	1192.04	1601.54	373.498	226.808	0	3443.32	3217.36	2624.41	868.515	non-polar phase_negative ionization	1.3505e-07	m-H	867.508
	4.9591	870.532	0	97.1927	77.5135	77.1845	0	0	0	0	118.818	1116.83	1463.87	2100.02	0	0	0	2785.57	2819.69	2207.21	870.532	non-polar phase_negative ionization	6.6373e-07	m-H	869.525
	4.1993	884.51	0	0	0	0	54.3081	0	123.648	151.957	94.231	420.839	499.165	598.173	143.166	96.4232	0	683.316	758.117	713.05	884.51	non-polar phase_negative ionization	8.2686e-08	m-H	883.502
	4.8893	884.553	120.387	162.849	117.048	187.144	248.198	443.133	258.583	0	221.906	739.281	609.739	737.595	0	169.057	0	1215.46	1157.41	1264.3	884.553	non-polar phase_positive ionization	7.1646e-07	m+Na	907.543
	4.9624	886.527	0	0	0	0	0	0	0	70.5743	0	351.504	694.019	919.893	89.9354	85.5267	0	1814.26	1569.35	1166.69	886.527	non-polar phase_negative ionization	6.523e-06	m-H	885.52
	4.4493	886.527	0	0	0	0	0	0	181.938	75.3949	71.9224	319.258	458.611	604.387	135.403	98.4989	0	647.478	618.018	661.337	886.527	non-polar phase_negative ionization	2.2999e-06	m-H	885.52
	4.677	892.573	0	0	0	0	0	0	0	0	0	70.2501	56.2111	57.8914	0	0	0	149.092	107.152	93.0864	892.573	non-polar phase_positive ionization	2.6559e-06	m+H	893.58
	4.9352	894.526	0	0	0	0	0	33.243	0	0	7.237	83.351	61.1055	98.6894	0	0	4.989	192.52	198.487	176.755	894.526	non-polar phase_negative ionization	3.9271e-08	m-H	893.519
	2.718	896.48	0	0	0	0	0	0	0	0	0	79.6645	110.963	107.001	0	0	0	192.376	190.867	154.098	896.48	non-polar phase_positive ionization	2.9423e-08	m+H	897.488
	4.2484	900.498	142.227	170.82	0	166.88	132.975	128.29	109.465	64.1705	78.8295	237.901	329.053	438.158	65.8533	53.0909	0	593.273	674.898	579.515	900.498	non-polar phase_negative ionization	5.1181e-06	m-H	899.491
	3.5478	900.505	0	0	0	0	0	0	27.6482	79.0771	0	81.7398	59.2659	67.1848	0	0	0	182.281	154.71	154.54	900.505	non-polar phase_negative ionization	4.8439e-06	m-H	899.497
	3.7529	902.506	0	0	0	0	0	0	70.2503	0	53.5858	312.913	380.7	366.278	63.4867	0	0	371.411	526.783	672.647	902.506	non-polar phase_negative ionization	7.3255e-06	m-H	901.498
	3.753	908.52	0	0	0	0	0	0	0	0	31.0689	174.18	118.243	183.014	38.8381	19.3842	5.7566	208.821	238.854	207.536	908.52	non-polar phase_positive ionization	3.3168e-07	m+H	909.528
	5.2175	912.596	0	0	0	0	0	0	0	2.0216	0	57.414	90.4413	85.2334	0	0	0	170.376	133.374	130.944	912.596	non-polar phase_positive ionization	2.2347e-07	m+H	913.603
	2.9285	914.479	0	0	35.1019	0	0	0	125.187	36.8551	61.7271	315.266	277.186	311.776	101.28	47.5204	0	430.836	479.86	365.198	914.479	non-polar phase_negative ionization	4.8727e-07	m-H	913.472
	3.5756	916.507	0	1.7104	0	0	0	0	0	0	0	51.7701	66.178	109.548	0	0	0	130.53	109.247	98.9399	916.507	non-polar phase_positive ionization	6.982e-06	m+NH4	934.541
	5.3425	924.547	45.6111	56.302	0	130.582	166.252	122.373	176.542	85.5399	129.649	462.145	602.231	787.484	291.326	215.512	0	1327.39	1153.86	1135.79	924.547	non-polar phase_positive ionization	1.1899e-06	m+H	925.554
	2.4408	930.484	0	0	0	0	0	0	0	0	0	117.347	98.9963	131.789	28.755	26.5561	0	163.473	205.728	189.784	930.484	non-polar phase_negative ionization	4.3259e-08	m-H	929.477
	5.4166	932.553	88.7576	87.3029	88.1844	100.244	0	144.027	204.854	104.159	235.172	318.515	401.36	482.357	212.082	166.55	19.9349	782.414	753.558	700.797	932.553	non-polar phase_positive ionization	4.5369e-06	m+H	933.56
	4.0855	932.554	0	12.3335	9.5322	0	30.1251	73.6647	97.8725	32.7928	146.939	1434.44	886.654	1314.46	241.952	73.9415	15.0551	1671.18	1740.28	1482.71	932.554	non-polar phase_positive ionization	3.1858e-07	m+H	933.561
	4.162	948.551	13.491	0	0	39.8406	66.4097	92.463	50.1757	0	67.2588	470.85	579.006	1028.51	137.003	76.5615	0	2051.01	1805.39	1477.89	948.551	non-polar phase_positive ionization	2.0938e-06	m+H	949.558
	5.6029	948.562	0	25.6284	0	0	0	46.6932	46.7828	0	51.8056	230.675	147.793	213.305	78.0295	43.4021	0	300.195	316.837	257.273	948.562	non-polar phase_negative ionization	3.3665e-06	m-H	947.555
	1.4972	949.476	0	0	0	0	0	0	0	0	0	185.65	172.455	312.918	0	10.5584	0	362.113	486.518	443.285	949.476	non-polar phase_negative ionization	6.8138e-07	m-H	948.469
	4.5117	956.539	0	0	0	0	0	47.8711	43.0964	0	27.5393	167.44	194.778	241.441	58.1616	45.4138	0	241.355	254.796	304.228	956.539	non-polar phase_positive ionization	2.2055e-06	m+H	957.546
	3.0452	958.476	0	0	0	0	0	0	65.7173	39.494	0	191.873	200.668	254.848	128.787	99.2922	0	304.892	362.582	332.828	958.476	non-polar phase_negative ionization	2.5501e-06	m-H	957.469
	3.2716	960.488	0	121.963	248.944	174.447	161.295	252.517	307.78	181.55	148.721	858.879	1190.05	2044.63	291.1	95.5669	33.4432	3612.37	3447.14	2633.81	960.488	non-polar phase_negative ionization	3.4394e-06	m-H	959.481
	3.6547	960.575	0	0	0	21.1468	0	0	0	0	0	161.525	227.909	321.772	0	0	0	375.983	333.187	284.084	960.575	non-polar phase_positive ionization	3.2981e-06	m+Na	983.564
	2.565	974.472	0	0	0	0	0	49.3725	78.9684	22.9499	55.609	204.31	223.473	341.306	125.042	72.1121	0	402.453	518.614	396.035	974.472	non-polar phase_negative ionization	7.2786e-06	m-H	973.464
	2.83	976.488	0	0	0	0	0	63.5645	91.5961	37.6533	0	262.252	346.183	544.3	82.3004	91.9286	0	740.94	688.955	587.889	976.488	non-polar phase_negative ionization	3.3833e-06	m-H	975.481
	3.4047	980.54	0	0	0	13.6709	0	0	16.246	12.6286	19.1008	199.892	178.122	253.735	51.9476	29.8557	0	391.712	389.641	309.861	980.54	non-polar phase_positive ionization	1.6174e-07	m+H	981.548
	4.7954	980.59	0	0	0	0	0	0	0	9.9722	0	51.365	92.1969	125.7	22.2616	21.2068	0	153.076	130.466	131.138	980.59	non-polar phase_positive ionization	9.8357e-06	m+H	981.598
	4.1446	984.565	0	13.6666	0	0	0	34.6988	0	0	0	95.9124	148.023	215.342	31.0983	0	12.0367	315.26	333.442	267.315	984.565	non-polar phase_negative ionization	1.2572e-06	m-H	983.558
	4.7949	988.56	0	14.6595	50.6061	109.868	120.509	167.585	153.122	0	46.422	629.326	500.946	656.825	263.028	101.083	0	764.871	937.636	722.476	988.56	non-polar phase_negative ionization	2.7155e-06	m-H	987.553
	5.2929	988.561	213.926	236.918	221.717	504.231	629.912	612.034	657.044	285.777	458.013	1365.07	1603.07	2727.38	554.772	507.495	50.4394	4237.87	3792.97	3550.96	988.561	non-polar phase_negative ionization	1.715e-06	m-H	987.553
	3.7444	998.552	0	0	0	0	0	0	0	0	0	93.9427	107.315	117.991	0	0	0	202.44	163.452	159.052	998.552	non-polar phase_positive ionization	2.4534e-08	m+H	999.559
	3.9985	1004.56	0	0	0	0	53.2174	0	69.2744	0	0	351.296	382.585	434.937	0	0	0	514.462	558.838	452.378	1004.56	non-polar phase_negative ionization	2.5211e-08	m-H	1003.55
	4.7989	1004.56	0	0	0	93.9486	109.594	103.032	86.1523	23.1855	31.8424	216.194	299.563	149.403	88.2927	75.4156	0	540.019	533.958	428.107	1004.56	non-polar phase_negative ionization	1.7304e-06	m-H	1003.55
	4.4019	1004.61	7.0166	0	5.0742	0	0	12.7087	0	0	0	116.761	175.099	129.215	0	0	0	213.56	192.663	227.502	1004.61	non-polar phase_positive ionization	5.5591e-08	m+H	1005.61
	3.7094	1016.55	0	0	0	0	49.7253	0	93.0723	0	0	285.113	312.898	531.827	120.202	96.9145	0	936.629	825.876	680.125	1016.55	non-polar phase_negative ionization	2.2999e-06	m+FA-H	1061.55
	3.3368	1020.63	0	0	0	0	0	0	0	0	0	173.001	179.21	331.573	0	0	0	630.043	606.522	523.402	1020.63	non-polar phase_negative ionization	1.0321e-07	m-H	1019.63
	4.2436	1028.55	0	0	0	0	0	0	0	0	0	157.191	159.116	239.835	0	25.5022	8.3054	335.025	350.192	248.289	1028.55	non-polar phase_negative ionization	6.734e-07	m-H	1027.54
	3.5923	1030.57	0	0	0	0	0	95.5048	153.416	40.086	82.5381	764.869	518.577	757.518	264.004	85.4453	0	880.632	998.138	879.164	1030.57	non-polar phase_negative ionization	7.7366e-07	m-H	1029.56
	4.1618	1030.57	0	0	0	7.9139	0	0	0	0	0	49.1703	50.9235	86.3379	0	7.9056	0	116.326	112.478	109.666	1030.57	non-polar phase_negative ionization	1.6641e-07	m+FA-2H+Na	1097.55
	3.3281	1032.44	0	0	0	12.144	0	0	0	0	0	18.0433	31.4047	54.4053	7.5404	14.7013	0	82.6788	81.7207	72.7568	1032.44	non-polar phase_negative ionization	4.9348e-06	m-H	1031.43
	4.4399	1032.59	0	0	0	53.5084	0	0	103.182	52.0517	57.9972	972.639	1525.81	1743.77	83.5605	100.566	0	2514.13	2376.14	1750.64	1032.59	non-polar phase_negative ionization	1.3974e-06	m-H	1031.58
	2.9583	1034.6	0	0	0	8.185	0	0	7.9156	6.1885	3.402	36.3747	46.7489	36.6262	0	0	0	109.979	81.5775	88.1898	1034.6	non-polar phase_negative ionization	1.1735e-07	m-H	1033.6
	6.6692	1036.76	0	0	0	0	0	0	14.2302	0	0	50.6681	34.1425	34.1819	18.2825	12.9267	0	69.5186	70.9048	86.5106	1036.76	non-polar phase_positive ionization	2.3329e-06	m+H	1037.77
	3.9823	1044.55	0	0	0	0	0	0	0	0	0	74.0826	109.454	145.2	0	0	0	245.656	223.783	209.586	1044.55	non-polar phase_negative ionization	7.3993e-08	m-H	1043.54
	3.4042	1044.55	0	0	0	0	0	72.6259	0	0	0	482.239	405.436	525.059	147	0	0	609.348	687.101	615.088	1044.55	non-polar phase_negative ionization	7.9429e-08	m-H	1043.54
	3.667	1046.57	0	0	81.0479	65.1644	79.9141	0	92.535	0	65.7846	478.482	606.265	907.38	142.315	98.5893	0	1234.42	1246.97	1059.68	1046.57	non-polar phase_negative ionization	7.1309e-07	m-H	1045.56
	2.9324	1060.54	0	0	0	0	0	0	0	0	0	69.608	66.1928	70.1673	0	0	0	102.72	78.7038	90.4252	1060.54	non-polar phase_negative ionization	3.5986e-09	m-H	1059.54
	3.4822	1060.54	0	0	0	0	0	0	61.0905	0	0	136.936	170.267	202.716	0	0	0	463.867	397.31	332.831	1060.54	non-polar phase_negative ionization	3.1527e-07	m-H	1059.54
	3.0381	1062.56	0	0	0	0	0	32.199	0	0	25.0755	102.118	107.583	133.196	0	0	0	225.22	246.346	147.62	1062.56	non-polar phase_negative ionization	5.035e-06	m-H	1061.56
	4.0048	1064.57	2.0848	0	0	0	20.7299	23.7892	89.4009	0	0	207.781	328.402	329.95	0	0	14.6458	488.282	390.357	370.817	1064.57	non-polar phase_negative ionization	1.3892e-06	m-H	1063.56
	2.7282	1064.58	0	0	0	0	0	0	0	18.0956	0	130.834	126.105	215.588	0	0	0	225.566	226.811	194.49	1064.58	non-polar phase_negative ionization	7.41e-07	m-H	1063.57
	4.5193	1068.6	0	0	0	6.4585	0	0	0	0	13.7725	51.9048	42.6933	52.4174	21.6716	0	0	91.88	91.2731	110.148	1068.6	non-polar phase_positive ionization	3.9164e-07	m+H	1069.6
	6.672	1072.82	0	0	5.5696	7.498	10.1955	0	7.6595	0	0	149.985	113.528	166.457	22.2686	0	0	349.198	288.562	284.477	1072.82	non-polar phase_positive ionization	4.3324e-08	m+Na	1095.81
	6.6795	1072.82	0	0	0	0	0	0	0	0	0	49.8373	38.1926	49.2262	0	0	0	76.6429	66.0536	100.428	1072.82	non-polar phase_positive ionization	9.0164e-07	m+NH4	1090.85
	4.1585	1102.5	0	0	0	0	0	0	12.1768	0	0	30.3865	41.8998	65.9595	0	0	0	98.8341	112.328	93.6185	1102.5	non-polar phase_negative ionization	4.2338e-07	m-H	1101.49
	3.494	1102.68	0	0	0	0	0	0	0	0	9.5439	41.8259	46.824	67.1237	0	0	0	63.0974	85.8897	74.8721	1102.68	non-polar phase_negative ionization	7.1309e-07	m-H	1101.67
	1.8603	1106.62	0	0	0	0	0	15.3312	7.6457	0	0	47.1901	26.6105	73.91	8.1933	0	0	87.7645	116.163	99.4474	1106.62	non-polar phase_negative ionization	7.5445e-06	m-H	1105.62
	2.9667	1120.69	0	0	0	0	0	0	0	0	0	51.4545	30.8116	58.4925	0	0	0	117.751	127.484	115.037	1120.69	non-polar phase_negative ionization	8.3407e-09	m-H	1119.68
	4.5296	1132.61	0	0	0	0	21.9973	28.7794	88.8849	26.1363	24.6388	164.046	136.226	138.07	96.2412	40.7693	14.1772	258.514	289.56	280.875	1132.61	non-polar phase_negative ionization	1.1936e-06	m-H	1131.6
	8.0592	198.164	0	0	0	0	0	0	0	0	0	0	0	0	0	0	0	99.2071	95.6674	90.2886	198.164	polar phase_positive ionization	8.1453e-13	m+H	199.172
	2.4122	264.175	0	0	0	0	0	0	0	0	0	0	111.231	129.133	0	0	0	589.637	566.969	477.642	264.175	non-polar phase_positive ionization	9.6958e-08	m+H	265.182
	3.8051	278.137	0	0	0	22.5271	0	0	0	0	0	0	0	0	0	0	0	48.8932	47.2966	52.9408	278.137	polar phase_negative ionization	4.6737e-06	m-H	277.13
	3.1072	310.214	0	0	0	0	0	0	0	0	0	0	0	0	0	0	0	47.5182	53.3081	59.869	310.214	non-polar phase_negative ionization	2.6467e-09	m+FA-2H+Na	377.194
	0.6876	326.205	0	0	0	0	0	0	0	14.5795	0	0	0	0	0	0	0	65.4774	63.6961	39.7408	326.205	non-polar phase_negative ionization	8.3041e-06	m-H	325.197
	2.4054	346.196	0	0	0	0	0	0	0	0	0	0	0	0	0	0	0	39.7641	44.7899	60.0994	346.196	non-polar phase_negative ionization	5.3191e-07	m-H	345.188
	2.0645	358.215	0	0	0	0	0	0	0	0	0	0	0	0	0	0	0	51.3864	37.6273	58.9447	358.215	non-polar phase_positive ionization	8.0919e-07	m+H	359.223
	2.2147	370.233	0	0	0	0	0	0	0	0	0	0	0	0	0	0	0	33.341	44.5066	59.3348	370.233	non-polar phase_negative ionization	5.2806e-06	m-H	369.226
	1.8767	373.267	0	0	0	0	0	0	0	0	0	0	0	0	0	0	0	42.2824	41.9165	66.2881	373.267	non-polar phase_positive ionization	6.982e-06	m+H	374.274
	3.2052	379.213	0	0	0	0	0	0	0	0	0	0	0	0	0	0	22.985	57.5903	54.3221	48.499	379.213	polar phase_positive ionization	9.3525e-06	m+H	380.22
	4.9879	392.216	0	0	0	0	0	0	0	0	0	14.4249	0	0	0	0	0	43.4494	42.9098	60.9168	392.216	polar phase_negative ionization	4.6478e-06	m-H	391.209
	2.873	460.293	0	0	0	0	0	0	0	0	0	0	0	0	0	0	0	48.2772	46.2177	48.9533	460.293	non-polar phase_positive ionization	1.3126e-14	m+H	461.3
	3.1776	476.278	0	0	0	0	44.6259	125.59	0	0	0	175.798	194.472	261.947	78.8373	0	0	684.292	554.782	579.593	476.278	non-polar phase_positive ionization	3.0466e-07	m+H	477.286
	2.7548	492.27	0	0	0	0	0	0	0	0	0	0	0	0	0	0	0	48.6284	41.7379	41.8445	492.27	non-polar phase_negative ionization	3.4657e-10	m-H	491.263
	1.4813	522.299	0	0	0	0	0	0	0	0	0	0	29.5453	0	0	0	0	78.4371	83.5627	67.0364	522.299	non-polar phase_negative ionization	1.8668e-06	m-H	521.292
	5.0404	562.296	0	0	0	0	0	0	0	0	0	0	0	0	0	0	0	66.2934	59.5642	47.2184	562.296	polar phase_positive ionization	2.1045e-07	m+H	563.304
	3.6119	562.349	0	0	0	0	0	0	0	0	0	40.1653	0	46.7366	0	0	0	128.256	105.616	109.573	562.349	non-polar phase_positive ionization	2.5832e-06	m+Na	585.338
	2.4018	564.363	4.0506	0	0	0	0	0	0	0	0	0	0	19.2387	0	9.5784	0	54.2816	57.6841	51.9661	564.363	non-polar phase_negative ionization	1.3881e-06	m-H	563.356
	3.3954	576.331	0	0	0	9.8883	0	0	0	0	0	36.5314	0	0	0	0	0	107.543	95.6642	101.245	576.331	non-polar phase_positive ionization	1.1899e-06	m+H	577.338
	4.0042	577.365	0	0	0	0	0	0	0	0	0	21.4371	13.0882	0	0	0	0	47.1177	51.7479	61.8351	577.365	non-polar phase_positive ionization	2.6968e-06	m+H	578.372
	1.5595	586.342	0	0	0	0	0	0	0	0	0	0	16.8952	0	0	0	0	46.6594	54.1185	55.9389	586.342	non-polar phase_positive ionization	6.2811e-07	m+H	587.35
	7.4786	588.508	0	0	0	0	0	0	0	0	0	0	0	0	0	0	0	85.543	78.9974	127.645	588.508	non-polar phase_positive ionization	5.4398e-06	m+NH4	606.542
	4.2313	608.355	0	0	0	0	0	37.1045	0	0	0	0	58.3741	78.6932	0	0	0	192.921	173.588	197.224	608.355	non-polar phase_negative ionization	2.5566e-06	m-H	607.347
	4.5339	610.369	0	0	0	0	0	0	0	0	0	0	76.7156	110.061	0	0	0	253.886	237.064	250.161	610.369	non-polar phase_negative ionization	9.6968e-07	m-H	609.361
	3.0831	620.425	0	0	0	0	0	7.9011	6.076	0	0	51.7659	57.894	82.4828	0	0	0	194.072	163.902	184.58	620.425	non-polar phase_negative ionization	7.2623e-09	m-H	619.417
	3.4781	628.425	0	0	11.3174	0	0	0	0	0	0	0	0	0	0	0	0	54.3174	57.9892	86.9117	628.425	non-polar phase_positive ionization	9.6941e-06	m+H	629.433
	3.9046	650.363	0	0	0	0	0	0	0	0	0	0	22.0027	27.6861	0	0	0	61.8566	52.8835	59.9399	650.363	non-polar phase_negative ionization	3.047e-06	m-H	649.356
	4.2545	660.391	0	0	0	0	0	0	0	0	0	101.173	102.88	135.258	0	0	0	469.421	399.603	340.521	660.391	non-polar phase_positive ionization	9.0541e-08	m+H	661.398
	4.5671	665.46	0	0	0	0	0	0	0	0	0	0	0	0	0	2.0723	0	54.5044	48.0639	55.8662	665.46	non-polar phase_positive ionization	1.4611e-10	m+H	666.467
	7.2277	669.554	0	0	0	0	0	0	0	0	0	0	0	0	0	0	0	566.758	608.078	377.759	669.554	non-polar phase_positive ionization	1.6446e-06	m+H	670.561
	3.3364	688.385	0	0	0	24.674	44.3178	59.1146	13.5533	0	0	36.7261	48.2407	75.4323	28.3394	0	0	241.224	202.611	180.748	688.385	non-polar phase_positive ionization	1.1899e-06	m+H	689.392
	4.2394	690.398	0	0	0	0	0	0	0	0	0	0	0	0	0	0	0	121.604	115.587	114.943	690.398	non-polar phase_positive ionization	1.3126e-14	m+H	691.405
	5.8859	690.432	0	0	0	0	0	0	0	0	0	71.032	0	0	0	0	0	228.615	218.645	291.04	690.432	non-polar phase_positive ionization	1.4597e-06	m+H	691.439
	4.5702	694.424	0	0	0	0	0	0	0	0	0	0	0	0	0	0	0	68.5408	77.4815	82.6594	694.424	non-polar phase_negative ionization	4.6538e-10	m-H	693.416
	4.9671	706.469	0	0	0	0	0	0	0	5.2328	0	32.6702	25.2697	0	0	0	0	61.8116	55.3192	66.6462	706.469	non-polar phase_negative ionization	9.7032e-06	m-H	705.461
	5.2632	724.474	0	0	0	0	0	0	0	0	0	0	0	0	0	0	0	77.2451	63.5785	86.5054	724.474	non-polar phase_negative ionization	2.769e-08	m-H	723.466
	3.8287	734.426	0	0	0	0	0	0	71.7865	0	0	177.96	212.437	385.354	109.006	67.2719	0	1017.29	831.151	750.303	734.426	non-polar phase_positive ionization	1.1345e-06	m+H	735.433
	4.2489	740.451	0	0	0	44.7708	0	73.0223	0	128.665	61.3633	0	0	0	0	0	0	386.504	338.403	285.463	740.451	non-polar phase_positive ionization	6.9289e-06	m+H	741.458
	3.0784	756.432	0	0	0	0	0	0	0	0	0	0	0	0	0	0	0	57.0627	64.0276	71.1757	756.432	non-polar phase_negative ionization	1.8785e-09	m-H	755.424
	1.1419	758.408	0	11.5732	0	11.9823	0	0	0	0	0	0	0	0	0	0	0	68.9313	95.9846	67.1247	758.408	non-polar phase_negative ionization	1.4969e-06	m-H	757.401
	4.2484	758.456	0	0	29.9043	214.924	292.259	491.838	107.008	0	0	489.991	609.458	776.969	292.667	245.029	0	2390.33	1997.99	1868.11	758.456	non-polar phase_positive ionization	3.156e-07	m+H	759.463
	4.6798	768.48	0	4.7623	0	0	31.4837	0	4.474	0	0	39.0862	76.8756	78.7688	10.2931	0	0	269.588	211.622	220.995	768.48	non-polar phase_positive ionization	2.3491e-07	m+H	769.487
	4.6898	786.492	11.1932	13.7869	0	18.5737	35.5492	56.5844	75.76	0	50.475	413.006	504.704	653.595	98.8019	64.0269	0	1904.26	1464.56	1478.33	786.492	non-polar phase_positive ionization	1.7776e-07	m+H	787.5
	3.5216	806.448	0	0	0	54.9241	0	61.1261	0	0	0	37.9415	66.3017	71.0361	0	0	0	277.194	224.292	189.266	806.448	non-polar phase_positive ionization	4.6466e-06	m+H	807.455
	3.9868	834.492	0	0	0	0	0	0	0	0	0	59.3742	0	128.843	0	0	0	235.925	225.383	270.163	834.492	non-polar phase_positive ionization	9.0607e-06	m+H	835.499
	7.8593	834.6	0	0	0	0	0	0	40.7032	0	0	0	0	0	0	0	0	141.917	140.706	141.965	834.6	non-polar phase_positive ionization	8.4627e-08	m+H	835.607
	4.2052	840.483	0	246.819	215.145	432.859	935.205	1352.89	391.777	0	216.279	780.812	1200.48	1574.92	609.427	357.935	0	4413.51	4193.3	3271.27	840.483	non-polar phase_negative ionization	2.7155e-06	m-H	839.476
	3.3598	842.349	0	0	0	0	0	0	0	0	0	0	0	0	0	0	0	40.2929	62.1725	45.2276	842.349	non-polar phase_negative ionization	8.6629e-07	m-H	841.341
	4.2439	856.481	0	166.826	93.5315	317.501	355.829	567.727	366.658	109.3	212.357	426.129	646.15	626.019	482.175	274.209	0	2900.15	2937.16	1994.83	856.481	non-polar phase_negative ionization	3.3148e-06	m-H	855.474
	4.7015	861.489	0	0	0	0	0	0	3.1585	0	0	0	22.2586	0	0	0	0	95.3301	67.7551	96.2989	861.489	non-polar phase_positive ionization	2.1233e-06	m+H	862.496
	3.8138	872.477	0	0	0	111.334	158.923	165.325	59.0665	0	0	116.21	139.569	234.811	0	46.7711	0	588.398	557.025	430.729	872.477	non-polar phase_negative ionization	1.1158e-06	m-H	871.469
	4.7158	884.512	0	0	0	0	0	115.98	187.197	0	69.8278	507.577	593.434	936.489	202.258	77.4955	10.2392	2361.88	2037.46	1657.24	884.512	non-polar phase_negative ionization	7.6687e-07	m-H	883.505
	4.7468	888.541	0	0	0	0	0	0	0	0	0	0	0	0	0	0	0	315.25	241.183	228.372	888.541	non-polar phase_negative ionization	9.6408e-08	m-H	887.533
	4.9434	900.474	0	0	0	13.0085	12.723	0	10.9143	0	0	12.6134	15.6442	23.4505	0	0	0	70.5828	73.267	63.2011	900.474	non-polar phase_negative ionization	1.5639e-07	m-H	899.467
	4.201	960.491	0	0	0	0	0	0	0	0	0	0	58.9426	68.5894	0	0	0	202.126	155.888	156.188	960.491	non-polar phase_negative ionization	3.4133e-06	m-H	959.484
	4.8935	986.545	267.551	332.795	312.472	616.04	795.48	1042.88	482.021	116.86	209.886	690.979	822.831	1523.03	401.691	282.685	0	3547.81	3225.54	2752.58	986.545	non-polar phase_negative ionization	1.7411e-06	m-H	985.538
	5.1611	1000.55	0	0	0	21.8439	0	0	0	0	0	0	0	0	27.3733	0	0	94.3368	95.6002	126.71	1000.55	non-polar phase_negative ionization	2.7613e-06	m-H	999.544
	3.713	1002.54	0	0	0	46.3252	117.294	0	0	0	0	129.258	0	0	0	0	0	627.225	620.704	427.574	1002.54	non-polar phase_negative ionization	3.5743e-06	m-H	1001.53
	3.6231	1016.49	0	0	0	0	0	21.8544	0	0	0	0	0	0	0	0	0	72.6674	62.542	71.0147	1016.49	non-polar phase_negative ionization	2.8037e-07	m-H	1015.48
	3.5319	1018.5	0	0	0	0	0	0	0	0	0	0	0	0	0	0	0	75.4444	56.5569	49.9417	1018.5	non-polar phase_negative ionization	5.0167e-07	m-H	1017.49
	3.1779	1044.55	0	0	0	0	0	19.3237	0	0	0	0	0	0	17.0733	0	0	78.8721	79.3546	67.693	1044.55	non-polar phase_negative ionization	5.8776e-07	m-H	1043.54
	4.196	1046.57	0	0	0	72.6544	87.8281	116.416	161.921	0	115.581	568.618	1026.81	1571.26	237.295	185.389	0	3306.29	3274.98	2445.93	1046.57	non-polar phase_negative ionization	1.472e-06	m-H	1045.56
	4.4667	1048.58	0	0	0	0	0	0	0	51.0328	0	244.155	245.276	299.944	58.2547	0	0	1469.22	1338.26	951.174	1048.58	non-polar phase_negative ionization	6.6015e-07	m-H	1047.57
	4.1679	1069.58	0	0	0	0	0	0	0	0	0	0	11.2507	26.4263	0	0	0	57.4438	50.0191	48.1126	1069.58	non-polar phase_negative ionization	4.2956e-06	m-H	1068.57
	4.6556	1074.61	0	0	0	0	22.4257	0	18.8875	0	0	0	66.3179	0	0	0	9.2647	204.601	187.672	177.171	1074.61	non-polar phase_negative ionization	1.2572e-06	m-H	1073.6
	4.9669	1076.62	0	0	0	0	0	7.112	0	0	0	0	0	0	0	0	0	112.694	104.092	78.3557	1076.62	non-polar phase_negative ionization	1.3505e-07	m-H	1075.61
	3.482	1120.69	0	0	0	0	0	0	0	0	7.0482	29.1621	0	0	0	0	0	76.767	92.8519	82.8947	1120.69	non-polar phase_negative ionization	8.473e-07	m-H	1119.68
	4.5503	1148.6	0	0	0	0	16.6316	10.0934	0	0	0	36.1799	0	61.331	0	0	0	157.026	187.433	164.253	1148.6	non-polar phase_negative ionization	4.92e-07	m-H	1147.6
