# Supplementary material for: A non-targeted metabolomics analysis identifies wound-induced oxylipins in Physcomitrium patens
Source: Front Plant Sci. 2023 Jan 10;13:1085915. doi: 10.3389/fpls.2022.1085915 (PMC9871578; doi:10.3389/fpls.2022.1085915)
Supplement: Supplementary file 4 [file Table_4.xlsx]

## Sheet: Sheet1
Supplemental Table 4: Metabolite fingerprinting analysis of control and wounded wild type, Ppelo35 and Ppelo131 lines
Data matrix of 1198 high quality metabolite features (false discovery rate (FDR) < 1x10-5) obtained by metabolite fingerprinting (UPLC-HRMS analysis)
			Relative intensity (counts per second)
ID	Retention time (min)	Mass (Da)	WT-1 control	WT-2 control	WT-3 control	WT-1 wound	WT-2 wound	WT-3 wound	Ppelo35-1 control	Ppelo35-2 control	Ppelo35-3 control	Ppelo35-1 wound	Ppelo35-2 wound	Ppelo35-3 wound	Ppelo131-1 control	Ppelo131-2 control	Ppelo131-3 control	Ppelo131-1 wound	Ppelo131-2 wound	Ppelo131-3 wound	Mass (Da)	Dataset	ANOVApValue_FDR	Adduct Rule	m/z	Identity
	0.7214	224.106	2285.62	1755.92	2473.56	14483.2	14820.3	16679.2	50.6115	0	0	0	82.301	0	104.509	102.386	82.3199	120.462	61.6902	56.8482	224.106	non-polar phase_positive ionization	2.5429e-10	m+H	225.113
	1.9787	250.155	21.205	0	0	217.548	220.268	318.407	0	0	0	0	0	0	0	0	0	0	0	0	250.155	non-polar phase_positive ionization	2.5187e-06	m+NH4	268.189
	1.1636	252.136	9.8162	0	10.1266	64.0934	55.3242	45.8843	0	0	0	0	0	0	0	0	0	0	0	0	252.136	non-polar phase_negative ionization	4.1501e-07	m-H	251.129
	1.2869	264.139	0	0	29.1252	266.38	328.415	308.162	0	0	0	0	0	0	0	0	0	0	0	0	264.139	non-polar phase_positive ionization	8.1353e-09	m+H	265.147
	1.3341	264.14	26.3291	14.6516	0	225.572	320.069	313.133	0	0	0	0	0	0	0	0	0	0	56.4278	71.2475	264.14	non-polar phase_negative ionization	1.8135e-06	m-H	263.133
	0.6184	298.142	40.7065	39.9523	39.3076	259.4	361.979	305.914	0	0	0	0	0	0	0	0	0	0	0	0	298.142	non-polar phase_negative ionization	9.7599e-08	m-H	297.134
	0.6593	310.146	0	0	0	38.5084	40.8105	32.5332	0	0	0	0	0	0	0	0	0	0	0	0	310.146	non-polar phase_negative ionization	3.6146e-09	m-H	309.138
	4.766	330.167	0	0	0	54.3428	63.6819	62.5271	0	0	0	0	0	0	0	0	0	0	0	0	330.167	polar phase_negative ionization	4.2064e-10	m-H	329.16
	0.921	334.208	0	0	0	60.0371	72.0223	72.8122	0	0	16.9228	0	0	0	0	0	0	0	0	0	334.208	non-polar phase_positive ionization	2.8487e-07	m+H	335.216
	1.7594	334.213	62.3051	0	45.8695	140.562	210.619	171.335	0	0	0	0	0	0	0	0	0	0	0	0	334.213	non-polar phase_negative ionization	7.4079e-06	m-H	333.206
	3.6541	336.229	0	0	17.2152	108.899	157.019	121.98	0	0	0	0	0	0	0	0	0	0	0	0	336.229	non-polar phase_negative ionization	6.3343e-07	m-H	335.221
	3.629	336.229	0	0	0	254.512	396.882	257.39	0	0	0	0	0	0	0	0	0	0	0	0	336.229	non-polar phase_positive ionization	8.2371e-06	m+NH4	354.263
	2.759	336.229	0	0	41.1208	85.1626	98.2536	93.0883	0	0	0	0	0	0	0	0	0	0	0	0	336.229	non-polar phase_positive ionization	9.2862e-06	m+NH4	354.263
	3.6285	336.23	0	0	0	92.8374	131.501	92.4982	0	0	0	0	0	0	0	0	0	0	0	0	336.23	non-polar phase_positive ionization	1.1396e-06	m+Na	359.219
	3.6653	336.23	24.3038	54.4088	41.519	370.071	551.751	431.17	0	0	0	0	0	0	0	0	0	12.7038	0	8.0839	336.23	non-polar phase_negative ionization	7.0435e-07	m+FA-H	381.228
	2.1405	336.231	0	0	0	131.769	108.543	96.3219	0	4.0506	0	0	0	3.2418	0	0	0	0	0	0	336.231	non-polar phase_negative ionization	7.5139e-08	m-H	335.224
	2.7413	336.231	0	0	0	84.757	48.799	79.4051	0	0	0	0	0	0	0	0	0	0	0	0	336.231	non-polar phase_negative ionization	6.0616e-06	m+FA-H	381.229
	3.9025	338.243	0	0	0	39.697	56.2469	68.5043	0	0	0	0	0	0	0	0	0	0	0	0	338.243	non-polar phase_positive ionization	7.0871e-06	m+H	339.25
	3.4151	343.252	0	0	0	105.829	116.139	93.9571	0	0	0	0	0	0	0	0	0	0	0	0	343.252	non-polar phase_positive ionization	2.9914e-09	m+H	344.26
	6.697	358.249	0	0	0	64.8978	58.5262	60.1205	0	0	0	0	0	0	0	0	0	0	0	0	358.249	non-polar phase_positive ionization	5.6179e-12	m+H	359.256
	0.7167	360.074	0	0	0	370.028	370.5	290.086	0	0	0	0	0	0	0	0	0	0	0	0	360.074	non-polar phase_positive ionization	2.188e-08	m+H	361.082
	3.0965	384.239	0	0	0	69.4033	86.5304	104.449	0	0	0	0	0	0	0	0	0	0	0	0	384.239	non-polar phase_negative ionization	4.7473e-07	m-H	383.232
	2.6039	386.203	0	0	0	39.5085	52.9019	36.5838	0	0	0	0	0	0	3.8773	0	5.1414	0	0	0	386.203	non-polar phase_positive ionization	1.2295e-06	m+H	387.21
	1.3032	400.104	0	0	0	31.3836	31.2034	31.735	0	0	0	0	0	0	0	0	0	0	0	0	400.104	non-polar phase_positive ionization	5.8184e-21	m+H	401.111
	3.6816	406.28	0	46.068	31.1848	142.075	220.012	170.725	0	0	0	0	0	0	0	0	0	0	0	0	406.28	non-polar phase_positive ionization	7.0211e-06	m+H	407.287
	3.6671	409.247	0	0	0	38.1396	37.5217	36.5859	0	0	0	0	0	0	0	0	0	0	0	0	409.247	non-polar phase_negative ionization	1.6413e-16	m-H	408.239
	0.7957	420.239	0	22.6062	0	88.4452	86.9775	85.7859	0	21.084	0	0	11.3974	0	0	0	0	0	0	0	420.239	non-polar phase_positive ionization	2.0305e-06	m+H	421.246
	0.8184	420.245	270.458	0	217.133	696.817	840.794	694.215	0	0	0	0	0	0	0	4.3249	0	20.0071	0	19.7402	420.245	non-polar phase_negative ionization	1.342e-06	m-H	419.237
	3.9862	421.153	0	18.579	0	54.7567	44.3854	56.4577	0	0	0	0	0	0	0	0	0	0	0	0	421.153	polar phase_negative ionization	5.8638e-06	m-H	420.146
	0.7953	422.257	0	57.4734	73.0223	355.888	310.16	310.024	0	0	0	3.1451	0	11.0337	0	0	0	0	0	0	422.257	non-polar phase_negative ionization	3.3334e-08	m-H	421.25
	0.77	434.228	0	41.734	54.4442	258.844	313.369	263.755	0	0	0	23.9094	33.1062	0	0	0	0	46.1258	22.0189	45.8284	434.228	non-polar phase_negative ionization	1.5471e-07	m-H	433.221
	5.764	438.334	28.5083	20.6018	25.9843	125.921	120.983	148.626	0	0	0	0	0	0	0	0	0	0	0	0	438.334	non-polar phase_positive ionization	7.686e-09	m+H	439.341
	0.673	440.244	0	0	0	45.1096	36.3828	35.9509	0	0	0	0	0	0	0	0	0	0	0	0	440.244	non-polar phase_negative ionization	1.2438e-08	m-H	439.236
	0.6567	448.213	33.515	0	0	184.859	216.841	217.451	0	0	0	78.3787	97.2072	101.297	40.8783	43.7299	33.175	65.2614	44.6792	32.9081	448.213	non-polar phase_positive ionization	3.3996e-07	m+H	449.22
	1.0488	450.262	0	0	0	70.7507	121.461	117.112	0	0	0	0	0	0	0	0	0	0	0	0	450.262	non-polar phase_negative ionization	5.9183e-06	m-H	449.255
	0.6054	466.219	0	0	20.0751	87.3323	127.562	140.466	0	0	0	13.1079	0	0	0	0	0	44.6449	31.5911	53.1443	466.219	non-polar phase_negative ionization	8.9461e-06	m-H	465.212
	0.7162	501.116	18.1513	0	0	105	143.211	89.9885	0	0	0	0	0	0	7.889	0	0	0	0	0	501.116	non-polar phase_negative ionization	5.0864e-06	m-H	500.109
	0.7219	501.121	56.8521	32.5861	72.792	283.369	381.022	255.239	0	0	0	0	0	0	0	0	0	5.8529	0	0	501.121	non-polar phase_positive ionization	2.2458e-06	m+H	502.128
	6.3116	504.378	0	0	0	309.272	424.725	467.333	0	0	0	0	0	0	0	0	0	0	0	0	504.378	non-polar phase_positive ionization	8.5331e-07	m+H	505.385
	5.4426	504.384	49.09	81.9963	67.0795	299.931	296.048	296.513	0	31.0247	33.1302	40.4371	0	0	0	0	0	0	45.3649	0	504.384	non-polar phase_positive ionization	7.4433e-08	m+H	505.391
	6.3167	505.37	29.1629	0	24.1893	135.779	136.685	158.56	0	8.3383	17.4758	0	0	0	31.3214	26.369	21.586	0	9.5288	17.7371	505.37	non-polar phase_positive ionization	3.159e-07	m+H	506.377
	6.5092	522.388	0	0	0	39.179	33.5362	44.7257	0	6.0967	0	0	0	0	0	0	0	10.4657	5.0162	6.7125	522.388	non-polar phase_positive ionization	4.3918e-07	m+Na	545.377
	6.7928	534.415	0	0	0	45.1371	64.2328	62.3882	0	0	0	0	0	0	0	0	0	0	0	0	534.415	non-polar phase_positive ionization	3.3996e-07	m+H	535.422
	7.9884	542.461	0	0	0	43.038	45.3074	38.8361	0	0	0	0	0	0	0	0	0	0	0	0	542.461	non-polar phase_positive ionization	1.6023e-10	m+H	543.468
	5.0063	548.353	0	0	0	50.4224	41.6107	35.6028	0	0	0	0	0	0	0	0	0	0	0	0	548.353	non-polar phase_negative ionization	1.3229e-07	m-H	547.346
	0.7155	552.327	0	0	0	91.507	108.4	141.982	0	0	0	0	0	0	0	0	0	0	0	0	552.327	non-polar phase_positive ionization	1.8985e-06	m+H	553.335
	0.8196	591.263	0	0	0	77.5159	97.8326	71.1271	0	0	1.3167	4.517	0	0	0	0	0	0	0	0	591.263	non-polar phase_positive ionization	2.0745e-07	m+H	592.27
	0.7676	605.238	0	0	0	39.5889	48.6178	41.8417	3.7223	0	0	0	0	0	7.4946	0	0	0	0	0	605.238	non-polar phase_negative ionization	6.0068e-08	m-H	604.231
	0.7256	605.239	2.8727	0	0	80.3403	118.253	111.551	0	0	0	0	0	0	0	0	0	0	0	0	605.239	non-polar phase_positive ionization	6.0147e-07	m+H	606.246
	1.6821	618.325	0	0	0	44.5486	69.8748	55.8667	0	0	0	0	0	0	0	5.3576	0	0	0	0	618.325	non-polar phase_negative ionization	1.4477e-06	m-H	617.318
	3.0415	646.434	0	0	0	26.7789	33.0933	45.2075	0	0	0	0	0	0	0	0	0	0	0	4.83	646.434	non-polar phase_negative ionization	7.7263e-06	m-H	645.426
	5.532	666.432	0	95.7256	124.791	510.43	496.686	523.702	0	0	0	0	0	0	0	0	0	0	0	0	666.432	non-polar phase_positive ionization	2.1052e-08	m+H	667.439
	7.3464	675.549	0	6.8953	0	57.6998	42.7942	54.6288	0	0	0	0	0	0	0	0	0	0	0	0	675.549	non-polar phase_positive ionization	1.8919e-07	m+H	676.556
	2.8244	680.424	0	0	0	37.8586	55.4272	42.9305	0	0	0	0	0	0	0	0	0	0	0	0	680.424	non-polar phase_negative ionization	4.1769e-07	m-H	679.416
	5.6362	692.435	0	36.7211	0	189.542	237.989	200.361	0	32.797	0	60.6909	0	40.3165	0	0	0	0	0	0	692.435	non-polar phase_positive ionization	3.7466e-06	m+H	693.442
	0.7194	726.231	0	7.515	9.9522	45.2444	52.8318	34.2805	0	4.6196	0	0	0	0	0	0	0	0	0	0	726.231	non-polar phase_positive ionization	5.4644e-06	m+H	727.238
	7.3467	730.537	0	0	0	48.0042	47.8394	58.4862	0	0	0	0	0	0	0	0	0	0	0	0	730.537	non-polar phase_positive ionization	7.686e-09	m+H	731.545
	3.2083	749.38	3.9208	0	0	55.7019	43.4417	35.5546	0	0	0	0	0	0	0	0	0	0	0	0	749.38	non-polar phase_negative ionization	1.5283e-06	m-H	748.372
	6.2917	783.501	0	0	0	45.9517	42.8926	31.2876	0	0	0	0	0	0	0	5.1821	0	0	0	0	783.501	non-polar phase_negative ionization	6.3233e-07	m-H	782.494
	3.0441	824.518	34.1685	40.8422	0	97.3438	124.385	107.233	0	0	5.8164	0	0	0	0	0	0	0	0	0	824.518	non-polar phase_negative ionization	2.2023e-06	m-H	823.511
	5.0772	876.52	0	0	0	103.693	70.8914	92.129	0	0	0	0	0	0	0	0	0	0	0	0	876.52	non-polar phase_negative ionization	2.409e-07	m-H	875.513
	6.1824	878.532	0	0	0	183.088	216.664	186.432	0	0	0	0	0	0	0	0	0	0	0	0	878.532	non-polar phase_negative ionization	5.6876e-10	m-H	877.525
	6.4456	888.557	0	46.509	29.1035	184.187	148.579	131.156	0	0	0	0	0	8.1033	0	0	0	35.305	0	0	888.557	non-polar phase_negative ionization	7.3172e-06	m-H	887.55
	5.5787	900.51	0	0	0	43.6931	35.0366	32.7447	0	0	0	0	0	0	0	0	0	0	0	0	900.51	non-polar phase_negative ionization	5.3554e-08	m-H	899.503
	5.0021	902.533	0	7.184	0	32.4668	45.3114	45.8043	0	0	0	0	0	0	0	0	0	0	0	0	902.533	non-polar phase_negative ionization	7.0435e-07	m-H	901.526
	4.9099	954.523	213.013	124.926	111.578	735.375	869.387	663.662	0	0	0	0	0	36.16	26.172	0	27.7781	42.7899	38.0531	0	954.523	non-polar phase_negative ionization	9.7599e-08	m-H	953.515
	4.5216	970.524	0	30.8879	0	84.6349	101.949	79.4636	0	0	0	0	0	0	0	0	0	0	0	0	970.524	non-polar phase_negative ionization	2.3056e-06	m-H	969.516
	4.2035	972.535	0	0	0	53.1273	67.1783	48.3538	0	0	0	0	0	0	0	0	4.6734	0	0	0	972.535	non-polar phase_positive ionization	3.0616e-07	m+H	973.542
	5.764	978.587	0	0	0	105.976	94.1265	109.679	0	0	0	0	0	0	0	0	0	0	0	0	978.587	non-polar phase_positive ionization	1.6106e-10	m+NH4	996.621
	4.7899	996.661	2.9209	0	0	41.8374	33.6285	41.6083	0	4.4782	0	0	0	10.0196	0	0	0	0	0	0	996.661	non-polar phase_negative ionization	7.0435e-07	m-H	995.654
	5.417	1006.54	0	0	0	49.9761	51.6501	54.0866	0	4.2996	0	0	0	0	5.0582	0	0	0	0	0	1006.54	non-polar phase_negative ionization	2.6301e-10	m-H	1005.54
	4.2177	1038.57	0	0	0	79.0258	114.096	90.5068	0	0	0	0	0	0	0	0	0	0	0	0	1038.57	non-polar phase_negative ionization	2.6187e-07	m-H	1037.56
	4.4086	1040.59	0	0	0	148.387	127.671	128.795	0	0	0	0	0	0	0	0	0	0	0	0	1040.59	non-polar phase_negative ionization	2.9758e-10	m-H	1039.59
	6.0175	1050.61	0	0	0	128	130.143	136.896	0	0	0	0	0	0	0	0	0	0	0	0	1050.61	non-polar phase_negative ionization	2.8797e-14	m-H	1049.61
	4.2092	1054.57	0	0	0	152.166	174.68	170.924	0	9.1129	0	0	0	0	0	0	0	0	3.6974	2.1602	1054.57	non-polar phase_negative ionization	1.8876e-10	m-H	1053.56
	5.0582	1062.59	0	0	0	82.8719	65.603	57.2829	0	6.8154	0	0	0	0	0	0	0	0	0	16.6402	1062.59	non-polar phase_negative ionization	2.5853e-06	m-H	1061.58
	5.7762	1064.59	0	0	0	305.952	353.608	325.975	18.0531	0	0	0	0	0	0	0	0	0	0	0	1064.59	non-polar phase_negative ionization	1.8753e-10	m-H	1063.59
	4.4937	1064.6	0	0	0	45.7915	44.9767	30.1179	0	0	0	0	0	0	0	0	0	0	0	0	1064.6	non-polar phase_negative ionization	9.2339e-07	m-H	1063.59
	0.7077	180.114	49.6202	30.3797	29.3671	149.494	146.997	150.854	0	0	0	0	5.0633	5.0633	0	0	0	0	0	0	180.114	non-polar phase_negative ionization	1.966e-10	m-H	179.107
	0.7344	192.116	1922.83	1716.33	2476.78	4858.72	4571.56	4106.15	16.7068	0	16.2644	65.7063	0	65.3006	50.4992	0	0	175.874	134.586	123.046	192.116	non-polar phase_positive ionization	9.8752e-09	m+H	193.123
	3.9534	192.116	837.699	938.626	649.933	2275.27	2258.06	1992.29	0	0	0	0	0	0	0	0	5.7451	0	18.64	0	192.116	polar phase_positive ionization	1.8342e-09	m+NH4	210.15
	0.7727	210.125	515.116	563.766	521.572	1795.4	1816.22	1607.65	0	0	0	0	57.9747	61.5008	0	44.557	40.5063	81.1624	90.3081	82.175	210.125	non-polar phase_negative ionization	1.0046e-10	m-H	209.118	UNC210
	0.7768	212.141	584.003	379.685	401.534	1396.06	1083.71	1224.78	0	0	0	79.4714	89.7891	98.3946	34.5725	40.7338	0	127.294	65.9256	92.9601	212.141	non-polar phase_negative ionization	8.946e-08	m+FA-H	257.139
	0.8183	212.141	365.491	288.027	267.83	1005.27	788.775	930.252	0	0	0	54.3378	46.5823	36.7438	0	0	0	55.1402	31.0109	0	212.141	non-polar phase_negative ionization	2.3408e-08	m-H	211.134
	3.916	228.099	55.9857	88.8672	66.7785	145.96	110.749	95.029	0	0	0	0	0	0	0	0	0	0	0	0	228.099	polar phase_negative ionization	6.4047e-06	m-H	227.092
	0.706	265.132	91.6472	66.762	93.7032	235.133	290.788	317.433	0	0	0	0	16.1177	0	0	0	10.8321	0	0	0	265.132	non-polar phase_positive ionization	1.5118e-07	m+H	266.14
	1.338	280.134	17.2152	20.2532	9.1139	42.5316	51.0323	33.0405	0	0	0	0	0	2.9608	4.4962	0	0	0	0	0	280.134	non-polar phase_negative ionization	5.384e-06	m-H	279.127
	5.9293	286.265	34.3352	46.0285	37.9747	75.5286	59.1262	61.8466	5.5585	0	0	0	4.6687	0	0	0	0	0	0	0	286.265	non-polar phase_positive ionization	1.5118e-07	m+H	287.272
	3.5683	302.225	933.64	979.735	985.955	1672.84	2883.59	2424.9	0	0	0	67.4794	0	68.9123	0	0	0	63.2863	54.5618	0	302.225	non-polar phase_positive ionization	7.4791e-06	m+H	303.233
	0.7901	306.08	176.023	81.6749	140.589	228.513	214.761	226.073	0	0	0	0	0	0	0	0	0	0	0	0	306.08	non-polar phase_positive ionization	8.6541e-07	m+H	307.087
	3.5609	320.235	376.344	445.779	357.14	722.247	1124.37	981.664	0	0	0	0	0	0	0	0	0	35.4431	0	0	320.235	non-polar phase_negative ionization	1.0759e-06	m-H	319.228
	3.5785	320.235	238.256	241.075	184.74	414.015	652.761	621.444	0	0	0	0	0	0	0	0	0	0	0	31.8987	320.235	non-polar phase_negative ionization	2.0295e-06	m+FA-H	365.233
	2.5119	334.214	142.896	102.735	101.45	173.597	299.448	252.635	0	0	0	0	16.7888	0	0	0	0	0	0	0	334.214	non-polar phase_negative ionization	7.4563e-06	m+FA-H	379.212
	2.4726	334.214	202.2	203.985	145.514	566.642	743.411	556.277	0	0	0	95.9426	43.0243	75.8054	0	0	0	87.7115	0	69.6573	334.214	non-polar phase_positive ionization	1.0498e-06	m+H	335.221
	3.0197	336.229	252.007	314.019	219.764	539.439	635.19	529.014	0	0	0	0	0	0	0	0	0	0	0	0	336.229	non-polar phase_negative ionization	1.2031e-08	m-H	335.222
	2.9975	336.23	284.815	328.944	247.32	668.623	801.797	666.095	0	0	0	0	5.0919	11.9664	0	0	0	0	0	0	336.23	non-polar phase_negative ionization	7.465e-09	m+FA-H	381.228
	1.426	354.236	83.038	76.962	61.321	252.244	334.9	340.252	0	0	0	0	0	0	0	0	0	0	0	0	354.236	non-polar phase_negative ionization	8.8483e-08	m-H	353.229
	0.7106	359.069	174.933	118.68	163.402	301.914	299.389	233.679	0	0	0	0	0	0	13.3793	0	0	0	0	0	359.069	non-polar phase_positive ionization	1.8498e-07	m+H	360.077
	0.7052	364.055	129.037	84.0986	129.299	226.827	224.867	165.417	10.5192	0	5.3573	0	0	0	0	14.4738	0	0	0	0	364.055	non-polar phase_positive ionization	1.0999e-06	m+H	365.062
	0.7241	369.026	37.9414	34.5664	35.9456	54.6253	65.8831	52.127	0	0	0	5.7976	16.2835	8.4313	0	0	0	0	3.9814	0	369.026	non-polar phase_negative ionization	7.3345e-08	m-H	368.019
	4.6394	378.274	57.7495	77.8069	47.0797	138.333	167.741	146.88	0	11.7996	21.6123	28.4617	30.7606	36.8995	0	0	0	42.2463	34.2775	30.2508	378.274	non-polar phase_positive ionization	4.6216e-07	m+H	379.281
	3.8284	388.168	187.569	262.201	294.463	827.055	947.928	718.44	0	0	0	0	0	0	0	0	0	0	0	0	388.168	polar phase_positive ionization	7.7267e-08	m+H	389.175
	3.8444	388.173	32.9757	32.3368	51.0376	157.524	150.068	147.787	0	0	0	0	0	0	0	0	0	0	0	0	388.173	polar phase_negative ionization	3.2195e-10	m-H	387.165
	9.1451	390.277	87.549	62.6985	59.2133	190.367	154.891	179.592	0	0	0	130.827	151.017	132.538	0	0	0	26.8125	0	41.7914	390.277	polar phase_positive ionization	3.664e-07	m+Na	413.266
	3.6067	393.254	24.6644	33.4177	24.0728	49.8491	81.2809	69.9229	0	0	0	0	0	0	0	0	0	0	0	0	393.254	non-polar phase_negative ionization	2.7142e-06	m-H	392.246
	2.7229	398.208	388.689	321.939	232.622	454.225	720.601	538.255	0	0	0	0	0	0	0	0	0	0	0	0	398.208	non-polar phase_negative ionization	4.5657e-06	m-H	397.201
	0.7748	406.234	130.809	103.514	125.419	446.539	522.729	414.59	20.4074	0	0	39.1945	31.3121	34.9582	24.7919	0	0	0	44.3675	51.8206	406.234	non-polar phase_negative ionization	5.0889e-08	m-H	405.227
	0.8143	408.252	102.982	56.4017	67.0526	292.456	328.957	246.304	0	2.9782	0	25.5696	23.8221	25.8902	7.8071	0	0	38.2957	0	21.6028	408.252	non-polar phase_negative ionization	2.8013e-07	m-H	407.244
	4.9713	420.218	37.9241	37.9341	33.8067	150.053	92.6078	141.802	0	0	0	0	0	0	0	0	0	0	0	0	420.218	polar phase_negative ionization	5.9876e-06	m-H	419.211
	9.1892	433.316	579.496	352.715	465.533	913.366	775.321	792.382	194.902	324.326	184.147	545.373	510.623	538.104	66.9998	57.5822	69.0957	171.036	178.958	136.018	433.316	polar phase_positive ionization	2.4693e-06	m+H	434.323
	9.1763	453.285	1676	1093.13	1449.91	3486.69	2954.78	3256.14	433.172	950.319	474.078	2238.27	2305.57	2206.27	80.3011	86.6294	102.402	579.096	760.285	600.633	453.285	polar phase_positive ionization	2.0229e-07	m+H	454.293
	0.5793	468.234	32.0071	33.8349	45.4442	94.2025	98.785	86.8893	0	0	0	0	0	0	0	0	0	0	0	0	468.234	non-polar phase_negative ionization	1.0302e-09	m-H	467.226
	0.6665	487.141	68.5244	51.3404	96.0818	256.895	271.865	170.8	0	0	0	0	0	0	0	0	0	30.3395	0	0	487.141	non-polar phase_positive ionization	8.768e-06	m+H	488.148
	3.3052	501.287	49.8089	89.7491	74.2819	156.379	141.469	177.71	0	0	0	0	0	0	0	0	0	41.5734	0	0	501.287	non-polar phase_positive ionization	2.2822e-06	m+H	502.294
	0.8022	505.152	11.3252	12.9687	13.1952	35.3696	25.909	31.5908	0	2.9482	0	0	0	0	2.0253	0	4.4244	0	0	0	505.152	non-polar phase_negative ionization	2.3032e-07	m-H	504.145
	3.8973	517.208	871.318	604.949	507.108	2183.87	2855.09	2956.24	0	0	0	0	0	0	0	0	0	49.7964	0	0	517.208	polar phase_positive ionization	2.3145e-07	m+H	518.215
	3.935	517.208	142.155	397.909	269.306	864.146	1035.62	1240.15	0	0	0	47.5988	32.817	0	0	0	0	0	0	0	517.208	polar phase_negative ionization	3.1177e-06	m-H	516.201
	4.1984	524.159	86.4844	91.0496	129.318	280.567	191.351	198.473	0	0	0	0	0	0	0	0	0	0	0	0	524.159	polar phase_negative ionization	5.4401e-06	m-H	523.152
	4.1797	524.161	27.9477	41.2662	57.5177	72.6129	67.6669	70.7025	0	0	0	0	0	0	0	0	0	0	0	0	524.161	polar phase_positive ionization	8.1332e-07	m+H	525.168
	5.8119	534.354	102.077	147.724	104.567	237.745	202.871	268.944	0	0	0	0	0	17.1609	0	0	0	0	0	13.9279	534.354	non-polar phase_positive ionization	3.218e-07	m+H	535.362
	5.5449	536.372	44.0082	62.1469	33.4885	90.4243	80.742	115.522	0	0	0	0	0	0	0	0	0	0	0	0	536.372	non-polar phase_positive ionization	2.7226e-06	m+H	537.38
	3.3154	543.331	341.902	681.207	387.723	900.178	843.359	1121.3	0	5.15	0	0	0	0	0	9.2083	16.4048	0	0	0	543.331	non-polar phase_positive ionization	3.3872e-06	m+H	544.338
	5.7815	580.363	89.3729	99.5779	84.7579	184.908	133.981	220.618	0	6.554	0	0	0	0	0	0	0	0	0	0	580.363	non-polar phase_negative ionization	2.0234e-06	m-H	579.356
	5.5632	582.377	287.502	299.961	261.759	693.902	531.028	773.165	0	0	0	8.1066	6.9813	0	0	0	0	0	0	0	582.377	non-polar phase_negative ionization	2.409e-07	m-H	581.369
	2.8508	587.319	97.6424	103.842	76.4537	109.512	153.835	152.708	0	0	2.125	0	0	0	0	0	0	0	0	0	587.319	non-polar phase_negative ionization	3.1907e-07	m-H	586.312
	3.2951	589.337	199.422	386.631	211.064	582.463	452.97	647.749	0	0	0	0	0	0	0	0	0	0	1.835	0	589.337	non-polar phase_negative ionization	3.0839e-06	m-H	588.33
	0.7603	590.322	44.3031	48.2094	44.9226	49.4675	81.4967	65.5753	3.0085	0	0	0	0	0	0	6.3815	2.8411	0	0	0	590.322	non-polar phase_positive ionization	2.4886e-06	m+H	591.329
	6.3868	590.427	168.523	142.135	139.868	227.601	282.669	265.208	0	0	0	0	0	0	0	0	0	0	0	0	590.427	non-polar phase_positive ionization	7.7834e-09	m+H	591.434
	5.6009	730.449	192.639	64.317	136.993	519.284	424.143	368.616	0	0	0	0	39.9285	52.4169	0	0	0	0	48.5008	0	730.449	non-polar phase_negative ionization	3.3365e-06	m-H	729.441
	9.1459	780.553	398.824	288.493	393.424	1150.66	1005.34	1077.35	103.435	222.742	94.6937	778.345	623.05	603.119	0	0	0	165.729	225.624	186.273	780.553	polar phase_positive ionization	9.655e-08	m+Na	803.542
	9.1664	782.567	134.038	80.2985	111.28	326.073	285.59	343.886	19.3423	60.3051	0	259.977	202.449	201.824	0	0	0	57.4259	66.5737	57.9021	782.567	polar phase_positive ionization	7.9515e-07	m+H	783.574
	5.8258	798.525	247.968	242.24	313.311	507.749	520.731	492.562	115.946	33.3788	69.2986	93.4203	112.771	47.3201	95.7378	43.7827	47.352	137.271	117.063	114.926	798.525	non-polar phase_positive ionization	2.2385e-07	m+H	799.532
	6.3396	886.526	74.3371	85.2925	75.8732	146.927	137.636	152.926	0	0	0	0	8.6605	0	0	0	0	15.4908	0	0	886.526	non-polar phase_negative ionization	5.6876e-10	m-H	885.518
	5.7993	984.575	124.002	128.552	140.674	433.545	448.333	377.67	0	0	0	0	0	0	0	0	0	0	0	0	984.575	non-polar phase_positive ionization	8.1893e-10	m+H	985.583
	4.8277	1012.61	39.1678	79.5612	44.4085	154.349	137.823	119.591	0	0	0	0	0	0	0	0	0	0	0	0	1012.61	non-polar phase_negative ionization	5.2678e-07	m-H	1011.6
	5.8045	1024.6	589.263	663.568	623.409	911.911	908.418	917.681	3.5484	0	0	0	0	0	0	0	0	0	0	3.5473	1024.6	non-polar phase_negative ionization	4.8292e-14	m-H	1023.59
	5.7844	1048.6	132.196	168.118	184.252	578.623	560.338	462.905	0	0	0	0	0	1.5765	0	0	0	12.125	0	0	1048.6	non-polar phase_negative ionization	1.0968e-08	m-H	1047.59
	2.832	126.07	50.1407	65.8228	48.2658	79.4739	61.0252	64.1371	0	0	0	0	0	0	0	0	0	0	0	0	126.07	polar phase_positive ionization	2.2844e-07	m+H	127.077
	0.8727	164.119	29.3671	33.4177	30.3797	27.3418	38.737	30.3797	0	0	0	0	0	0	0	0	0	0	0	0	164.119	non-polar phase_negative ionization	5.7592e-08	m-H	163.112
	2.8134	167.097	85.2939	114.589	82.8291	131.699	93.1083	77.2239	0	0	0	0	0	0	0	0	0	0	0	0	167.097	polar phase_positive ionization	9.1074e-06	m+H	168.104
	0.8708	176.574	515.789	470.799	353.21	354.757	378.106	226.865	16.053	12.1519	16.2025	15.1899	0	12.8722	37.4684	19.2406	0	15.1899	8.6519	16.2025	176.574	non-polar phase_positive ionization	4.2794e-06	m+H	177.581
	3.992	188.085	283.901	391.835	249.77	231.84	191.016	181.918	0	0	0	0	0	0	0	0	0	0	0	0	188.085	polar phase_positive ionization	3.0326e-06	m+H	189.092
	5.1398	190.105	429.203	482.895	594.365	300.575	270.183	388.222	0	0	0	0	0	0	0	51.7603	77.794	59.645	53.4177	0	190.105	polar phase_positive ionization	1.9962e-06	m+H	191.113
	4.0025	206.098	3020.73	4059.41	2663.72	2494.58	2158.81	2107.75	241.207	0	212.237	0	0	24.9641	301.193	262.315	176.679	223.74	183.006	277.611	206.098	polar phase_positive ionization	2.2021e-06	m+H	207.105
	5.1316	208.109	1971.75	2085.64	2740.79	2093.35	1455.17	2414.46	35.1184	0	38.481	0	0	0	40.3265	32.3637	0	73.6154	54.6397	57.4004	208.109	polar phase_negative ionization	5.2487e-06	m+FA-H	253.107
	0.9843	210.125	2943.08	1487.5	2000.15	2577.29	2560	2982.82	0	111.16	96.0248	350.441	291.159	300.395	174.941	202.827	221.98	445.957	442.779	415.002	210.125	non-polar phase_negative ionization	7.2763e-06	m+FA-H	255.124
	4.6961	220.111	857.794	752.239	748.597	634.745	600.699	487.966	0	0	0	0	0	0	0	24.2527	0	0	0	0	220.111	polar phase_positive ionization	5.6466e-09	m+H	221.119
	0.5633	222.089	2533.69	3577.17	2269.57	2248.41	2391.82	3477.28	47.4816	17.8187	26.8258	36.6913	0	37.273	45.1073	40.0197	43.5951	53.1244	29.0543	39.8529	222.089	non-polar phase_negative ionization	7.664e-06	m+FA-H	267.087
	4.2543	222.091	1412.44	1348.6	1291.23	1114.38	1107.55	997.33	0	0	0	0	0	0	0	0	0	0	0	0	222.091	polar phase_positive ionization	2.351e-11	m+H	223.098
	2.7921	226.082	114.958	136.202	123.168	142.283	83.8371	143.127	0	0	0	0	0	0	0	0	0	0	0	0	226.082	polar phase_positive ionization	2.1669e-06	m+H	227.089
	0.5143	238.081	146.011	95.3728	123.055	129.87	129.093	154.068	16.8722	0	12.0279	33.717	42.3729	53.7352	0	0	0	41.6683	61.757	49.1752	238.081	non-polar phase_positive ionization	3.0874e-06	m+H	239.088
	0.5326	238.085	119.36	126.653	118.235	114.09	125.713	142.849	0	0	0	0	6.4132	0	0	0	0	0	0	0	238.085	non-polar phase_negative ionization	8.7975e-10	m-H	237.077
	4.696	238.121	462.392	421.265	420.549	334.719	301.304	237.164	0	0	0	0	0	0	0	0	0	0	0	0	238.121	polar phase_positive ionization	5.9613e-09	m+H	239.128
	0.5344	270.105	1527.7	1885.14	1345.14	1695.44	1557.6	1736.58	157.009	22.5383	100.044	334.79	0	273.776	313.491	227.398	256.188	154.944	118.058	90.044	270.105	non-polar phase_negative ionization	2.77e-07	m-H	269.098
	5.1389	281.126	53.5135	54.1491	46.1684	45.321	49.3408	74.1675	0	0	0	0	0	0	0	0	0	0	0	0	281.126	polar phase_negative ionization	4.769e-06	m-H	280.119
	0.8671	281.126	176.101	179.238	155.268	165.387	179.768	118.617	0	0	5.4074	0	0	2.4529	4.6849	0	8.7856	0	0	0	281.126	non-polar phase_negative ionization	1.1252e-07	m-H	280.119
	0.8908	290.147	59.9795	61.524	71.3681	55.5842	59.8513	28.6723	0	0	0	0	0	0	0	0	0	0	0	0	290.147	non-polar phase_positive ionization	4.3607e-06	m+NH4	308.181
	0.8735	293.128	47.0527	52.4546	39.2458	51.2797	49.1006	25.8667	0	0	0	0	0	0	0	0	0	0	0	0	293.128	non-polar phase_negative ionization	7.1555e-06	m-H	292.121
	2.9518	304.153	117.949	99.5977	107.085	86.2715	96.348	50.4256	0	0	0	0	0	0	0	0	0	0	0	0	304.153	polar phase_positive ionization	1.3644e-06	m+H	305.16
	0.8793	306.08	377.208	309.891	262.49	367.056	493.027	450.023	0	0	0	0	0	15.9777	0	30.1697	0	0	0	0	306.08	non-polar phase_negative ionization	2.0711e-07	m-H	305.072
	6.6882	336.229	58.9588	59.6642	42.0528	42.752	46.3504	37.3776	0	0	0	0	0	0	0	0	0	10.109	0	9.8235	336.229	polar phase_positive ionization	1.065e-06	m+Na	359.218
	0.8866	339.037	34.0893	21.0493	34.4716	26.5099	20.3039	19.7468	0	0	0	0	0	0	0	0	0	0	0	0	339.037	non-polar phase_positive ionization	5.1939e-06	m+H	340.044
	0.8664	344.081	1483.75	1138.35	1557.24	1131.97	1281.87	696.858	13.5348	15.4495	0	11.6894	11.8987	0	14.3833	0	20.5433	0	0	18.1659	344.081	non-polar phase_positive ionization	3.5513e-06	m+H	345.088
	0.7136	345.091	304.236	279.55	362.656	401.181	386.533	244.415	5.9618	0	0	4.7087	11.0045	7.5892	0	0	3.9919	0	0	0	345.091	non-polar phase_positive ionization	2.4603e-06	m+H	346.098
	0.8725	348.055	1446.97	1281.19	1527.72	1319.23	1255.55	875.972	45.8225	33.4177	43.944	0	0	21.5491	29.9862	15.4722	30.4505	27.1118	23.1356	28.1071	348.055	non-polar phase_positive ionization	1.6257e-07	m+H	349.063
	5.1386	354.039	44.2021	34.4304	53.398	39.8489	30.1469	43.3819	0	0	0	0	0	0	0	0	0	0	0	0	354.039	polar phase_negative ionization	3.1185e-06	m-H	353.032
	0.8717	354.04	123.15	135.299	137.215	116.81	112.417	67.7555	0	9.1139	10.1266	0	0	0	12.1519	0	0	0	0	0	354.04	non-polar phase_negative ionization	5.2492e-07	m-H	353.033
	0.7624	355.049	65.9646	62.6799	70.5648	74.5864	66.0386	38.716	0	0	6.076	0	0	0	0	8.1013	0	0	0	0	355.049	non-polar phase_negative ionization	3.2955e-06	m-H	354.042
	4.9648	359.07	96.1161	122.289	127.482	102.415	73.493	66.656	0	0	0	0	0	0	0	0	0	0	0	0	359.07	polar phase_positive ionization	7.4859e-07	m+H	360.077
	4.9651	360.075	95.9678	126.395	143.684	122.064	82.5577	79.9357	0	0	0	0	0	0	0	0	0	0	0	0	360.075	polar phase_positive ionization	3.8363e-06	m+H	361.083
	4.9141	364.055	97.6365	76.9698	85.3771	97.1064	62.3889	50.2365	0	0	0	0	0	0	0	0	0	0	0	0	364.055	polar phase_positive ionization	8.1992e-06	m+H	365.062
	6.6724	382.234	51.0556	49.7591	53.5044	59.7468	49.1601	57.3878	0	0	0	0	0	0	0	0	0	0	0	0	382.234	polar phase_negative ionization	4.2957e-10	m-H	381.227
	3.5038	390.154	598.473	510.491	537.776	351.741	552.292	308.831	72.4585	0	62.6612	0	61.5758	0	77.2723	0	0	0	0	0	390.154	polar phase_positive ionization	7.7168e-06	m+H	391.161
	2.9447	394.199	58.1003	92.0022	76.1779	47.9877	61.1502	35.3195	0	0	0	0	0	0	0	0	0	0	0	6.4835	394.199	non-polar phase_negative ionization	5.384e-06	m-H	393.191
	6.6903	394.361	281.079	431.792	333.66	464.541	360.639	313.278	0	0	0	0	0	0	0	0	0	0	0	0	394.361	non-polar phase_positive ionization	2.6639e-06	m+H	395.368
	0.8986	399.038	191.575	204.214	207.527	184.877	169.833	130.983	16.2025	0	11.1392	11.5692	12.1519	16.487	0	0	0	0	0	0	399.038	non-polar phase_negative ionization	1.5404e-08	m-H	398.03
	0.8786	401.029	37.9258	23.2298	38.0671	39.8624	30.7992	39.2116	0	0	0	0	0	0	0	0	0	8.1013	0	0	401.029	non-polar phase_positive ionization	4.8749e-06	m+H	402.036
	1.0413	401.053	155.784	96.1642	130.128	84.289	113.332	101.498	0	0	0	0	0	0	0	0	0	0	0	0	401.053	non-polar phase_negative ionization	1.342e-06	m-H	400.046
	2.0548	504.236	101.336	96.8067	72.2866	120.615	89.3626	91.1821	0	0	0	4.8828	0	0	0	0	0	0	0	0	504.236	non-polar phase_positive ionization	6.0147e-07	m+H	505.244
	0.8797	516.141	158.383	165.564	171.574	147.362	166.207	80.3764	0	0	0	0	0	2.8119	0	0	0	0	0	0	516.141	non-polar phase_negative ionization	2.0376e-06	m-H	515.134
	6.3848	520.374	74.4662	59.8069	62.7824	62.4959	97.0414	66.917	0	0	0	0	0	0	0	0	0	0	4.698	0	520.374	non-polar phase_negative ionization	1.3768e-06	m-H	519.367
	6.4403	520.376	1039.18	734.356	784.432	905.298	1215.12	716.337	0	0	0	0	0	0	0	0	0	0	0	0	520.376	non-polar phase_positive ionization	7.0321e-06	m+NH4	538.41
	6.4246	520.377	168.368	119.854	120.53	157.924	191.564	108.638	0	0	0	0	0	0	0	0	0	0	0	0	520.377	non-polar phase_negative ionization	6.1224e-06	m+FA-H	565.375
	4.9066	534.363	61.0044	105.286	92.121	89.866	80.3242	110.876	0	0	0	0	0	0	0	0	0	0	0	0	534.363	non-polar phase_positive ionization	3.3892e-06	m+H	535.37
	3.8241	540.339	235.553	225.377	188.566	174.899	144.608	147.939	0	0	0	0	0	0	0	0	0	0	0	0	540.339	non-polar phase_positive ionization	1.1365e-08	m+H	541.346
	0.8803	541.081	106.209	90.1962	114.593	85.1146	115.481	70.4206	0	0	0	0	0	0	0	0	0	0	0	0	541.081	non-polar phase_negative ionization	7.0435e-07	m-H	540.073
	0.8849	543.081	72.5818	60.4272	74.3747	64.6062	73.1817	48.7094	0	0	0	0	0	0	0	0	0	0	0	0	543.081	non-polar phase_negative ionization	1.3057e-07	m-H	542.074
	1.9366	554.307	204.501	166.008	216.947	106.019	156.789	144.937	0	4.357	0	0	0	0	0	8.0274	0	0	10.8031	0	554.307	non-polar phase_positive ionization	2.9646e-07	m+H	555.314
	0.8888	561.141	242.156	236.108	247.625	214.098	234.343	131.247	0	0	0	0	0	0	0	0	0	0	0	0	561.141	non-polar phase_negative ionization	3.9802e-07	m-H	560.134
	5.5911	598.369	350.808	285.906	268.116	279.576	339.726	476.92	7.8795	6.931	0	0	10.6613	0	13.4719	0	10.1511	0	0	0	598.369	non-polar phase_negative ionization	4.4543e-06	m-H	597.361
	2.1261	605.33	32.8179	22.893	24.8896	30.6973	35.462	34.2628	3.5621	0	0	0	0	0	0	0	0	0	2.8845	0	605.33	non-polar phase_negative ionization	9.4938e-08	m-H	604.323
	4.346	606.362	48.719	58.5954	58.154	60.4531	59.4485	54.2475	0	0	0	10.461	0	7.9978	0	0	0	0	0	0	606.362	non-polar phase_negative ionization	6.673e-09	m-H	605.355
	8.415	616.504	100.796	131.924	71.9057	147.883	133.603	145.552	0	0	0	0	0	0	0	0	0	0	0	0	616.504	non-polar phase_positive ionization	6.0147e-07	m+Na	639.494
	8.411	616.505	127.066	207.702	107.181	210.797	195.755	193.729	0	0	0	0	0	0	0	0	0	0	0	0	616.505	non-polar phase_positive ionization	3.3568e-06	m+H	617.512
	1.972	618.324	988.323	979.038	807.054	547.777	764.756	637.762	7.9945	13.0329	0	0	0	0	0	0	0	0	0	0	618.324	non-polar phase_negative ionization	3.3334e-08	m-H	617.317
	0.7787	636.331	118.779	123.791	95.511	82.7477	128.578	96.1024	0	0	0	0	0	0	0	0	0	19.4275	0	11.2766	636.331	non-polar phase_negative ionization	1.0475e-06	m-H	635.324
	6.549	636.473	1024.78	875.684	1216.32	597.366	806.218	954.538	0	0	0	89.174	108.749	62.1675	0	0	0	162.591	85.6498	86.1167	636.473	non-polar phase_positive ionization	1.9875e-06	m+H	637.48
	5.2533	640.276	52.4662	52.0961	72.0283	48.7329	44.4114	27.9532	0	2.6633	0	0	0	0	0	0	0	0	0	0	640.276	polar phase_negative ionization	6.1043e-06	m-H	639.269
	4.3084	642.384	29.9362	47.6635	34.6538	43.2466	44.293	38.0153	0	0	0	0	0	0	0	0	0	0	5.4684	0	642.384	non-polar phase_positive ionization	9.3758e-07	m+H	643.392
	6.7006	662.488	340.329	497.848	459.598	431.41	480.111	367.142	0	0	16.7556	0	0	0	0	0	0	34.7115	0	0	662.488	non-polar phase_positive ionization	4.5753e-07	m+H	663.495
	4.6024	679.399	1817.23	1451.89	1784.07	686.544	1537.69	1123.12	0	0	0	165.598	0	0	0	0	0	0	0	0	679.399	non-polar phase_positive ionization	7.4791e-06	m+H	680.407
	8.4129	686.555	171.067	313.352	161.793	325.773	278.261	308.739	0	0	0	0	0	0	0	0	0	0	0	0	686.555	non-polar phase_positive ionization	6.9346e-06	m+H	687.562
	6.062	722.472	148.051	165.567	135.361	205.148	220.177	157.155	0	0	0	0	0	0	0	0	0	0	0	0	722.472	non-polar phase_positive ionization	1.2973e-07	m+H	723.479
	3.8697	738.383	332.802	346.149	280.072	215.348	256.485	310.792	0	47.0002	0	44.7039	0	0	25.2673	26.4068	0	51.6346	0	0	738.383	non-polar phase_negative ionization	1.0475e-06	m-H	737.376
	4.1412	759.41	134.391	140.057	135.012	87.3255	122.311	154.029	19.9633	0	17.9359	0	0	0	28.4349	0	21.6828	0	0	14.6193	759.41	non-polar phase_negative ionization	3.3444e-06	m-H	758.403
	4.7755	770.445	153.93	313.592	267.621	312.669	290.572	341.578	0	0	0	0	0	0	0	0	0	0	0	0	770.445	non-polar phase_negative ionization	1.9877e-06	m-H	769.438
	6.0962	771.502	408.369	463.258	568.706	315.683	552.544	349.269	0	0	0	0	0	0	0	0	0	0	0	0	771.502	non-polar phase_positive ionization	8.5025e-06	m+H	772.51
	4.8272	786.434	328.524	485.257	419.614	277.08	453.424	386.173	0	0	0	42.6091	35.3793	0	29.2206	19.2929	0	56.9435	46.626	57.2441	786.434	non-polar phase_negative ionization	4.0272e-06	m-H	785.427
	5.3055	789.503	370.37	331.345	361.267	232.615	290.431	358.351	151.582	88.6592	82.6159	0	0	0	114.523	122.88	136.747	0	0	0	789.503	non-polar phase_negative ionization	7.24e-07	m-H	788.496
	6.7824	800.537	304.988	383.247	347.441	323.942	379.157	337.933	0	0	0	0	0	0	0	0	0	0	0	0	800.537	non-polar phase_positive ionization	4.2671e-09	m+H	801.545
	7.0859	800.539	338.639	430.234	339.233	244.605	280.353	272.658	0	0	0	0	0	0	0	0	0	0	0	0	800.539	non-polar phase_positive ionization	2.5026e-08	m+NH4	818.573
	7.0892	800.541	239.359	351.463	289.706	254.937	266.523	277.313	37.8382	26.7817	22.815	10.3043	13.3856	13.5735	27.2738	45.5626	30.3157	0	17.3793	0	800.541	non-polar phase_positive ionization	2.8886e-07	m+Na	823.53
	7.7735	801.541	65.8516	107.166	94.1749	86.7891	104.185	103.289	0	0	0	0	0	0	0	0	0	0	0	0	801.541	non-polar phase_positive ionization	6.0147e-07	m+H	802.548
	7.7165	826.558	35.7315	27.9381	34.6265	44.9633	47.386	39.4099	0	0	4.875	0	0	0	0	0	0	0	0	0	826.558	non-polar phase_positive ionization	2.1052e-08	m+H	827.565
	7.4308	828.562	49.5201	55.5895	47.5461	56.6786	39.852	56.9603	0	1.5201	0	0	1.7663	1.3148	0	0	0	0	0	0	828.562	non-polar phase_positive ionization	1.5118e-07	m+H	829.569
	5.3	835.522	535.358	585.362	608.879	338.829	442.238	508.407	0	166.642	0	0	0	0	0	0	0	0	0	0	835.522	non-polar phase_negative ionization	7.1057e-07	m-H	834.515
	4.8092	837.513	233.328	330.198	250.176	132.985	191.197	215.811	0	0	0	0	0	0	0	0	0	0	0	0	837.513	non-polar phase_positive ionization	2.0358e-06	m+H	838.52
	3.0387	838.427	137.79	114.203	129.752	111.16	129.776	153.197	0	0	0	0	0	0	0	0	0	0	0	0	838.427	non-polar phase_positive ionization	5.5881e-08	m+H	839.435
	7.0797	846.548	373.923	492.298	476.296	519.317	372.798	398.208	35.0896	62.6827	33.133	17.7258	25.7704	34.36	30.7143	26.0592	66.1346	73.4921	50.2563	72.1298	846.548	non-polar phase_negative ionization	7.0435e-07	m-H	845.54
	6.2918	862.538	147.926	174.353	173.102	114.54	156.308	111.345	0	5.7792	0	10.1349	11.6578	10.7946	0	0	0	0	0	0	862.538	non-polar phase_negative ionization	6.5524e-08	m-H	861.531
	6.9925	870.548	161.367	203.472	238.155	198.41	135.304	143.11	0	0	0	0	0	0	0	0	0	8.2748	0	0	870.548	non-polar phase_negative ionization	1.1907e-06	m-H	869.541
	7.0755	870.588	598.674	755.505	568.309	489.544	610.49	570.648	78.8469	106.375	0	0	0	0	76.0127	0	71.2764	0	0	0	870.588	non-polar phase_positive ionization	4.1974e-07	m+H	871.596
	7.4142	874.581	157.58	196.813	165.395	194.84	114.524	180.769	0	0	4.5187	0	3.0719	5.8143	0	0	0	0	13.4705	0	874.58	non-polar phase_negative ionization	1.3827e-06	m-H	873.573
	6.9918	894.591	362.663	549.697	396.874	237.544	308.502	316.247	0	0	0	0	0	0	0	0	0	0	0	0	894.591	non-polar phase_positive ionization	2.2202e-06	m+H	895.598
	6.4399	907.574	142.149	147.312	149.031	123.721	107.762	121.62	14.793	0	0	0	0	0	0	0	0	0	0	0	907.574	non-polar phase_positive ionization	1.4299e-10	m+H	908.581
	4.1414	922.477	332.792	553.792	442.71	296.758	358.108	466.958	0	0	5.2106	4.1048	0	0	0	1.5191	1.518	0	0	0	922.477	non-polar phase_negative ionization	5.5489e-06	m-H	921.47
	6.1044	935.583	43.9482	33.0723	49.6259	34.0457	50.6438	46.3825	0	0	0	0	0	0	8.5176	0	4.2128	0	0	0	935.583	non-polar phase_negative ionization	1.9895e-06	m-H	934.575
	4.5467	938.488	1230.85	1423.47	990.734	705.346	1163.94	623.243	0	0	0	0	17.7715	0	0	0	6.977	0	0	0	938.488	non-polar phase_negative ionization	6.2302e-06	m-H	937.481
	5.6738	938.667	241.778	269.268	273.165	157.018	244.817	91.6994	0	0	0	0	0	4.0838	0	2.4947	0	0	0	0	938.667	non-polar phase_negative ionization	7.9751e-06	m-H	937.66
	5.8391	960.575	435.619	484.346	462.257	273.572	467.004	469.184	4.5117	0	0	0	10.7356	0	0	9.3432	0	0	0	0	960.575	non-polar phase_positive ionization	1.0999e-06	m+H	961.582
	6.4885	960.576	1070.78	1143.52	1351.5	817.498	1000.41	1041.15	0	0	0	0	21.4585	0	0	0	0	0	23.9569	0	960.576	non-polar phase_positive ionization	2.9199e-08	m+Na	983.566
	6.4922	960.576	512.552	357.095	490.776	286.812	407.478	395.177	0	0	0	0	0	0	0	0	0	0	0	0	960.576	non-polar phase_positive ionization	9.0628e-07	m+H	961.584
	6.489	960.577	953.403	900.895	1270.26	705.498	962.432	839.266	39.8606	0	0	33.8845	0	31.6184	46.3527	0	0	0	0	0	960.577	non-polar phase_positive ionization	8.3782e-07	m+NH4	978.611
	6.7938	962.59	299.885	285.234	275.219	253.796	303.469	297.473	0	0	0	0	0	0	0	0	0	0	0	0	962.59	non-polar phase_positive ionization	2.5429e-10	m+H	963.597
	6.7784	962.592	640.842	860.516	852.324	794.59	730.208	694.252	30.3524	0	0	27.5467	15.2682	20.8875	0	20.7574	9.765	0	39.3407	0	962.592	non-polar phase_positive ionization	4.8851e-08	m+Na	985.581
	6.7799	962.592	578.851	821.93	721.157	601.38	633.37	571.319	0	0	21.8622	0	0	0	0	0	0	0	0	0	962.592	non-polar phase_positive ionization	7.4315e-08	m+NH4	980.626
	5.6607	964.683	46.3984	43.5519	37.1585	48.1351	69.3924	46.7861	0	0	0	0	5.4205	3.7028	0	0	0	0	0	0	964.683	non-polar phase_negative ionization	1.1608e-06	m-H	963.675
	7.2973	984.645	899.262	902.416	913.363	775.752	805.272	868.874	657.566	521.371	561.044	475.369	505.612	496.237	503.204	430.904	480.263	453.874	417.973	387.168	984.645	non-polar phase_positive ionization	8.3716e-07	m+H	985.652
	6.6993	986.592	377.102	518.734	496.594	398.423	367.34	364.568	0	0	0	0	0	0	0	0	0	3.0613	0	0	986.592	non-polar phase_positive ionization	5.0384e-08	m+NH4	1004.63
	6.7123	986.595	443.338	712.364	537.845	567.941	573.143	474.366	0	0	0	0	0	0	0	0	0	0	0	0	986.595	non-polar phase_positive ionization	1.0999e-06	m+Na	1009.58
	6.2086	993.572	283.402	250.395	265.105	273.742	305.809	230.695	229.958	156.354	152.941	137.302	145.772	160.501	162.423	117.077	142.447	0	0	0	993.572	non-polar phase_negative ionization	4.9996e-06	m-H	992.565
	6.6705	994.584	43.4048	43.2767	66.2181	51.8334	78.5135	74.0466	0	0	0	0	0	0	0	0	0	0	0	0	994.584	non-polar phase_negative ionization	3.2297e-06	m-H	993.577
	7.2705	999.616	55.7168	53.4723	64.3405	54.2965	48.2168	39.0963	0	0	0	0	0	0	0	0	0	52.2552	83.5135	63.3028	999.616	non-polar phase_negative ionization	1.7952e-06	m-H	998.609
	6.4918	1006.59	3475.81	2814.63	3585.4	2151.64	3258.27	3206.35	76.4952	69.914	72.8902	36.2216	34.0531	47.5322	35.8121	49.0225	54.527	54.7404	54.4393	61.4996	1006.59	non-polar phase_negative ionization	3.5289e-07	m-H	1005.58
	6.4881	1030.63	1503.73	1468.58	2046.16	988.057	1493.37	1382.64	34.4944	0	31.2563	0	0	0	28.5069	33.6292	44.3705	25.0039	0	0	1030.63	non-polar phase_positive ionization	1.8062e-06	m+H	1031.64
	5.09	1032.55	42.5389	49.685	47.762	69.0755	62.2305	49.8067	0	0	0	0	10.2137	0	0	0	0	0	0	0	1032.55	non-polar phase_positive ionization	2.5437e-07	m+H	1033.56
	6.7833	1032.64	1234.64	1537.19	1477.21	1282.13	1307.85	1209.59	35.1246	14.9818	33.2057	20.7482	15.5842	0	28.6606	31.3277	14.4874	16.754	13.9001	19.9525	1032.64	non-polar phase_positive ionization	1.8782e-09	m+H	1033.65
	5.6586	1040.59	350.379	556.268	342.933	464.612	451.694	526.708	0	0	0	0	0	0	0	0	0	0	0	0	1040.59	non-polar phase_negative ionization	1.0988e-06	m-H	1039.58
	6.4909	1045.6	63.5727	57.2942	80.3112	37.0211	70.4414	66.5246	0	0	0	0	0	0	0	8.4004	0	0	4.0506	0	1045.6	non-polar phase_negative ionization	9.429e-06	m-H	1044.59
	6.7978	1046.66	60.2545	85.2726	87.3782	72.9153	91.3141	68.1684	0	0	0	0	0	0	0	0	0	0	0	0	1046.66	non-polar phase_positive ionization	6.364e-07	m+H	1047.67
	6.7041	1056.64	598.505	1077.7	887.493	812.494	773.491	674.934	0	5.2112	0	0	0	0	0	0	0	0	0	0	1056.64	non-polar phase_positive ionization	3.9238e-06	m+H	1057.65
	6.4255	1069.61	33.7513	32.5342	46.5415	30.4126	33.4163	23.9821	0	0	0	0	0	0	0	0	0	0	0	5.771	1069.61	non-polar phase_negative ionization	1.3787e-06	m-H	1068.6
	6.489	1078.52	66.9401	78.7644	111.248	73.821	85.9581	81.7543	0	0	0	0	6.5894	0	0	0	10.8251	0	0	0	1078.52	non-polar phase_negative ionization	1.9923e-06	m-H	1077.51
	6.5003	1106.51	62.3746	58.2404	99.7595	63.1078	66.4232	71.9398	0	3.0971	0	0	0	3.7479	0	0	0	0	0	0	1106.51	non-polar phase_negative ionization	4.7634e-06	m-H	1105.51
	6.4759	1194.67	42.8746	58.6628	40.5063	55.0084	68.8528	47.0934	0	0	0	0	0	0	0	0	1.2779	0	0	0	1194.67	non-polar phase_negative ionization	1.0895e-06	m-H	1193.66
	6.5123	59.7324	63.0366	47.0319	70.7233	26.1004	43.153	34.0652	0	0	0	0	0	0	0	0	0	0	0	0	59.7324	non-polar phase_negative ionization	1.6164e-06	m-H	58.7251
	0.5569	183.569	527.827	576.732	357.935	205.81	335.805	290.362	0	0	0	0	0	0	0	0	0	0	19.5281	0	183.569	non-polar phase_positive ionization	6.5997e-06	m+H	184.576
	1.7848	222.124	691.743	482.728	645.569	175.378	243.035	114.037	0	0	0	0	0	0	0	0	0	0	0	18.8965	222.124	non-polar phase_positive ionization	1.2477e-06	m+H	223.131
	4.2556	237.101	578.011	436.663	626.195	124.529	225.686	96.6177	0	0	0	0	0	0	0	0	12.2724	0	0	0	237.101	polar phase_positive ionization	1.9148e-06	m+H	238.108
	2.1275	244.13	81.0126	68.8608	53.0251	30.4344	44.557	44.557	0	0	0	0	0	0	0	0	0	0	0	0	244.13	non-polar phase_negative ionization	1.2629e-06	m-H	243.123
	0.5328	344.123	203.492	233.571	141.297	51.2563	63.3886	67.8943	0	6.0564	11.2606	0	0	7.4742	10.7994	14.4114	0	10.2561	0	6.2479	344.123	non-polar phase_positive ionization	7.7741e-06	m+H	345.131
	0.5832	385.022	49.2599	57.3064	65.5421	37.8702	33.3901	16.7195	6.6243	2.7288	0	0	0	0	0	0	0	0	0	0	385.022	non-polar phase_negative ionization	2.2645e-06	m-H	384.015
	0.5875	413.017	49.3236	52.2747	47.9874	35.1602	32.8837	21.7858	0	0	7.384	0	0	0	0	0	0	0	0	0	413.017	non-polar phase_negative ionization	8.4265e-08	m-H	412.01
	5.1318	416.22	401.843	326.392	303.096	148.594	123.405	265.166	0	0	0	0	0	0	0	0	0	0	0	0	416.22	polar phase_negative ionization	8.2996e-06	m-H	415.213
	4.1604	460.191	219.953	205.036	270.31	87.0089	140.377	60.0018	12.4083	0	8.5603	0	0	0	5.3055	0	0	0	0	0	460.191	non-polar phase_positive ionization	2.4886e-06	m+H	461.198
	4.1633	481.703	77.6451	77.9747	92.0723	32.5209	43.5443	34.4304	7.0886	0	0	0	0	0	0	0	0	0	2.0253	0	481.703	non-polar phase_positive ionization	2.1052e-08	m+H	482.71
	4.1567	502.218	53.6071	64.2912	71.2134	24.7413	40.8464	14.8771	0	0	6.6111	0	0	0	0	0	0	0	0	0	502.218	non-polar phase_positive ionization	6.1249e-06	m+H	503.225
	6.4891	507.252	82.3003	58.108	59.1294	32.2633	32.0717	17.7321	0	0	0	0	0	0	0	0	0	0	0	0	507.252	non-polar phase_positive ionization	3.1805e-06	m+H	508.259
	6.477	527.755	139.217	98.4968	92.0624	57.5719	61.9926	32.6268	0	0	0	0	0	0	0	0	0	0	3.038	0	527.755	non-polar phase_positive ionization	8.8064e-06	m+H	528.763
	4.1613	542.359	1771.83	1223.49	1653.93	344.327	787.036	314.805	0	0	17.4546	0	0	0	34.8623	0	0	0	0	0	542.359	non-polar phase_positive ionization	5.7617e-06	m+H	543.366
	5.2468	544.379	760.93	955.176	851.387	255.005	354.459	141.051	72.3902	0	43.8345	42.1281	0	50.994	57.9277	0	0	33.0657	0	0	544.379	non-polar phase_positive ionization	4.8597e-07	m+H	545.386
	3.8579	567.317	39.2027	40.4139	42.6084	10.0544	24.3093	17.4185	0	3.6213	0	0	0	0	0	0	2.2907	0	0	0	567.317	non-polar phase_positive ionization	4.899e-07	m+H	568.324
	3.6779	568.325	140.867	145.76	166.588	49.2808	75.8967	59.6208	0	9.925	18.5293	20.6879	0	0	0	0	0	33.3242	0	35.2668	568.325	non-polar phase_positive ionization	1.7027e-06	m+H	569.332
	0.6962	570.269	46.3102	38.9778	47.4568	21.8985	14.5584	7.7054	0	0	0	0	0	13.1162	0	0	0	0	0	0	570.269	non-polar phase_positive ionization	7.4157e-06	m+H	571.276
	4.1297	593.368	358.002	430.398	392.257	183.303	209.509	336.11	9.1821	0	0	9.2051	0	0	2.5316	0	0	5.7728	0	0	593.368	non-polar phase_positive ionization	1.2907e-06	m+H	594.375
	3.2702	594.341	199.167	254.152	195.497	34.6237	70.6338	86.9075	0	0	25.1436	30.4893	0	0	0	0	0	0	0	0	594.341	non-polar phase_positive ionization	2.2822e-06	m+H	595.348
	4.23	621.392	107.617	141.641	110.647	0	40.3891	45.2621	0	0	0	0	0	0	0	0	0	0	1.5407	0	621.392	non-polar phase_positive ionization	7.4157e-06	m+H	622.4
	9.8631	648.495	247.578	224.049	189.655	84.03	68.4757	46.7173	0	0	0	0	0	0	0	0	0	0	7.3865	0	648.495	polar phase_positive ionization	1.0998e-07	m+Na	671.485
	6.438	661.467	267.502	238.886	300.88	110.324	172.576	205.758	34.4256	42.2478	0	0	0	0	22.5487	32.4688	23.9868	35.5096	0	0	661.467	non-polar phase_positive ionization	3.6504e-06	m+H	662.474
	0.5507	666.283	215.88	229.936	218.373	32.1919	116.497	43.6542	34.5256	23.6053	33.667	43.0569	42.3861	47.5999	37.4435	31.6413	48.3381	52.2919	52.081	55.1504	666.283	non-polar phase_negative ionization	5.2329e-06	m-H	665.275
	8.8704	672.451	199.635	177.931	155.282	70.3701	55.4342	0	0	0	0	0	0	0	0	0	0	0	0	0	672.451	polar phase_positive ionization	4.5069e-06	m+NH4	690.485
	5.0295	674.378	311.669	338.633	309.132	69.1489	111.572	79.7397	0	0	0	0	0	0	0	0	0	0	0	0	674.378	non-polar phase_negative ionization	3.2229e-10	m-H	673.371
	3.7849	676.37	111.979	93.7239	116.646	33.7067	85.4482	50.5692	0	0	0	0	0	21.0791	0	0	0	0	0	0	676.37	non-polar phase_negative ionization	9.7828e-06	m-H	675.362
	5.6938	682.427	1181.39	1247.66	1482.12	726.977	923.556	357.663	68.5061	0	0	0	0	0	0	102.736	95.7026	86.8344	0	0	682.427	non-polar phase_positive ionization	6.1181e-06	m+Na	705.417
	0.5392	684.295	270.4	274.246	313.539	38.6007	143.614	55.6774	0	0	0	0	14.1827	0	0	15.2451	0	0	0	0	684.295	non-polar phase_negative ionization	1.0988e-06	m-H	683.288
	4.6326	700.374	625.357	525.768	637.182	238.484	413.653	153.193	0	0	0	0	0	0	0	0	0	0	0	0	700.374	non-polar phase_positive ionization	3.4187e-06	m+H	701.381
	3.8336	702.395	963.7	1002.54	968.429	183.462	396.419	312.555	0	10.7066	15.2471	0	0	0	21.6672	0	0	0	0	0	702.395	non-polar phase_positive ionization	5.8675e-09	m+H	703.402
	4.1609	704.41	4089.85	3540	3622.33	1042.11	2073.55	864.664	32.0573	48.756	0	154.452	142.661	150.023	88.1195	34.3246	105.766	136.3	111.397	186.186	704.41	non-polar phase_positive ionization	6.7423e-07	m+H	705.417
	4.8444	704.417	878.611	957.836	1120.66	220.206	384.384	117.005	0	0	47.5262	0	38.2076	0	41.3862	39.909	31.653	0	0	0	704.417	non-polar phase_positive ionization	5.8971e-07	m+Na	727.407
	5.2258	706.427	892.464	1324.97	1117.02	393.987	543.467	195.9	0	0	0	0	0	0	0	0	0	0	0	0	706.427	non-polar phase_positive ionization	4.8749e-06	m+NH4	724.461
	3.6871	710.388	1246.06	1083.77	1326.97	405.232	722.206	703.159	0	45.1599	40.7778	0	0	0	79.0484	96.1401	116.281	0	0	0	710.388	non-polar phase_positive ionization	2.8589e-07	m+H	711.395
	5.1602	712.423	246.68	297.218	257.509	83.337	116.308	28.551	0	0	0	0	0	0	0	0	0	0	0	0	712.423	non-polar phase_positive ionization	6.0147e-07	m+H	713.43
	4.2228	717.418	1348.31	1966.96	1704.43	228.089	311.545	630.401	0	0	0	0	0	0	0	0	0	0	0	0	717.418	non-polar phase_positive ionization	2.1548e-06	m+H	718.426
	5.3675	723.473	1055.64	1199.11	1348.91	342.257	530.31	641.872	295.438	0	0	174.009	191.461	207.273	232.031	222.051	242.726	162.298	0	133.89	723.473	non-polar phase_negative ionization	6.1285e-06	m-H	722.466
	5.6507	728.432	10522.2	6975.59	10403	3179.02	4412.32	2291.65	535.574	141.755	337.794	228.036	217.478	225.578	436.585	290.937	235.599	214.045	154.997	212.72	728.432	non-polar phase_negative ionization	3.4342e-06	m-H	727.425
	5.1595	730.423	306.464	403.324	365.23	133.864	150.038	52.9868	0	0	0	0	0	0	0	0	0	0	0	0	730.423	non-polar phase_positive ionization	7.726e-07	m+Na	753.412
	5.1578	730.427	4427.06	5034.92	3905	2121.89	2793.93	1023.16	0	0	10.7015	37.5731	0	0	0	0	0	0	0	0	730.427	non-polar phase_positive ionization	2.6096e-06	m+H	731.435
	5.4697	732.444	1507.23	1030.1	1435.01	398.188	522.842	141.576	0	0	35.6426	69.5888	0	71.7393	0	31.8479	0	0	0	0	732.444	non-polar phase_positive ionization	5.1539e-06	m+H	733.451
	4.869	746.388	3880.04	3384.48	4463.24	1757.87	2846.59	1797.31	0	0	0	0	0	0	0	0	0	0	0	0	746.388	non-polar phase_negative ionization	4.7473e-07	m-H	745.381
	5.2618	752.437	119.683	175.56	145.143	52.7262	69.7347	33.545	0	0	0	11.212	0	0	12.4619	0	0	0	0	0	752.437	non-polar phase_negative ionization	2.0645e-06	m+FA-2H+Na	819.417
	3.2428	756.39	591.732	703.401	607.707	0	240.893	291.204	0	0	0	0	0	0	0	0	0	0	0	0	756.39	non-polar phase_positive ionization	7.9989e-06	m+H	757.397
	3.7051	756.392	2251.68	2252.78	2340.57	725.63	1350.03	1409.2	0	79.1956	0	0	0	0	88.9724	116.715	93.5642	0	0	0	756.392	non-polar phase_negative ionization	8.8483e-08	m-H	755.385
	4.7262	760.423	1390.82	2178.85	1818.67	753.544	997.117	1382.14	0	0	0	37.6877	61.6782	0	0	0	0	0	67.2454	57.5288	760.423	non-polar phase_negative ionization	5.8794e-06	m-H	759.415
	4.6355	762.4	2207.68	2358.25	2010.78	608.961	872.29	487.488	269.435	265.328	252.651	0	64.8533	77.6943	370.402	372.694	428.6	70.2198	0	0	762.4	non-polar phase_negative ionization	1.6128e-08	m-H	761.393
	4.618	762.404	2131.21	1942.43	1840.98	339.098	1034.93	789.94	0	0	0	0	0	0	0	0	0	0	0	0	762.404	non-polar phase_positive ionization	5.6911e-07	m+H	763.411
	3.8443	766.411	1065.2	1394.99	1025.94	217.803	398.134	445.92	0	0	36.0609	0	30.471	33.9077	0	0	0	39.666	0	51.8018	766.411	non-polar phase_negative ionization	7.0435e-07	m-H	765.404
	3.9429	768.376	705.721	454.691	619.933	115.401	246.328	155.965	0	0	47.9981	55.9704	0	0	0	0	0	25.2194	0	0	768.376	non-polar phase_negative ionization	4.4543e-06	m-H	767.369
	5.1456	776.433	2954.89	3276.38	2511.83	1453.07	1728.93	827.502	33.0547	0	0	0	49.0573	0	0	0	0	0	0	0	776.433	non-polar phase_negative ionization	5.2678e-07	m-H	775.426
	5.6875	800.365	119.114	109.915	147.608	56.1497	86.4347	45.5017	0	0	0	0	0	4.032	0	0	0	0	0	0	800.365	non-polar phase_negative ionization	1.1984e-06	m-H	799.358
	3.3452	818.434	141.028	153.627	120.176	35.0594	54.0179	42.798	22.9122	0	21.7128	0	0	0	0	0	0	0	13.3578	0	818.434	non-polar phase_positive ionization	3.7334e-07	m+H	819.441
	3.1466	820.409	231.702	221.342	154.491	109.565	125.712	126.546	20.4985	13.8244	0	18.1887	0	0	0	0	0	0	0	0	820.409	non-polar phase_negative ionization	8.7048e-07	m-H	819.401
	3.165	854.424	213.216	194.215	190.121	70.5368	139.482	141.675	0	0	0	0	0	0	0	0	30.4539	0	0	0	854.424	non-polar phase_positive ionization	1.6584e-06	m+H	855.431
	3.3427	864.433	238.79	230.171	213.93	59.4881	113.621	76.029	0	0	0	0	0	8.6303	0	13.1216	5.6958	3.6665	0	0	864.433	non-polar phase_negative ionization	2.3274e-08	m-H	863.426
	4.1375	866.462	980.164	848.045	1019.57	276.222	562.373	209.575	0	0	0	0	0	0	0	0	0	0	0	0	866.462	non-polar phase_positive ionization	1.5999e-06	m+NH4	884.496
	4.1433	889.449	336.598	316.847	339.104	96.938	198.35	90.3289	0	0	0	0	3.4522	0	0	9.7475	0	0	0	4.652	889.449	non-polar phase_positive ionization	4.3912e-07	m+H	890.457
	4.1045	890.462	2383.9	1554.07	1958.86	351.219	863.503	274.549	7.4447	0	0	0	0	0	0	0	0	0	0	0	890.462	non-polar phase_positive ionization	9.076e-06	m+H	891.47
	3.256	898.453	722.21	836.735	685.757	0	267.023	311.345	0	0	0	0	0	0	0	0	0	0	31.0508	36.9787	898.453	non-polar phase_positive ionization	5.5883e-06	m+H	899.461
	4.176	912.47	32572.1	25877.3	25428.3	6023.52	16614	4402.63	462.026	267.445	403.705	73.3513	73.6869	78.5849	487.721	334.191	194.144	68.787	37.8094	81.8627	912.47	non-polar phase_negative ionization	8.1388e-06	m-H	911.462
	4.1748	912.475	217.561	199.298	207.649	88.379	141.392	77.9706	7.6999	0	11.2671	0	0	0	13.0155	0	0	0	0	2.3505	912.475	non-polar phase_negative ionization	1.26e-07	m+FA-2H+Na	979.456
	4.7353	916.5	884.314	842.439	897.862	359.369	605.14	433.972	0	0	0	0	40.3147	0	0	0	0	0	0	0	916.5	non-polar phase_negative ionization	3.0862e-08	m-H	915.493
	2.917	924.468	120.119	120.496	135.945	30.1339	75.0147	27.7367	0	0	0	6.3592	0	0	0	0	0	6.4033	8.5117	0	924.468	non-polar phase_positive ionization	2.506e-06	m+H	925.475
	4.1147	936.472	2793.19	2078.26	2129.71	484.178	1124.47	435.028	0	0	0	45.3824	43.193	38.0424	0	0	32.7765	0	40.5201	0	936.472	non-polar phase_negative ionization	2.2023e-06	m-H	935.464
	4.1931	936.515	612.041	559.322	593.385	183.572	349.588	147.742	0	0	0	49.7701	0	80.1309	0	0	0	54.2415	51.9352	43.8828	936.515	non-polar phase_positive ionization	1.0498e-06	m+H	937.522
	4.8307	940.503	526.547	372.828	370.654	156.459	289.186	234.5	11.331	0	0	0	0	0	0	0	4.685	0	0	9.8193	940.503	non-polar phase_negative ionization	3.4799e-06	m-H	939.496
	3.2818	944.464	4006.71	4651.92	3512.95	877.868	1790.34	2004.25	0	0	0	0	0	0	0	123.396	0	0	0	0	944.464	non-polar phase_negative ionization	5.643e-07	m-H	943.457
	4.1667	966.392	101.134	119.305	92.7457	52.3965	79.7211	34.3943	0	0	5.4565	0	0	0	0	0	3.588	0	0	0	966.392	non-polar phase_negative ionization	2.7983e-06	m+FA-H	1011.39
	6.4157	1030.59	1607.67	1366.07	1933.66	701.556	1137.44	1180.8	0	0	0	0	0	0	0	0	0	0	0	0	1030.59	non-polar phase_negative ionization	1.0897e-06	m-H	1029.58
	9.289	1047.61	127.136	152.706	205.087	51.6682	28.381	38.3675	7.3381	0	0	0	0	0	0	0	0	0	0	0	1047.61	polar phase_negative ionization	9.4148e-06	m-H	1046.6
	6.416	1130.52	37.3005	28.0469	40.8234	15.8691	19.8205	26.728	0	0	2.0253	0	7.9777	0	0	0	0	1.5117	0	0	1130.52	non-polar phase_negative ionization	5.8488e-06	m-H	1129.51
	4.2669	237.098	57.1189	83.2651	98.3341	0	0	0	0	0	0	0	0	0	0	0	0	0	0	0	237.098	polar phase_negative ionization	8.9274e-06	m-H	236.091
	1.7912	367.049	33.168	31.3846	27.3418	0	0	0	0	0	0	0	0	0	0	0	0	0	0	0	367.049	non-polar phase_positive ionization	1.3022e-09	m+H	368.056
	0.8932	397.032	31.8741	34.0432	30.638	0	0	12.4224	0	3.038	0	0	0	0	0	0	0	0	0	0	397.032	non-polar phase_negative ionization	2.0456e-06	m-H	396.025
	1.9771	416.185	40.5063	44.557	28.3544	0	0	0	0	0	0	0	0	0	0	0	0	0	0	0	416.185	non-polar phase_negative ionization	1.0763e-06	m-H	415.178
	5.9523	449.24	39.9193	46.4356	35.6143	11.4492	0	0	0	0	0	0	0	0	0	0	0	0	0	0	449.24	non-polar phase_positive ionization	1.2076e-06	m+H	450.248
	4.1409	452.205	37.647	36.8775	38.7567	0	0	0	0	0	0	0	0	0	0	0	0	0	0	0	452.205	non-polar phase_positive ionization	1.0672e-15	m+H	453.212
	3.1447	468.195	41.9537	52.198	49.4768	0	0	0	0	0	0	0	0	0	0	0	0	0	0	0	468.195	non-polar phase_positive ionization	4.2671e-09	m+H	469.202
	2.791	472.246	182.234	162.601	181.421	35.9759	66.8481	0	0	5.4658	0	0	0	0	0	0	0	0	0	0	472.246	non-polar phase_positive ionization	9.3421e-07	m+Na	495.235
	2.4451	488.24	47.8547	49.6202	31.4388	0	0	0	0	0	0	0	0	0	0	0	0	0	0	0	488.24	non-polar phase_negative ionization	1.5529e-06	m-H	487.233
	4.8236	542.36	1464.5	1042.17	1293.46	208.633	468.901	158.775	52.7548	33.2356	39.5658	0	0	0	47.3094	57.3573	46.5905	46.7547	0	0	542.36	non-polar phase_positive ionization	1.79e-06	m+H	543.367
	3.5473	564.259	93.626	92.1664	99.1395	0	24.666	0	0	0	0	0	0	0	0	0	0	0	0	0	564.259	non-polar phase_positive ionization	9.0018e-08	m+H	565.266
	0.7895	568.255	44.5115	36.6159	46.7845	15.2734	0	0	0	0	0	0	0	0	0	0	0	0	0	0	568.255	non-polar phase_positive ionization	3.8079e-06	m+H	569.263
	3.8325	576.326	62.1359	57.0874	64.0305	0	0	0	0	0	0	0	0	0	0	0	0	0	0	0	576.326	non-polar phase_positive ionization	1.1814e-11	m+H	577.333
	3.4342	590.269	53.1411	45.566	46.8456	4.9891	19.066	0	3.038	0	0	0	0	2.8012	0	0	3.4922	0	1.5619	4.2177	590.269	non-polar phase_positive ionization	3.6498e-06	m+H	591.276
	3.856	594.338	275.583	238.586	275.877	35.3398	69.4773	65.8727	0	31.4804	0	31.7085	40.449	0	0	53.0948	0	0	39.12	0	594.338	non-polar phase_positive ionization	2.0305e-06	m+H	595.346
	1.8137	602.298	30.6496	38.4799	44.2368	0	0	0	0	2.1201	0	0	0	0	0	0	0	0	0	0	602.298	non-polar phase_positive ionization	3.3996e-07	m+H	603.305
	3.4334	604.288	61.8528	73.4811	65.7247	0	0	0	3.7745	0	0	0	0	0	0	0	0	0	0	0	604.288	non-polar phase_positive ionization	9.7815e-10	m+H	605.296
	5.9717	614.353	192.984	158.158	181.414	0	0	0	0	8.6912	0	0	0	0	0	0	0	0	35.3847	0	614.353	non-polar phase_positive ionization	9.0109e-08	m+Na	637.342
	5.9347	614.357	1551.98	1313.66	943.998	294.418	200.654	38.7877	0	0	0	0	0	0	0	0	0	45.4837	39.3756	0	614.357	non-polar phase_negative ionization	5.314e-06	m-H	613.35
	4.796	622.308	90.3975	121.19	130.227	0	0	0	0	0	0	0	0	0	0	0	0	0	0	0	622.308	polar phase_positive ionization	3.2719e-07	m+H	623.316
	4.6504	628.339	66.2944	82.6914	59.6349	0	0	0	18.4418	0	0	0	0	0	0	0	0	0	0	0	628.339	non-polar phase_positive ionization	2.3808e-06	m+H	629.346
	5.9486	631.403	184.444	178.079	215.439	65.4578	0	0	0	0	29.6579	0	0	0	0	0	0	0	0	0	631.403	non-polar phase_positive ionization	3.7964e-06	m+H	632.41
	0.7883	632.284	64.4089	58.1339	52.937	0	0	0	0	0	0	0	0	0	0	0	0	0	0	0	632.284	non-polar phase_negative ionization	7.8055e-10	m-H	631.276
	2.1955	634.318	199.052	276.808	219.65	0	34.9799	0	0	0	0	0	0	0	0	0	0	0	2.8136	0	634.318	non-polar phase_negative ionization	3.7308e-07	m-H	633.311
	9.0245	636.481	79.0135	114.015	75.8824	0	0	0	0	0	0	0	0	0	0	0	0	0	0	0	636.481	polar phase_positive ionization	3.0073e-06	m+H	637.488
	4.396	637.389	219.107	251.46	244.855	26.8027	25.4516	70.0046	0	0	0	0	36.2472	0	0	0	0	0	0	0	637.389	non-polar phase_positive ionization	1.0244e-07	m+H	638.396
	9.9263	638.361	44.1861	71.3766	55.2416	0	0	0	1.7926	0	0	0	0	0	0	0	0	0	0	0	638.361	polar phase_positive ionization	3.5381e-06	m+NH4	656.394
	9.896	638.37	75.7248	78.0959	109.667	0	0	0	0	5.8129	0	0	0	0	5.3583	0	0	0	0	0	638.37	polar phase_positive ionization	1.9148e-06	m+Na	661.359
	5.1513	645.404	35.9038	39.4478	33.8211	0	0	0	0	0	0	0	0	0	0	0	0	0	0	0	645.404	non-polar phase_positive ionization	1.6106e-10	m+H	646.412
	0.6281	653.294	37.7056	36.5783	32.1197	5.9696	0	0	6.6531	0	0	0	0	0	0	5.0368	0	0	8.3576	0	653.294	non-polar phase_positive ionization	3.3892e-06	m+H	654.302
	4.0433	656.373	34.6542	40.5393	38.982	3.7018	0	0	2.9399	0	0	0	0	0	0	1.0481	0	0	0	0	656.373	non-polar phase_positive ionization	4.2671e-09	m+H	657.38
	4.3351	657.368	59.2315	68.9988	92.1033	0	0	0	0	0	0	0	0	0	0	0	1.3921	0	0	0	657.368	non-polar phase_positive ionization	2.2458e-06	m+H	658.375
	1.5648	675.337	54.7982	43.8529	62.2277	6.6137	0	10.9999	0	0	0	0	0	0	0	0	0	0	0	1.9441	675.337	non-polar phase_negative ionization	5.643e-07	m-H	674.33
	4.8468	678.321	45.681	46.4402	49.3909	10.8373	0	0	0	6.0853	4.3999	0	0	0	0	0	4.1166	0	0	0	678.321	non-polar phase_negative ionization	9.0367e-08	m-H	677.314
	9.8823	678.398	58.0199	93.157	86.9803	0	0	0	0	0	0	0	0	0	0	0	0	0	0	4.6501	678.398	polar phase_positive ionization	3.3303e-06	m+NH4	696.432
	4.3626	683.407	148.52	156.997	148.717	6.8518	0	33.9735	0	0	0	0	0	0	0	0	0	0	0	0	683.407	non-polar phase_negative ionization	7.6423e-09	m-H	682.399
	5.0828	685.433	19817.8	15731.6	16909.9	1450.83	2974.77	1469.28	0	0	0	0	0	0	0	0	0	0	0	0	685.433	non-polar phase_positive ionization	2.1052e-08	m+H	686.44
	9.2289	686.473	212.952	208.618	173.869	30.6649	37.7972	27.3134	0	0	0	0	0	0	0	0	0	0	0	0	686.473	polar phase_positive ionization	5.6466e-09	m+NH4	704.507
	9.2311	686.48	366.94	312.713	263.817	75.6943	61.5217	64.4897	0	8.567	0	0	0	0	0	0	0	0	0	0	686.48	polar phase_positive ionization	1.6842e-07	m+Na	709.469
	5.2306	688.424	1370.01	1044.24	961.892	0	0	0	0	0	0	0	0	0	0	0	0	0	0	0	688.424	non-polar phase_positive ionization	4.9208e-07	m+H	689.431
	8.8706	690.474	93.542	97.4952	65.7527	0	0	0	0	0	0	0	0	0	0	0	0	0	0	0	690.474	polar phase_positive ionization	8.1987e-07	m+H	691.481
	3.7575	692.377	398.426	401.287	409.453	148.504	0	0	0	0	33.3765	26.9747	0	0	0	8.2609	31.5225	71.1243	0	53.4266	692.377	non-polar phase_positive ionization	5.8164e-06	m+H	693.384
	4.9525	692.406	159.084	212.616	218.118	0	40.9943	0	0	13.8783	0	0	0	0	0	0	0	0	0	0	692.406	non-polar phase_positive ionization	1.1397e-06	m+H	693.413
	4.866	701.401	38.4612	37.7871	41.2267	0	0	0	0	0	0	0	0	0	0	0	0	0	7.8179	0	701.401	non-polar phase_negative ionization	8.1814e-09	m-H	700.394
	4.0333	702.379	103.129	143.481	104.24	26.4406	31.5791	20.0057	0	16.6122	0	0	0	0	0	0	0	0	0	0	702.379	non-polar phase_negative ionization	1.1682e-06	m-H	701.371
	4.3734	702.404	441.795	605.614	519.083	152.004	182.593	0	0	44.3264	0	31.7452	0	16.1515	0	0	61.0418	0	0	0	702.404	non-polar phase_negative ionization	5.8023e-06	m+FA-2H+Na	769.384
	4.8232	704.412	31896.9	23090.8	26696.7	2177.44	10662	1883.92	465.821	186.348	431.324	187.161	213.96	169.257	527.83	506.696	515.649	228.488	212.606	211.914	704.412	non-polar phase_positive ionization	4.9157e-06	m+H	705.419
	4.8069	704.416	1821.89	1476.76	1793.31	316.432	683.034	0	0	0	0	0	0	0	260.497	0	234.544	0	0	0	704.416	non-polar phase_positive ionization	5.4718e-06	m+NH4	722.45
	5.2419	706.431	13636.8	21238.8	14678.2	2889.47	4100.32	1365.83	383.664	185.367	315.571	110.098	100.504	0	366.958	225.79	0	0	0	0	706.431	non-polar phase_positive ionization	8.768e-06	m+H	707.438
	3.6898	710.381	59.2906	45.1611	67.5764	0	0	0	0	0	17.1021	0	0	0	0	0	0	0	0	0	710.381	non-polar phase_positive ionization	7.5667e-06	m+Na	733.371
	0.7285	715.296	36.226	51.5792	45.0108	0	8.3238	0	0	4.0086	0	0	0	0	0	0	0	0	0	0	715.296	non-polar phase_negative ionization	7.9504e-07	m-H	714.288
	9.9291	722.345	52.1559	54.5804	46.2762	0	0	0	0	0	0	0	0	0	0	0	0	0	0	0	722.345	polar phase_positive ionization	3.5991e-10	m+H	723.352
	4.4353	725.374	73.5835	69.3948	89.6909	0	10.7792	0	4.0468	0	0	0	0	0	0	0	0	0	0	0	725.374	non-polar phase_positive ionization	1.2973e-07	m+H	726.382
	5.0705	731.436	3434.58	2832.18	3582.11	460.828	838.934	532.002	0	0	0	0	0	0	0	0	0	0	0	0	731.436	non-polar phase_negative ionization	1.8619e-08	m-H	730.429
	3.9212	736.4	782.882	1039.47	1070.17	87.2368	239.4	251.276	83.8637	0	0	101.401	0	0	0	0	0	0	0	0	736.4	non-polar phase_positive ionization	1.1396e-06	m+H	737.407
	4.9487	738.418	131.773	151.949	162.017	0	17.0868	0	0	0	0	0	0	0	0	0	0	0	0	0	738.418	non-polar phase_negative ionization	7.4761e-09	m-H	737.411
	3.3081	739.406	268.354	212.163	252.61	0	42.6794	66.8848	0	0	0	0	0	0	0	35.1601	0	0	0	0	739.406	non-polar phase_positive ionization	9.3421e-07	m+H	740.413
	6.0281	739.473	37.6782	30.1804	30.7598	0	0	0	0	0	0	0	0	0	0	0	0	0	0	0	739.473	non-polar phase_positive ionization	1.3806e-08	m+H	740.481
	3.431	744.408	433.987	344.351	359.647	0	147.854	0	0	0	0	0	0	0	0	0	0	0	0	0	744.408	non-polar phase_positive ionization	6.9195e-06	m+H	745.415
	4.8301	750.417	20258.9	14490	18927.3	1568.65	3883.06	1657.12	429.71	226.375	364.146	0	0	0	453.257	442.259	390.81	0	0	0	750.416	non-polar phase_negative ionization	2.6308e-07	m-H	749.409
	4.8165	750.421	176.033	152.647	186.201	0	61.2112	13.0395	0	0	0	0	0	9.4347	27.9122	0	0	0	5.681	0	750.421	non-polar phase_negative ionization	2.2862e-06	m+FA-2H+Na	817.401
	4.8277	751.418	9006.34	6700.48	7690.96	655.755	1731.81	682.171	196.822	136.542	36.5044	0	0	10.877	202.373	34.5479	184.202	0	0	14.1425	751.418	non-polar phase_negative ionization	1.1954e-07	m-H	750.411
	5.2362	752.434	9193.91	11844.7	9935.78	2119.29	2861.75	920.14	255.987	105.671	215.962	39.6332	30.1241	0	264.072	183.925	0	32.3428	0	30.4837	752.434	non-polar phase_negative ionization	9.4938e-08	m-H	751.426
	4.1859	753.418	713.459	439.36	617.229	37.9679	113.973	47.8647	12.8418	10.18	0	0	0	0	0	0	5.5483	0	0	0	753.418	non-polar phase_negative ionization	2.8755e-06	m-H	752.411
	4.5955	755.424	395.767	535.674	404.932	63.3123	78.8983	40.6825	44.6706	38.6742	47.0049	22.1149	31.9333	0	63.5608	47.2443	44.8891	45.8388	0	47.8378	755.424	non-polar phase_negative ionization	7.8934e-07	m-H	754.417
	3.4274	762.415	259.79	241.352	252.519	41.4874	0	0	0	0	4.7798	14.5901	0	2.814	0	0	0	0	8.0617	0	762.415	non-polar phase_positive ionization	4.2671e-09	m+H	763.423
	3.4343	762.417	181.521	184.272	195.834	34.3218	63.1772	0	0	0	0	0	0	0	0	0	0	0	0	0	762.417	non-polar phase_positive ionization	2.5325e-07	m+NH4	780.451
	5.6532	766.471	69.0939	106.948	82.9984	0	0	0	0	0	0	0	0	0	0	0	0	0	0	0	766.471	non-polar phase_positive ionization	1.6904e-06	m+H	767.478
	5.4377	768.424	99.2761	73.5367	98.7137	0	0	0	20.8936	0	0	0	0	0	0	0	0	0	9.3214	0	768.424	non-polar phase_negative ionization	1.0699e-06	m-H	767.416
	3.2115	769.404	82.5013	64.5824	75.9136	0	0	0	0	0	0	0	0	0	0	0	0	0	0	0	769.404	non-polar phase_negative ionization	6.6792e-09	m-H	768.397
	4.7537	774.419	1710.98	1059.23	1294.38	212.455	474.589	207.609	0	8.8927	0	67.7291	74.0897	0	54.5002	68.4299	0	0	0	0	774.419	non-polar phase_negative ionization	7.8059e-06	m-H	773.412
	9.9226	775.476	81.1841	129.56	107.693	0	0	0	0	0	0	0	0	0	0	0	0	0	0	0	775.476	polar phase_positive ionization	2.2021e-06	m+H	776.484
	3.1036	776.4	157.206	144.402	163.42	39.0336	62.321	0	0	0	12.4991	0	0	0	0	6.0223	0	0	6.9245	0	776.4	non-polar phase_positive ionization	2.0358e-06	m+H	777.407
	9.9162	780.443	152.252	199.057	171.138	25.7519	19.1066	0	0	0	0	0	0	0	0	0	0	0	0	0	780.443	polar phase_positive ionization	8.8728e-08	m+H	781.45
	5.8694	780.462	235.547	249.453	302.225	54.8734	83.8825	0	0	0	0	0	0	0	0	0	0	0	0	0	780.462	non-polar phase_negative ionization	7.8803e-07	m-H	779.455
	4.1579	782.373	99.9865	109.895	114.294	34.1671	0	0	0	15.7784	0	0	0	0	14.7157	0	0	0	0	0	782.373	non-polar phase_positive ionization	2.5412e-06	m+H	783.38
	3.9391	782.406	39.1704	45.3679	57.8007	0	0	0	0	7.7276	0	0	5.6575	0	0	0	0	0	0	5.6913	782.406	non-polar phase_negative ionization	2.5828e-06	m+FA-2H+Na	849.386
	3.8879	782.407	2130.54	2717.95	2267.22	259.772	563.294	582.73	0	0	80.8625	0	0	0	0	0	89.0091	0	0	0	782.407	non-polar phase_negative ionization	5.8017e-08	m-H	781.399
	3.343	785.408	196.671	186.336	176.503	0	0	0	10.4128	0	0	0	0	0	0	0	11.5023	0	0	16.2778	785.408	non-polar phase_negative ionization	3.6356e-10	m-H	784.4
	3.4254	785.41	65.7071	85.8074	67.912	0	0	0	0	5.6299	9.357	0	18.2456	0	0	0	0	0	0	0	785.41	non-polar phase_positive ionization	1.8164e-06	m+H	786.418
	3.784	794.393	162.736	113.215	177.752	0	38.0172	0	0	0	0	8.6684	0	0	0	0	0	0	0	0	794.393	non-polar phase_positive ionization	9.4866e-06	m+H	795.4
	9.3318	794.49	527.213	323.993	480.68	0	20.5803	20.6005	0	0	0	75.0313	95.3456	65.4675	0	0	0	0	0	0	794.49	polar phase_positive ionization	4.7969e-06	m+H	795.497
	4.6301	797.464	122.32	92.7999	97.3907	0	25.6467	0	0	0	0	0	0	0	0	0	0	0	0	0	797.464	non-polar phase_positive ionization	1.0999e-06	m+H	798.472
	9.6816	800.542	794.946	846.997	937.31	45.1233	27.0311	0	0	63.0161	67.4316	0	0	0	0	36.3176	0	0	0	0	800.541	polar phase_positive ionization	2.1156e-09	m+NH4	818.575
	9.7098	800.544	728.229	837.485	916.412	45.7442	31.2183	0	0	74.476	0	0	6.7367	0	0	57.8705	62.6746	0	0	0	800.544	polar phase_positive ionization	2.9612e-08	m+Na	823.533
	2.579	801.405	130.688	89.5775	116.401	0	0	31.6617	0	0	0	0	7.8994	0	0	0	0	0	0	0	801.405	non-polar phase_negative ionization	3.3365e-06	m-H	800.398
	5.1076	804.456	158.762	165.859	171.99	33.1625	58.4268	0	0	0	0	0	0	0	0	0	0	0	0	0	804.455	non-polar phase_negative ionization	2.2047e-07	m-H	803.448
	3.917	806.454	47.2969	66.6664	60.2492	0	0	0	0	0	0	0	0	0	0	0	0	0	0	0	806.454	non-polar phase_positive ionization	1.7038e-07	m+H	807.462
	3.4324	808.425	779.886	715.158	706.513	0	240.464	0	0	0	0	0	0	7.6553	0	0	0	22.9597	15.2655	0	808.425	non-polar phase_negative ionization	4.7473e-07	m-H	807.417
	9.3943	815.551	392.192	249.4	401.625	0	0	0	0	23.5813	0	0	0	0	0	0	0	0	7.1633	0	815.551	polar phase_positive ionization	4.7435e-06	m+H	816.558
	8.9786	816.541	70.3691	78.6408	71.3505	0	0	0	0	0	0	0	0	0	0	0	0	0	0	0	816.541	polar phase_positive ionization	2.5045e-11	m+NH4	834.575
	4.8492	822.356	164.043	147.442	142.258	32.0745	58.8401	0	0	0	0	0	0	0	0	0	0	0	0	0	822.356	non-polar phase_negative ionization	7.3584e-07	m-H	821.349
	4.1728	822.398	152.225	138.352	168.1	29.0605	46.3614	0	0	7.6032	9.6059	0	0	0	0	0	5.8167	4.6088	0	0	822.398	non-polar phase_positive ionization	5.2913e-07	m+H	823.405
	9.6896	823.527	412.237	431.245	461.079	0	10.0527	0	25.0818	34.3149	0	0	0	3.4334	16.0724	23.2889	15.805	0	0	0	823.527	polar phase_positive ionization	1.3384e-10	m+H	824.534
	3.6995	824.394	46.8207	59.4789	51.7718	0	0	0	0	0	0	13.0993	0	0	9.1572	0	0	0	0	13.1262	824.394	non-polar phase_negative ionization	5.1248e-06	m-H	823.387
	9.5638	824.541	728.688	776.588	882.747	3.1252	0	12.1096	0	0	0	0	0	0	0	0	0	0	0	0	824.541	polar phase_positive ionization	1.8342e-09	m+NH4	842.575
	9.5827	824.544	682.172	767.671	944.766	0	18.0023	0	0	0	0	0	0	0	0	0	0	0	9.2578	0	824.544	polar phase_positive ionization	1.5827e-07	m+Na	847.533
	6.3615	833.556	106.992	116.749	110.443	0	0	0	0	0	0	0	0	0	0	0	0	0	0	0	833.556	non-polar phase_positive ionization	6.912e-13	m+H	834.563
	4.165	840.373	45.369	69.4578	72.8445	0	0	0	0	0	0	0	0	0	0	0	0	0	0	0	840.373	non-polar phase_negative ionization	1.9412e-06	m-H	839.365
	4.3032	842.446	137.849	98.9247	140.991	0	0	0	0	0	0	0	0	0	0	0	0	0	0	0	842.446	non-polar phase_negative ionization	2.3032e-07	m-H	841.438
	5.1753	844.437	68.589	88.8829	62.3766	0	0	0	0	0	0	0	0	0	0	0	0	0	0	0	844.437	non-polar phase_negative ionization	2.6187e-07	m-H	843.429
	5.0733	844.477	199.416	162.15	211.483	0	0	0	0	0	0	0	0	0	0	0	0	0	0	0	844.477	non-polar phase_positive ionization	2.188e-08	m+NH4	862.51
	5.5696	846.537	21.5644	22.2997	34.9921	0	0	0	0	0	0	0	0	0	0	0	0	0	0	0	846.537	non-polar phase_negative ionization	9.3706e-06	m-H	845.53
	9.5643	847.527	403.62	377.15	498.444	16.5176	0	0	0	0	0	0	0	0	0	0	0	0	0	0	847.527	polar phase_positive ionization	6.2538e-08	m+H	848.534
	1.8428	848.403	47.0891	33.562	39.332	14.526	0	0	0	0	0	0	0	0	0	0	0	0	0	0	848.403	non-polar phase_negative ionization	6.2804e-06	m-H	847.396
	4.8449	850.342	76.3312	58.7257	83.408	16.1586	0	0	9.0619	0	0	0	0	0	0	0	0	0	0	0	850.342	non-polar phase_negative ionization	1.5273e-06	m-H	849.335
	2.8367	856.424	75.2296	91.0047	67.4597	0	0	0	0	0	0	0	0	0	0	0	0	0	0	0	856.424	non-polar phase_negative ionization	5.0889e-08	m-H	855.417
	3.5804	868.441	68.187	47.7635	40.861	0	0	0	0	0	0	0	0	0	0	0	0	0	0	0	868.441	non-polar phase_negative ionization	5.8023e-06	m-H	867.434
	9.3045	868.532	87.2894	89.6388	67.7643	0	0	0	0	0	0	0	0	0	0	0	0	0	0	0	868.532	polar phase_negative ionization	7.4671e-08	m-H	867.525
	9.3986	868.575	122.762	79.9205	117.34	9.8614	0	0	13.4393	0	0	0	0	0	0	13.6568	0	0	0	0	868.575	polar phase_positive ionization	5.2971e-06	m+H	869.582
	3.2699	880.443	1678.95	1988.54	1585.66	136.76	257.769	734.774	0	0	0	0	0	0	0	0	0	0	0	0	880.443	non-polar phase_positive ionization	1.675e-06	m+H	881.45
	4.1577	886.421	78.4065	75.1721	93.7303	0	0	15.1995	0	0	0	0	0	0	0	0	0	0	0	0	886.421	non-polar phase_negative ionization	7.3345e-08	m-H	885.414
	9.5917	887.536	134.525	139.813	208.13	0	0	5.123	0	0	0	0	0	0	0	0	0	7.2188	0	0	887.536	polar phase_negative ionization	8.2996e-06	m-H	886.529
	5.9855	889.578	83.4105	108.368	100.317	0	0	0	0	0	0	0	0	0	7.6489	0	15.1196	7.814	0	0	889.578	non-polar phase_positive ionization	1.1339e-07	m+H	890.585
	4.1087	890.459	187.169	144.486	153.223	0	67.2715	20.2424	14.1612	0	2.4711	0	0	0	3.5506	0	0	12.0291	0	7.6591	890.459	non-polar phase_positive ionization	9.4598e-06	m+NH4	908.493
	9.5782	894.593	187.142	223.109	240.636	2.3098	0	0	0	0	0	0	0	0	0	0	0	0	0	0	894.593	polar phase_positive ionization	1.2038e-08	m+H	895.601
	5.1265	896.532	129.439	128.754	119.201	0	0	0	0	0	25.5419	0	0	0	31.8389	0	0	0	26.187	0	896.532	non-polar phase_negative ionization	1.7644e-06	m-H	895.525
	3.1558	899.485	76.8179	103.544	88.049	0	0	33.9464	0	0	1.6304	0	0	0	0	0	0	0	0	0	899.485	non-polar phase_positive ionization	8.768e-06	m+H	900.492
	3.2502	921.444	58.4687	47.738	53.016	0	0	0	0	8.2473	5.9646	0	0	0	0	7.0524	0	0	0	0	921.444	non-polar phase_positive ionization	7.4433e-08	m+H	922.451
	4.0875	960.515	67.6708	77.4707	72.0086	0	0	0	7.1412	6.4547	0	0	0	0	0	3.0988	0	0	0	0	960.515	non-polar phase_positive ionization	7.9605e-10	m+H	961.523
	8.9999	960.581	462.299	474.798	548.119	51.3127	62.0796	63.6895	0	8.611	5.1368	0	0	0	0	0	9.0566	3.0589	0	0	960.581	polar phase_positive ionization	1.7841e-09	m+NH4	978.615
	9.0184	960.584	421.376	503.904	632.475	74.9146	85.8517	85.0662	0	26.4086	0	0	0	21.6918	0	0	0	0	0	7.5846	960.584	polar phase_positive ionization	1.3439e-06	m+Na	983.573
	9.2436	962.593	1350.34	1695.62	1598.2	233.471	139.959	135.269	8.2184	0	29.1321	0	0	0	0	3.6994	0	0	0	0	962.593	polar phase_positive ionization	9.6066e-09	m+Na	985.582
	9.2436	962.594	1260.02	1434.15	1576.11	178.165	117.516	110.613	0	7.0886	0	0	0	0	0	0	0	0	0	0	962.594	polar phase_positive ionization	5.9613e-09	m+NH4	980.628
	2.5245	968.46	154.101	126.919	116.643	43.7946	0	0	0	0	0	0	0	0	0	0	0	1.0735	0	0	968.46	non-polar phase_negative ionization	2.2711e-06	m-H	967.453
	3.2526	968.503	96.495	104.53	112.487	0	44.3368	0	0	0	0	0	4.5964	0	0	6.9021	0	0	0	0	968.503	non-polar phase_positive ionization	8.0031e-06	m+H	969.51
	4.7246	982.644	54.3389	40.4569	40.4887	0	0	0	0	0	0	3.0527	2.4531	0	0	0	0	0	0	0	982.644	non-polar phase_negative ionization	1.9497e-07	m-H	981.637
	9.2158	986.596	319.904	454.727	406.116	61.9182	47.8561	35.2791	0	8.4193	0	0	0	0	0	0	0	0	0	0	986.596	polar phase_positive ionization	2.7988e-07	m+Na	1009.59
	9.2032	986.597	301.069	427.589	369.79	46.367	24.1756	37.0238	0	0	0	0	0	0	0	0	0	0	0	0	986.597	polar phase_positive ionization	2.4949e-07	m+NH4	1004.63
	9.6926	990.635	82.0435	84.4456	70.5472	0	13.0746	0	0	0	0	0	0	0	3.6613	0	0	0	4.3085	0	990.635	polar phase_positive ionization	3.6541e-08	m+NH4	1008.67
	5.0026	992.565	197.667	204.57	179.248	40.9735	0	0	12.3885	0	11.2497	0	9.294	26.4183	0	0	0	8.1095	0	13.1019	992.565	non-polar phase_positive ionization	1.7038e-07	m+H	993.572
	3.2774	997.39	40.5273	49.8275	41.6506	0	18.3693	0	0	0	4.4972	0	0	0	0	0	0	0	0	0	997.39	non-polar phase_negative ionization	7.664e-06	m-H	996.383
	8.9529	1001.6	160.961	182.327	180.251	0	12.9623	14.7868	0	0	0	0	0	0	0	0	0	0	4.8721	0	1001.6	polar phase_positive ionization	3.5991e-10	m+H	1002.61
	8.9838	1006.57	177.082	223.842	236.411	17.881	0	17.4446	0	0	0	0	0	9.5966	0	0	0	14.5479	0	0	1006.57	polar phase_positive ionization	1.2937e-07	m+H	1007.58
	6.2204	1007.61	56.4014	46.3125	58.3874	16.7116	0	0	0	0	0	0	0	0	0	0	0	0	0	0	1007.61	non-polar phase_positive ionization	1.5675e-06	m+H	1008.62
	3.2719	1026.37	42.074	44.6861	37.9729	7.7471	0	0	4.4249	5.5189	2.918	0	0	0	0	0	4.2781	0	0	0	1026.37	non-polar phase_negative ionization	5.6104e-08	m-H	1025.37
	9.2459	1032.65	359.449	556.538	425.398	54.1068	26.7296	45.2219	0	0	0	0	6.4697	0	16.6304	0	0	0	0	5.372	1032.65	polar phase_positive ionization	2.5856e-06	m+H	1033.66
	5.3286	1036.56	86.2175	60.4847	66.8105	0	0	0	0	0	2.7904	0	0	0	0	0	2.8638	0	0	0	1036.56	non-polar phase_negative ionization	3.0072e-07	m-H	1035.55
	8.9531	1054.63	52.3459	73.2496	65.0415	4.3829	10.3381	7.0886	0	0	0	0	0	4.4424	0	0	0	4.1639	0	0	1054.63	polar phase_positive ionization	3.664e-07	m+H	1055.64
	9.4297	1058.66	51.0698	88.4571	72.8986	0	0	0	0	0	0	0	0	0	0	0	0	0	0	0	1058.66	polar phase_positive ionization	8.2864e-06	m+H	1059.67
	0.4011	277.567	28.8567	31.8274	32.2502	0	0	0	36.185	38.4601	30.1822	0	0	0	0	13.8214	0	0	0	0	277.567	non-polar phase_positive ionization	2.0305e-06	m+H	278.574
	9.7928	642.403	230.245	236.022	245.639	40.0666	0	0	195.936	133.189	189.162	31.0451	32.4707	29.5609	119.612	111.189	98.9905	0	0	0	642.403	polar phase_positive ionization	3.4808e-07	m+Na	665.392
	8.8423	644.262	1732.35	1365.06	1495.55	53.1057	55.5832	0	677.384	1269.9	1067.46	37.373	82.0764	0	437.795	458.729	548.208	0	0	0	644.262	polar phase_positive ionization	2.8293e-06	m+H	645.27
	9.7892	682.428	323.825	337.095	381.637	71.1194	35.487	23.3769	254.612	198.683	263.799	55.1875	70.8876	0	147.991	155.554	144.614	0	0	0	682.428	polar phase_positive ionization	6.2144e-07	m+Na	705.417
	9.777	682.43	214.009	242.737	256.122	37.1439	17.661	0	183.299	112.077	206.943	21.9108	26.3627	0	91.9963	77.9703	98.4545	0	0	9.5421	682.43	polar phase_positive ionization	5.6032e-06	m+NH4	700.463
	9.7867	704.391	93.9677	111.665	128.359	27.6407	0	0	93.8716	69.2241	89.8177	18.8018	12.0657	0	43.8225	40.5607	34.3078	0	0	7.4973	704.391	polar phase_positive ionization	8.0504e-06	m+NH4	722.425
	9.1098	720.464	578.221	394.543	569.893	37.2484	39.0988	39.1484	234.364	209.736	168.793	0	0	34.3896	0	33.7742	34.3827	0	0	11.1023	720.464	polar phase_positive ionization	2.2021e-06	m+Na	743.454
	9.1049	720.47	616.833	437.335	654.201	33.7921	0	33.4406	329.891	256.814	322.73	0	48.7752	43.4761	141.6	146.304	124.353	21.4224	0	0	720.47	polar phase_positive ionization	3.0073e-06	m+NH4	738.504
	9.3592	722.482	401.187	335.278	364.576	0	24.6175	17.7763	276.505	266.65	328.847	42.0898	0	61.0386	90.4888	91.7233	76.8524	0	0	0	722.482	polar phase_positive ionization	6.2538e-08	m+Na	745.471
	9.0445	739.291	26.3315	23.074	23.0264	0	6.8848	0	31.6792	39.1752	51.5775	0	0	0	0	0	0	0	0	4.4814	739.291	polar phase_positive ionization	9.1074e-06	m+H	740.298
	9.176	746.494	4274.49	3580.17	4410.65	314.265	275.272	262.418	2958.42	2947.52	2748.67	371.635	479.708	563.53	1375.83	1292.74	1353.12	292.458	243.438	233.073	746.494	polar phase_positive ionization	8.7153e-09	m+NH4	764.528
	9.1563	746.496	4022.49	3600.58	4462.21	268.57	175.022	233.62	2642.91	2625.19	2288.53	321.464	308.26	372.988	399.154	356.436	0	51.5179	0	33.3058	746.496	polar phase_positive ionization	1.6615e-08	m+Na	769.485
	9.432	748.509	2831.32	3442.14	3556.27	204.898	109.194	85.6061	2382.61	2057.56	2808.69	304.455	339.294	328.369	943.231	68.1429	825.865	77.8109	53.2692	53.9298	748.509	polar phase_positive ionization	1.4277e-06	m+Na	771.498
	9.426	748.509	2890.57	3412.19	3492.3	0	0	75.2482	2595.15	1964.02	2769.3	222.07	282.776	296.964	1297.95	1149.62	1180.74	0	0	75.7363	748.509	polar phase_positive ionization	1.1228e-07	m+NH4	766.543
	9.1767	769.479	2010.25	1699.56	2252.09	149.536	119.481	112.328	1203.15	1308.78	1130.03	151.961	153.193	196.957	181.564	155.459	120.956	17.9767	12.0643	17.9014	769.479	polar phase_positive ionization	5.6006e-08	m+H	770.486
	9.4332	771.495	1473.4	1773.72	1800.9	118.943	65.5196	48.0023	1220.04	971.174	1357.6	139.056	169.091	171.985	418.592	342.804	348.28	44.3716	40.6758	27.2463	771.495	polar phase_positive ionization	1.1809e-07	m+H	772.503
	9.1754	784.447	246.741	297.606	284.772	0	18.2249	34.2928	212.12	221.173	221.365	33.0925	47.1959	51.6745	116.214	100.067	104.7	25.3646	0	0	784.447	polar phase_positive ionization	2.6158e-08	m+H	785.454
	9.1488	1158.75	238.202	270.179	333.185	17.515	16.2025	19.1912	140.888	141.213	175.872	25.3861	11.5304	22.1411	24.9227	16.7815	11.6456	0	0	0	1158.75	polar phase_positive ionization	5.7345e-07	m+H	1159.76
	5.7605	292.243	371.352	378.043	416.934	205.78	227.474	256.268	516.927	549.312	495.296	253.654	225.68	317.185	629.677	606.49	598.605	377.135	245.982	244.141	292.243	non-polar phase_positive ionization	8.5791e-06	m+H	293.25
	1.7722	294.183	219.651	289.105	240.321	108.323	117.911	154.069	266.221	258.675	276.272	102.107	79.0961	78.4788	259.14	232.887	268.419	78.9846	106.123	86.0381	294.183	non-polar phase_negative ionization	2.1683e-06	m-H	293.176
	1.7681	367.198	41.9475	59.7468	47.5949	0	0	0	33.4177	34.4304	37.4684	0	10.8788	0	50.6329	54.4445	58.0768	0	7.9829	0	367.198	non-polar phase_negative ionization	5.8561e-07	m-H	366.191
	9.0853	558.425	115.616	87.4812	105.482	0	0	0	110.221	73.1661	131.157	18.1617	0	0	128.379	143.62	115.985	0	0	0	558.425	polar phase_positive ionization	4.3172e-06	m+H	559.433
	9.1901	567.41	1862.77	1348.46	2079.15	104.378	0	101.224	1764.52	2231.45	2770.75	138.156	192.75	202.748	1882.62	1779.74	1971.2	135.108	101.298	102.565	567.41	polar phase_positive ionization	5.5482e-06	m+NH4	585.444
	8.3732	636.259	524.507	586.027	459.353	30.8861	0	5.8519	422.082	716.022	769.946	0	64.5312	16.2025	767.911	842.151	714.865	0	40.5032	0	636.259	polar phase_positive ionization	4.2002e-06	m+Na	659.248
	9.0379	638.274	902.228	523.816	667.837	0	0	0	715.545	772.588	966.542	58.1126	140.478	0	1086.17	1107.04	920.118	0	108.345	0	638.274	polar phase_positive ionization	3.3303e-06	m+H	639.282
	9.0387	654.268	1313.92	792.274	898.214	70.1741	46.2077	0	1110.67	1251.64	1631.15	71.3159	208.846	39.5994	1715.96	1561.27	1614.76	56.5724	147.158	76.4335	654.268	polar phase_positive ionization	2.863e-06	m+H	655.275
	9.7709	665.385	74.2943	78.0822	91.5224	11.0396	0	0	77.8485	55.8781	79.6887	0	13.2149	0	49.7473	61.2099	39.6564	0	0	0	665.386	polar phase_positive ionization	3.3847e-06	m+H	666.393
	9.6791	676.429	190.667	161.988	159.616	65.7165	83.0704	60.941	175.792	144.887	181.827	101.125	106.235	81.8776	251.249	272.431	247.727	96.2526	58.8071	76.7893	676.429	polar phase_positive ionization	1.6729e-06	m+H	677.436
	4.5035	678.398	1376.93	1015.57	1181.28	0	0	0	946.269	712.837	723.366	124.841	0	156.704	820.009	817.424	740.527	0	0	146.567	678.398	non-polar phase_positive ionization	1.0006e-06	m+NH4	696.432
	8.3471	699.27	351.813	350.594	303.371	34.7429	59.1699	0	240.207	355.514	326.487	26.7316	38.0532	13.6445	317.232	323.165	314.29	88.649	26.1541	27.98	699.27	polar phase_positive ionization	1.2703e-06	m+H	700.277
	6.6226	746.493	2825.44	2457.87	2932.65	1710.14	2139.53	2248.19	2761.49	2637.95	2492.8	1687.15	1615.21	1735.52	2025.89	2019.42	1938.31	1121.62	946.406	980.324	746.493	non-polar phase_positive ionization	8.5025e-06	m+H	747.5
	9.1558	746.495	659.942	682.844	701.83	0	0	0	701.373	681.551	842.387	55.0075	0	0	596.702	676.202	787.193	0	0	0	746.495	polar phase_positive ionization	4.0756e-08	m+H	747.502
	9.117	766.472	283.23	398.564	360.338	24.5076	26.9156	20.4347	311.729	316.172	343.857	35.1024	51.0776	65.5204	223.562	275.666	307.524	27.205	0	0	766.472	polar phase_negative ionization	1.1931e-06	m-H	765.465
	9.3792	768.495	194.18	211.303	258.121	0	12.2598	0	327.374	257.626	341.223	22.1293	38.6583	33.9318	251.136	293.851	266.386	0	0	16.1453	768.494	polar phase_negative ionization	3.7105e-07	m-H	767.487
	9.1108	783.47	48.2036	58.306	54.6138	0	0	0	51.0058	59.7303	51.5508	0	18.6325	15.3648	40.2624	42.6828	53.3631	0	0	0	783.47	polar phase_negative ionization	2.2916e-06	m-H	782.463
	9.3653	785.485	53.3865	57.9685	55.0398	0	0	0	72.8256	63.3216	99.7862	19.6201	15.2445	0	63.8765	69.4854	66.5136	0	0	0	785.485	polar phase_negative ionization	6.639e-06	m-H	784.478
	9.1794	792.5	2430.54	2595.7	3085.2	216.78	198.648	198.216	3363.51	4024.19	3888.27	595.35	721.652	853.075	2391.43	3058.43	3106.19	262.763	202.404	245.95	792.5	polar phase_negative ionization	2.785e-07	m-H	791.493
	9.4458	794.515	1842.03	1698.84	2635.37	207.069	0	0	3276.87	2780.48	3643.2	366.697	462.289	432.769	2170	2320.84	2422.73	156.466	141.812	0	794.515	polar phase_negative ionization	1.7894e-06	m-H	793.508
	9.1612	805.534	150.289	122.19	142.521	0	0	0	211.008	163.876	225.31	0	31.0014	41.8201	190.958	182.891	266.15	0	0	0	805.534	polar phase_positive ionization	5.1594e-06	m+H	806.541
	9.1862	809.491	380.755	411.299	438.334	35.8157	34.8103	43.0226	617.337	755.42	789.519	102.197	127.082	139.69	400.2	472.15	450.67	53.4524	0	41.5396	809.491	polar phase_negative ionization	1.3829e-07	m-H	808.483
	9.4399	811.506	449.451	425.014	658.525	71.9922	32.0082	31.3106	826.817	731.155	881.125	127.594	111.93	120.323	416.507	539.002	526.124	0	29.6299	39.1525	811.506	polar phase_negative ionization	1.8405e-06	m-H	810.498
	6.6169	816.545	3270.44	3586.07	3781.08	3284.37	3216.52	3114.39	3044.38	3007.48	2922.57	2631.38	2398.39	2498.48	2431.16	2430.98	2273.31	2322.22	2178.27	2178.41	816.545	non-polar phase_positive ionization	5.5883e-06	m+H	817.553
	9.1677	816.547	1545.84	1549.91	1687.7	84.1432	66.8712	64.0589	1663.35	1472.99	1633.72	171.103	205.424	268.667	1307	1290.91	1416.16	97.977	95.3663	106.424	816.547	polar phase_positive ionization	3.5991e-10	m+H	817.554
	9.4204	818.562	939.566	1275.28	1154.57	0	0	26.6139	1134.31	737.56	1321.18	92.1816	131.988	106.164	941.505	971.042	1144.96	55.212	49.4221	66.5875	818.562	polar phase_positive ionization	8.3422e-06	m+H	819.569
	9.1867	831.512	228.787	302.434	298.155	58.1648	38.7681	32.7982	440	501.594	504.929	84.9562	0	0	255.328	281.321	309.484	50.8574	0	0	831.512	polar phase_negative ionization	4.8752e-07	m-H	830.505
	9.4399	833.524	179.917	191.102	277.74	0	0	0	333.976	363.872	410.096	74.9667	0	94.377	208.142	221.002	252.282	0	0	0	833.524	polar phase_negative ionization	4.1843e-06	m-H	832.517
	3.8311	886.457	92.4305	39.6624	74.9379	38.4331	74.3792	43.7695	203.06	165.618	187.084	64.7341	62.9024	67.9907	174.796	171.9	176.341	44.1072	41.1534	67.6854	886.457	non-polar phase_negative ionization	4.9137e-06	m+FA-2H+Na	953.437
	9.0493	934.29	45.3089	38.5237	52.2972	0	9.1139	0	40.8225	44.3442	48.2723	9.1139	17.1835	3.038	53.185	46.4236	57.9463	8.1013	13.1646	9.1139	934.29	polar phase_positive ionization	4.4336e-06	m+H	935.298
	3.4068	236.934	0	0	0	11.8996	4.9386	0	39.7485	32.6123	43.8312	0	0	0	0	0	0	0	0	0	236.934	non-polar phase_negative ionization	8.4767e-07	m-H	235.927
	3.7765	372.654	9.1139	0	6.076	0	0	0	35.4431	48.3248	45.7266	6.076	6.076	0	30.6697	44.557	40.5063	0	5.0633	0	372.654	non-polar phase_positive ionization	3.5088e-06	m+H	373.661
	8.2167	382.25	0	0	0	0	0	0	84.4307	59.5601	87.2507	0	0	0	0	0	0	0	0	0	382.25	polar phase_positive ionization	6.8884e-07	m+H	383.257
	3.7999	446.679	0	0	0	0	0	0	69.1469	63.7975	61.7722	25.4243	16.7109	32.3627	49.6202	38.481	30.3797	15.459	17.7471	16.2137	446.679	non-polar phase_positive ionization	1.1917e-06	m+H	447.686
	4.4362	554.273	0	0	0	0	0	0	69.4695	52.0198	53.29	0	0	0	49.3737	47.2862	53.2511	0	0	0	554.273	non-polar phase_positive ionization	5.5881e-08	m+H	555.28
	8.7899	580.267	82.5219	160.568	156.781	16.2818	23.214	0	302.967	271.229	296.512	39.3307	60.5557	16.133	154.102	75.189	122.866	11.6456	20.7957	0	580.267	polar phase_negative ionization	8.2996e-06	m-H	579.26
	9.8312	584.444	0	0	0	0	0	0	71.2889	71.494	89.0729	16.8939	0	30.1352	70.486	62.8487	58.4961	17.2487	0	18.7098	584.444	polar phase_positive ionization	8.0504e-06	m+H	585.451
	0.6437	585.266	0	7.6648	0	6.755	0	0	151.967	139.73	100.916	11.6613	0	0	48.2352	56.814	47.4399	19.4285	6.0672	18.5715	585.266	non-polar phase_positive ionization	2.7912e-06	m+H	586.273
	5.0006	585.269	0	0	0	0	0	0	118.138	135.493	128.288	0	0	0	0	16.2195	0	0	0	0	585.269	polar phase_positive ionization	1.9108e-09	m+H	586.276
	5.4399	588.34	0	6.3055	0	0	0	0	97.1729	71.3939	94.7447	0	0	0	11.2163	0	3.4765	0	0	0	588.34	non-polar phase_positive ionization	3.159e-07	m+NH4	606.374
	5.5368	588.344	131.474	71.0093	84.5004	0	43.0894	0	446.326	329.564	403.741	0	37.5916	0	198.949	90.1201	159.938	36.1673	0	50.5809	588.343	non-polar phase_negative ionization	5.3664e-06	m-H	587.336
	5.4551	588.345	291.562	164.277	45.5675	85.7994	44.3344	0	2394.35	1925.56	1836.03	233.892	181.209	275.239	878.796	540.851	808.39	335.027	173.317	180.167	588.345	non-polar phase_positive ionization	9.5232e-07	m+H	589.353
	3.7839	606.3	0	0	0	0	0	0	42.8989	41.3489	52.3312	0	0	0	42.1822	46.8066	36.6879	0	6.4653	0	606.3	non-polar phase_positive ionization	9.0167e-08	m+H	607.307
	4.036	608.312	35.0184	0	0	0	0	13.1651	218.907	263.233	213.094	16.8046	15.4521	38.2248	105.308	60.6028	104.023	0	26.152	13.9608	608.312	non-polar phase_negative ionization	8.1524e-07	m-H	607.305
	4.508	610.326	38.2183	0	30.0226	0	0	0	276.243	279.567	258.306	0	0	0	124.487	94.011	122.127	34.1262	34.0244	35.3601	610.326	non-polar phase_negative ionization	2.6649e-09	m-H	609.319
	7.159	610.45	0	0	0	0	0	0	69.071	65.7239	61.0436	0	0	0	0	0	0	0	0	0	610.45	non-polar phase_positive ionization	1.7903e-11	m+H	611.457
	4.9435	612.35	0	0	0	0	0	0	128.605	107.767	95.1669	0	0	0	0	0	0	0	0	0	612.35	non-polar phase_positive ionization	7.4315e-08	m+H	613.358
	5.8904	622.279	37.8075	44.7339	49.9216	36.8469	28.7888	7.499	114.598	125.424	132.704	31.5187	28.5123	16.3737	54.327	46.1161	54.8293	12.1495	22.724	18.2901	622.279	non-polar phase_positive ionization	1.7571e-06	m+Na	645.268
	5.0395	631.269	0	0	5.498	0	0	0	59.7172	63.8375	74.7643	0	0	0	0	7.5659	4.576	0	0	0	631.269	polar phase_negative ionization	5.7522e-08	m-H	630.262
	0.6479	631.272	0	0	9.5301	0	0	0	102.276	88.9089	67.8441	0	0	0	22.1368	28.5441	0	0	0	0	631.272	non-polar phase_negative ionization	7.6953e-06	m-H	630.265
	4.4004	647.357	0	0	0	0	0	0	58.1913	46.9334	43.9041	19.2164	16.8397	14.8638	31.0583	39.8207	22.7024	20.9299	10.2693	10.8108	647.357	non-polar phase_negative ionization	7.1173e-06	m-H	646.35
	3.7862	650.36	0	0	0	0	0	0	199.058	166.034	186.521	0	11.9271	22.9396	144.247	170.764	146.931	0	0	14.9214	650.36	non-polar phase_positive ionization	1.2993e-08	m+Na	673.349
	4.4504	652.301	0	0	0	6.0383	7.0385	0	54.3788	60.8471	47.1603	8.3465	0	0	43.5258	58.0805	43.7978	0	5.0553	11.9118	652.301	non-polar phase_negative ionization	1.1514e-06	m-H	651.294
	9.5993	666.404	24.5674	0	67.2266	0	0	0	149.903	152.814	175.694	14.5775	21.7626	15.2759	76.7557	99.4934	94.9147	0	0	0	666.404	polar phase_positive ionization	4.8784e-06	m+Na	689.394
	9.8912	668.418	0	0	0	0	0	0	194.068	133.725	192.369	0	0	0	146.821	111.885	106.455	0	0	0	668.418	polar phase_positive ionization	1.2918e-06	m+Na	691.408
	7.4162	682.523	0	44.525	30.4266	0	0	0	293.981	244.88	196.958	129.295	134.309	165.495	0	0	0	39.1817	58.1064	92.1638	682.523	non-polar phase_positive ionization	7.2361e-06	m+H	683.53
	9.6005	706.427	39.6553	49.2243	63.4197	0	0	0	151.994	169.041	187.543	0	0	0	83.0758	83.4639	86.6956	0	9.2861	0	706.427	polar phase_positive ionization	2.2853e-08	m+Na	729.416
	9.8845	708.442	0	0	0	0	0	0	144.045	91.6001	127.333	0	0	0	79.2021	80.7065	67.7933	0	0	0	708.442	polar phase_positive ionization	1.3169e-06	m+NH4	726.475
	9.5918	728.404	18.9657	19.9331	16.2089	0	0	0	60.281	50.5375	54.2837	8.8056	0	0	28.9625	35.1743	23.579	7.1158	0	0	728.404	polar phase_positive ionization	6.0144e-07	m+Na	751.393
	8.9742	744.478	129.027	38.997	105.864	0	0	0	386.67	354.66	338.376	0	0	0	83.3245	94.9434	125.15	0	0	0	744.478	polar phase_positive ionization	1.4466e-07	m+Na	767.467
	8.9663	744.479	90.3843	43.3901	90.957	0	0	0	575.581	537.454	471.444	0	0	0	233.043	351.864	358.323	0	0	0	744.479	polar phase_positive ionization	1.6955e-07	m+NH4	762.512
	2.1974	754.376	0	0	0	0	0	0	173.721	111.66	153.127	0	0	0	99.9297	123.232	130.995	0	0	0	754.376	non-polar phase_negative ionization	6.7941e-07	m-H	753.369
	3.7839	768.305	0	0	0	0	0	0	45.877	45.9319	38.8817	0	0	12.9253	30.7604	18.4723	32.3221	0	6.8396	5.2441	768.305	non-polar phase_negative ionization	5.4745e-06	m-H	767.298
	3.7953	772.378	0	0	0	0	0	0	48.6359	52.1803	43.3817	0	0	0	49.8927	23.4689	45.8807	0	0	0	772.378	non-polar phase_positive ionization	7.7295e-06	m+H	773.385
	9.5303	774.525	921.502	643.187	1001.68	0	0	18.5613	2629.52	2678.81	3056.29	178.238	218.294	282.428	1595.77	1727.42	1632.68	86.4642	61.1	76.2139	774.525	polar phase_positive ionization	5.9613e-09	m+NH4	792.559
	9.8597	776.541	441.49	532.774	541.014	0	0	0	1590.26	1365.31	1864.21	107.881	169.37	142.281	1066.42	1221.9	980.38	42.3824	0	38.5008	776.541	polar phase_positive ionization	2.4949e-07	m+NH4	794.575
	9.8562	776.541	481.211	606.788	608.241	0	0	19.4052	1772.82	1568.93	2279.65	165.966	215.308	168.102	1277.63	1578.84	1419.95	68.85	62.214	59.5199	776.541	polar phase_positive ionization	1.1676e-06	m+Na	799.531
	8.9569	782.432	0	0	0	0	0	0	49.2424	63.8051	62.0332	8.4006	0	0	24.8066	32.3624	39.7886	0	0	0	782.432	polar phase_positive ionization	7.2675e-07	m+H	783.439
	9.2538	789.535	530.678	388.559	516.435	0	17.1842	0	1664.96	2013.03	1943.69	64.6757	78.0439	116.958	817.403	1055.96	1098.49	33.8509	0	36.2672	789.535	polar phase_positive ionization	3.1237e-08	m+H	790.542
	0.6243	790.324	0	0	0	0	0	20.4393	239.435	249.486	221.258	17.4205	0	24.9401	75.9787	147.503	103.595	0	0	0	790.324	non-polar phase_negative ionization	1.8461e-07	m-H	789.316
	8.9705	790.485	0	83.4645	41.8925	0	0	0	842.293	810.682	836.592	0	0	0	453.431	688.691	696.972	0	0	0	790.485	polar phase_negative ionization	1.3602e-07	m-H	789.478
	8.7366	790.519	43.4884	0	0	0	0	0	267.703	232.013	315.202	0	50.4546	51.5134	254.825	264.871	212.061	0	0	0	790.519	polar phase_positive ionization	8.3883e-07	m+NH4	808.553
	9.0488	793.474	0	11.7596	15.8398	0	0	8.9032	52.5987	64.5779	51.1056	0	0	0	0	0	0	0	0	0	793.474	polar phase_positive ionization	1.9346e-06	m+H	794.482
	6.4778	793.474	28.6849	0	35.3494	9.8103	0	23.6913	281.828	320.472	282.247	97.0521	112.896	116.01	207.897	263.94	242.941	42.0947	55.3223	74.2902	793.474	non-polar phase_positive ionization	1.0117e-07	m+H	794.482
	9.2763	795.493	262.712	180.529	240.799	0	0	0	742.472	915.363	771.51	30.5853	50.8663	51.4674	153.097	198.143	177.108	0	6.9051	0	795.493	polar phase_positive ionization	3.0224e-08	m+H	796.501
	3.7806	796.291	0	0	0	0	5.7538	0	39.5728	28.7588	33.867	0	2.978	0	29.2154	26.0325	16.5071	4.824	0	0	796.291	non-polar phase_negative ionization	5.3672e-06	m-H	795.284
	4.4704	796.338	0	0	0	0	0	0	146.871	108.571	134.94	14.5678	29.7789	32.5844	92.2922	108.289	96.2342	0	12.4887	5.2985	796.338	non-polar phase_negative ionization	1.268e-07	m-H	795.331
	9.5422	797.511	390.757	323.934	448.889	0	0	0	1284.57	1384.58	1505.83	96.8166	118.838	129.684	809.376	707.649	666.942	44.878	28.9526	34.8921	797.511	polar phase_positive ionization	5.3077e-09	m+H	798.518
	8.9726	807.473	0	7.8789	0	0	0	0	76.7073	84.1714	71.8429	0	0	0	40.9663	76.3743	50.0227	0	4.2492	0	807.473	polar phase_negative ionization	4.5604e-06	m-H	806.466
	9.2667	810.465	0	25.9948	0	0	0	0	130.929	157.621	120.019	13.5927	0	20.0818	91.2961	101.267	107.863	7.8501	0	0	810.465	polar phase_positive ionization	5.8174e-07	m+H	811.472
	8.7063	813.507	23.238	0	39.1501	0	0	0	109.491	108.946	97.2398	27.9075	19.5815	24.5157	78.1505	72.5385	67.5436	15.8036	0	0	813.507	polar phase_positive ionization	2.5843e-06	m+H	814.514
	8.9668	814.527	74.1381	76.4487	51.9014	19.3042	0	0	316.566	284.301	315.528	0	0	0	212.973	272.256	282.148	0	0	0	814.527	polar phase_positive ionization	2.1183e-08	m+H	815.534
	9.2838	818.516	175.77	371.485	238.557	0	0	0	2108.74	2351.84	2539.66	0	0	0	1322.63	2160.41	2168.8	0	0	0	818.516	polar phase_negative ionization	1.4978e-06	m-H	817.509
	9.5537	820.53	340.173	470.125	572.891	0	0	0	3565.91	3499.72	3729.34	215.236	271.439	0	2441.31	2949.53	3081.68	0	0	0	820.53	polar phase_negative ionization	2.4692e-09	m-H	819.523
	9.5692	820.532	0	0	0	0	0	0	161.85	160.908	173.007	29.0703	30.4361	38.5199	92.8245	87.2182	73.4756	0	0	0	820.532	polar phase_negative ionization	3.2195e-10	m+FA-2H+Na	887.513
	9.8703	822.547	0	0	519.252	0	0	0	2334.65	2045.57	2871.42	169.051	209.994	213.593	1577.55	2174.21	2035.82	79.3839	63.892	0	822.547	polar phase_negative ionization	3.5214e-06	m-H	821.539
	8.9742	829.501	20.2388	0	0	0	5.3463	11.8748	88.2581	92.0561	112.872	0	17.1772	0	53.9359	78.6628	75.0625	11.059	0	0	829.501	polar phase_negative ionization	7.5237e-06	m-H	828.494
	9.2853	835.507	0	77.0705	70.6637	0	0	0	469.497	562.339	537.706	28.4077	0	0	237.991	416.225	469.641	0	0	0	835.507	polar phase_negative ionization	5.8638e-06	m-H	834.499
	9.5473	837.521	81.3829	137.51	147.369	0	0	0	874.482	878.949	1060.21	71.4387	82.8528	93.5107	644.364	736.224	727.292	34.8693	24.0354	0	837.521	polar phase_negative ionization	2.0114e-08	m-H	836.513
	6.4798	840.548	243.919	91.665	251.389	211.343	197.711	197.385	891.84	951.529	806.575	298.624	309.345	462.094	689.07	856.58	794.419	257.828	150.36	170.392	840.548	non-polar phase_positive ionization	2.4166e-06	m+H	841.555
	9.2583	857.53	0	0	33.9242	0	0	0	253.267	324.716	348.271	16.6022	19.3838	21.3781	164.311	253.609	265.744	0	0	9.3136	857.53	polar phase_negative ionization	3.7548e-06	m-H	856.523
	9.5511	859.542	52.736	71.2427	68.8074	0	0	6.7956	394.091	424.797	434.377	35.4859	0	43.6524	276.558	320.063	342.255	0	17.6287	21.0385	859.542	polar phase_negative ionization	4.8606e-09	m-H	858.534
	9.8715	861.557	0	0	77.0647	0	0	0	267.087	257.633	316.513	23.1503	36.0631	30.6897	177.195	271.214	255.06	13.6296	0	0	861.557	polar phase_negative ionization	5.3528e-06	m-H	860.55
	3.818	958.392	0	0	0	0	65.1765	0	263.327	206.975	244.57	61.6016	76.5528	70.7217	124.737	119.079	93.8916	38.7892	26.5333	32.2473	958.392	non-polar phase_negative ionization	1.8473e-06	m-H	957.385
	3.797	985.377	0	0	0	0	0	0	104.068	84.2851	64.3854	16.4752	23.9831	25.8033	38.1304	31.8985	42.2319	0	11.1083	11.9747	985.377	non-polar phase_negative ionization	7.4079e-06	m-H	984.369
	2.7027	315.219	0	7.2651	0	7.1573	18.4223	14.6838	34.335	20.524	17.8178	0	0	0	68.9026	51.0022	57.8831	0	0	0	315.219	non-polar phase_positive ionization	5.8164e-06	m+H	316.226
	7.9529	351.238	0	0	0	0	0	0	45.5696	42.989	33.969	30.7216	36.5879	23.7647	81.5705	72.9075	89.0482	34.4304	16.2025	20.5123	351.238	polar phase_negative ionization	1.4978e-06	m-H	350.231
	4.4642	358.176	0	0	0	0	0	0	26.3378	25.1339	22.1314	3.7508	0	0	31.2983	31.5411	23.6132	6.1835	0	9.3764	358.176	non-polar phase_positive ionization	1.855e-06	m+H	359.183
	6.3399	363.317	326.488	133.998	183.537	249.282	421.977	297.339	976.276	788.362	647.06	605.483	655.632	763.341	1869.18	2046.72	2137.76	944.726	453.736	569.307	363.317	non-polar phase_positive ionization	2.4494e-06	m+NH4	381.351
	1.7864	420.214	5.6095	0	2.7114	0	0	5.0988	97.2695	92.9119	85.8771	25.0838	8.6379	27.4441	102.739	126.884	158.423	42.3508	46.2436	55.1928	420.214	non-polar phase_positive ionization	3.7964e-06	m+NH4	438.248
	1.7584	466.22	0	0	0	0	0	0	232.353	227.003	260.77	62.9911	67.3269	66.2576	233.624	227.353	248.399	73.0824	98.2391	108.374	466.22	non-polar phase_negative ionization	1.4991e-09	m-H	465.212
	3.782	488.313	0	0	0	0	0	0	320.664	226.993	227.147	0	20.1764	0	347.516	385.642	369.646	0	0	0	488.313	non-polar phase_positive ionization	4.8757e-08	m+H	489.321
	7.1247	501.379	0	0	0	0	0	0	36.001	28.0345	35.5775	0	0	0	31.731	42.9341	42.7327	0	0	0	501.379	non-polar phase_positive ionization	1.7038e-07	m+H	502.386
	3.3178	560.318	1177.47	1176.33	1161.41	348.625	893.884	695.277	2575.23	2266.16	1781.99	1032.53	798.94	1293.83	3076.33	3864.25	3856.98	715.891	557.102	849.591	560.318	non-polar phase_negative ionization	3.6605e-06	m-H	559.311
	7.2177	564.426	0	0	0	0	0	0	104.59	112.63	109.238	0	0	0	112.905	160.084	137.385	0	0	0	564.426	non-polar phase_positive ionization	7.4315e-08	m+H	565.433
	8.5037	590.254	96.4673	160.658	88.4758	18.8277	14.6225	0	164.683	168.228	208.234	24.9809	33.6399	20.1485	316.609	350.568	273.409	40.8436	36.326	39.0118	590.254	polar phase_positive ionization	1.3644e-06	m+H	591.261
	8.5201	592.265	0	38.0594	10.5775	0	0	0	75.8008	162.579	93.9329	0	0	0	272.176	266.259	243.101	0	15.5323	0	592.265	polar phase_negative ionization	1.4978e-06	m-H	591.258
	8.5295	592.265	10.3813	16.815	9.0519	0	0	0	42.0476	57.5576	39.33	0	0	0	104.076	97.7243	89.954	10.6754	0	0	592.265	polar phase_negative ionization	8.2047e-08	m+FA-2H+Na	659.245
	8.5252	592.266	53.5322	73.868	0	0	0	5.365	159.641	344.507	218.26	0	11.6088	0	671.679	683.489	601.367	0	21.0643	0	592.266	polar phase_negative ionization	3.7105e-07	m+FA-H	637.264
	3.9296	594.295	0	0	0	0	0	0	122.393	44.3001	70.9524	0	25.1324	0	227.085	187.609	221.054	33.2068	0	14.5773	594.295	non-polar phase_negative ionization	2.3056e-06	m-H	593.287
	4.3654	596.309	0	0	0	0	0	0	138.85	47.5647	78.6084	0	0	0	225.936	202.631	201.862	0	0	0	596.309	non-polar phase_negative ionization	1.342e-06	m-H	595.302
	4.3715	596.312	0	0	30.8623	0	0	0	150.194	121.723	86.1891	0	0	0	265.549	229.324	247.537	0	0	0	596.312	non-polar phase_positive ionization	1.2787e-07	m+H	597.319
	9.5196	612.474	133.773	0	162.844	0	0	0	814.558	773.282	1004.91	0	0	56.5926	845.124	1003.92	1062.33	0	0	0	612.474	polar phase_positive ionization	1.5872e-07	m+H	613.481
	8.6057	619.249	120.914	69.2466	90.91	0	0	0	96.7322	144.38	173.099	0	11.6931	0	192.264	181.076	224.306	0	5.7838	0	619.249	polar phase_positive ionization	5.0398e-06	m+H	620.256
	8.5854	620.261	129.228	180.475	124.485	0	0	0	241.316	261.091	246.25	20.0003	35.3632	0	393.794	452.221	478.137	0	20.4568	0	620.261	polar phase_negative ionization	4.0554e-08	m-H	619.254
	8.5963	620.264	31182.6	15252.3	18748	818.375	750.267	31.3839	30614.6	45327.4	69382.5	693.19	1987.78	262.235	88050.6	91888.5	84622.9	483.95	1048.93	477.258	620.264	polar phase_positive ionization	4.5864e-06	m+H	621.271
	3.7842	632.364	0	0	0	0	0	0	202.288	137.287	119.399	0	0	0	195.32	198.39	204.473	0	0	0	632.364	non-polar phase_positive ionization	5.5047e-07	m+H	633.371
	3.7953	650.365	35.9307	43.9707	0	38.9757	0	0	335.961	285.626	311.839	0	4.2674	0	331.551	336.682	322.027	0	0	0	650.365	non-polar phase_positive ionization	3.1521e-09	m+NH4	668.399
	3.7813	650.365	265.329	84.1505	153.076	31.1104	105.692	61.6512	3500.07	2727.07	2726.42	235.521	255.442	415.619	3826.75	3919.09	3851.76	292.533	134.379	219.881	650.365	non-polar phase_positive ionization	5.8675e-09	m+H	651.373
	8.6067	668.248	157.666	69.489	117.101	9.8317	0	0	128.811	218.659	370.418	0	16.8781	0	584.53	558.977	485.869	0	0	13.6678	668.248	polar phase_positive ionization	9.1074e-06	m+H	669.255
	4.3609	690.398	462.547	134.117	318.98	163.85	0	207.277	786.422	922.04	731.838	357.559	381.713	415.054	1585.12	1669.45	1944.92	595.259	341.712	482.603	690.398	non-polar phase_positive ionization	1.7565e-06	m+H	691.405
	3.7746	696.371	265.622	87.1046	131.926	0	106.258	62.9295	2951.54	2493.89	2554.86	191.904	215.948	299.955	3199.23	3309.67	3313.7	252.608	123.014	261.392	696.371	non-polar phase_negative ionization	1.966e-10	m-H	695.364
	5.0121	700.418	0	0	0	0	0	0	56.9919	67.7981	54.2781	12.8691	0	38.6235	109.004	99.5804	101.149	21.4021	0	30.7384	700.418	non-polar phase_positive ionization	7.7904e-06	m+H	701.425
	9.0538	707.397	53.1537	38.0383	41.6851	0	8.5163	0	29.6195	38.0984	55.506	0	0	0	80.8271	97.7979	77.7905	0	0	0	707.397	polar phase_positive ionization	2.3733e-06	m+H	708.404
	9.6761	708.527	399.938	322.281	249.323	67.847	104.24	78.5412	402.879	192.05	286.621	79.5762	120.745	134.993	838.965	833.961	666.829	162.964	79.4719	112.698	708.527	polar phase_positive ionization	8.5465e-06	m+H	709.534
	3.0348	711.419	0	0	0	0	0	0	64.5145	55.4106	62.5368	0	0	5.0225	86.4095	115.956	108.094	27.3938	0	14.3275	711.419	non-polar phase_positive ionization	8.0133e-07	m+H	712.426
	4.9595	718.427	317.836	0	226.541	140.227	312.908	171.93	1367.41	1420.9	1192.41	600.463	683.066	661.324	1720.6	2214.72	2230.79	810.73	463.029	617.507	718.427	non-polar phase_positive ionization	2.1548e-06	m+H	719.434
	4.38	736.399	389.115	89.0205	256.859	0	266.346	0	720.062	797.346	721.484	237.288	305.424	337.769	1427.1	1388.11	1635.91	393.738	0	448.385	736.399	non-polar phase_negative ionization	7.8055e-06	m-H	735.392
	9.6796	738.539	432.942	376.67	343.915	143.414	174.787	134.918	559.724	351.339	463.307	183.678	267.959	258.064	891.528	947.694	847.595	365.121	212.424	267.828	738.539	polar phase_positive ionization	3.2102e-06	m+H	739.546
	3.0574	740.399	50.2454	0	115.369	71.2804	0	67.4663	692.282	483.666	520.417	136.632	0	141.159	703.488	913.862	827.509	208.942	131.569	213.381	740.399	non-polar phase_negative ionization	2.2862e-06	m-H	739.391
	4.9549	764.433	210.931	95.5234	178.702	59.9953	0	0	1195.45	871.444	1028.07	366.916	424.825	346.505	1532.7	1681.84	1863.8	534.12	134.915	164.767	764.433	non-polar phase_negative ionization	6.7902e-07	m-H	763.426
	5.0153	765.436	0	30.5826	36.4722	0	0	0	541.8	416.443	455.941	167.064	159.767	0	649.676	802.561	881.813	255.189	132.973	240.6	765.436	non-polar phase_negative ionization	1.9362e-06	m-H	764.428
	9.5385	812.479	52.2621	60.403	66.8725	0	0	0	173.595	203.594	208.591	0	33.6224	31.7745	177.653	213.664	186.191	0	22.7733	0	812.479	polar phase_positive ionization	1.102e-07	m+H	813.487
	9.2483	842.561	141.279	0	0	0	0	0	603.9	734.058	796.636	0	40.2595	0	586.425	851.707	878.443	0	0	21.6447	842.561	polar phase_positive ionization	2.0453e-06	m+H	843.568
	3.0159	844.447	0	0	0	0	0	0	35.0943	51.3073	38.4404	50.0863	37.8665	32.9678	103.776	102.987	123.037	0	0	34.4276	844.447	non-polar phase_negative ionization	3.2371e-06	m-H	843.439
	9.5203	844.579	207.537	0	265.363	0	0	0	955.782	989.246	1193.28	46.3397	80.3671	94.6191	965.598	1152.73	1212.32	44.8528	36.8293	47.7989	844.579	polar phase_positive ionization	2.6789e-07	m+H	845.586
	9.8667	846.594	168.237	206.716	197.019	0	0	0	631.541	491.744	854.181	59.0491	59.2027	62.2498	558.348	722.649	620.588	0	20.1037	25.82	846.594	polar phase_positive ionization	9.1539e-06	m+H	847.601
	4.6731	847.478	0	0	0	0	13.667	0	23.6205	42.3468	31.6713	0	0	0	50.5159	66.565	51.3231	0	0	0	847.478	non-polar phase_positive ionization	7.0871e-06	m+H	848.485
	3.1692	858.425	227.422	0	85.341	0	0	0	1280.08	731.33	821.822	0	0	0	1117.7	937.505	986.172	0	0	0	858.425	non-polar phase_negative ionization	5.8212e-06	m-H	857.418
	4.6584	894.546	0	0	0	0	0	0	69.4839	67.0787	59.255	33.906	36.0596	0	121.41	99.282	111.887	0	0	0	894.546	non-polar phase_positive ionization	1.101e-06	m+H	895.553
	5.241	898.531	0	0	0	32.8277	0	0	66.8567	49.2703	56.2904	51.0271	0	36.5535	126.475	128.869	143.018	0	13.0267	0	898.531	non-polar phase_negative ionization	9.514e-06	m-H	897.524
	9.2733	918.445	0	0	0	0	0	0	26.3147	44.3949	32.2055	0	0	6.9432	46.6934	52.0244	69.7835	0	0	0	918.445	polar phase_negative ionization	9.987e-06	m-H	917.438
	9.5442	920.461	13.2408	0	0	0	0	0	55.5002	66.2017	60.7979	0	0	0	71.5432	66.7415	82.7662	12.6668	0	0	920.461	polar phase_negative ionization	3.2616e-07	m-H	919.454
	3.808	925.463	0	0	0	0	0	0	79.9833	79.0391	78.4142	0	0	29.2052	77.5211	82.6105	69.0575	0	0	29.9855	925.463	non-polar phase_negative ionization	5.5886e-06	m-H	924.456
	8.5984	946.27	21.91	21.5695	15.1899	6.831	0	0	35.9821	31.0658	38.9805	4.0506	0	0	69.4588	61.6504	58.9517	0	4.0506	0	946.27	polar phase_positive ionization	6.2538e-08	m+H	947.277
	5.3943	980.686	3.1279	0	0	0	0	0	13.5208	13.0021	14.7226	0	0	3.4477	25.1253	33.5642	30.0307	10.5929	0	0	980.686	non-polar phase_negative ionization	7.3182e-06	m-H	979.679
	9.738	1060.52	0	0	0	0	0	0	44.4408	32.1724	47.454	11.7516	17.5281	32.9004	61.1378	59.3213	71.0547	0	12.7777	0	1060.52	polar phase_negative ionization	8.8652e-06	m-H	1059.52
	8.8983	1080.5	0	9.7501	28.5583	0	5.657	0	117.456	86.3469	126.562	31.842	39.619	72.4096	160.014	154.321	163.152	48.1394	21.5506	35.2321	1080.5	polar phase_negative ionization	5.4969e-06	m-H	1079.49
	3.9006	237.138	84.9564	76.9971	81.8229	0	0	0	0	0	0	45.8138	0	0	94.4086	99.166	110.257	39.3919	40.3206	37.1053	237.138	polar phase_positive ionization	8.3422e-06	m+H	238.145
	7.3623	250.195	0	0	0	0	0	0	0	0	0	0	0	0	112.763	86.1125	84.9176	0	0	0	250.195	polar phase_positive ionization	1.4254e-07	m+H	251.202
	8.2708	264.211	12.7618	21.0919	23.0386	0	8.9932	0	27.5811	8.306	34.8831	3.0714	14.8136	0	219.717	169.944	180.406	9.8956	5.7046	7.0162	264.211	polar phase_positive ionization	2.3116e-07	m+H	265.219
	7.6293	276.207	0	0	0	0	0	0	0	0	0	0	0	0	144.174	131.922	173.12	0	0	0	276.207	polar phase_positive ionization	3.3835e-08	m+H	277.214
	7.9311	278.226	204.139	127.987	152.926	53.5838	123.016	29.3185	342.177	163.694	304.71	205.094	180.481	129.54	1246.17	938.891	1133.53	209.263	77.0833	75.5409	278.226	polar phase_positive ionization	1.5804e-06	m+H	279.233
	5.167	289.205	0	0	0	0	0	0	0	3.3049	0	0	0	0	24.9977	32.2609	29.6445	26.217	25.4378	20.603	289.205	non-polar phase_positive ionization	7.4433e-08	m+H	290.212
	8.4289	290.227	0	0	0	0	0	0	43.8678	0	40.9372	0	19.2746	14.7755	199.371	173.724	201.122	45.6687	0	0	290.227	polar phase_positive ionization	1.8028e-06	m+H	291.235
	7.9248	319.253	85.7783	53.5805	56.5561	20.6382	47.1536	17.392	102.493	52.3564	93.3874	68.3586	55.6579	47.6657	414.946	304.436	358.296	87.0294	13.5996	35.271	319.253	polar phase_positive ionization	4.7435e-06	m+H	320.26
	7.9349	324.24	0	0	0	0	0	0	0	0	0	16.8284	0	0	59.369	47.4879	50.7161	0	0	0	324.24	polar phase_positive ionization	1.8447e-06	m+H	325.248
	3.7043	329.323	0	0	0	0	0	0	0	0	0	0	0	0	42.9303	34.0678	40.3997	0	0	0	329.323	non-polar phase_positive ionization	6.745e-09	m+H	330.33
	8.7417	333.267	17.4957	21.002	14.4668	0	0	0	40.8255	22.9565	33.2953	14.5694	8.4384	10.2802	132.972	125.559	136.053	28.987	0	13.7934	333.267	polar phase_positive ionization	7.5073e-08	m+H	334.274
	4.4249	466.325	0	0	0	0	0	0	0	0	0	0	0	0	41.4495	35.4109	53.4102	0	0	0	466.325	non-polar phase_positive ionization	1.0999e-06	m+H	467.332
	9.32	573.462	0	0	0	0	0	0	0	0	9.8914	0	0	0	83.4136	94.9825	65.9433	22.0186	0	16.5704	573.462	polar phase_positive ionization	4.1821e-06	m+H	574.469
	5.2394	574.327	0	0	13.941	0	0	0	0	33.0903	68.8856	55.3987	51.5035	61.5729	256.028	216.481	205.911	81.8696	55.9595	98.049	574.327	non-polar phase_negative ionization	1.9877e-06	m+FA-H	619.325
	8.709	592.265	312.927	101.455	206.686	0	31.6114	0	443.403	1007.68	910.223	0	0	0	3844.34	3135.66	2998.87	41.8463	74.002	0	592.265	polar phase_positive ionization	2.0229e-07	m+H	593.272
	3.9382	594.296	0	4.6423	0	0	0	5.8926	55.3771	49.3728	41.0393	0	13.9196	19.9514	163.069	130.701	148.409	0	0	0	594.296	non-polar phase_negative ionization	3.3334e-08	m+FA-H	639.294
	8.0123	606.246	9.1139	9.973	0	0	0	0	19.8003	49.6632	20.8166	0	0	0	189.911	241.733	212.786	0	0	0	606.246	polar phase_negative ionization	8.2169e-08	m-H	605.239
	8.0014	606.247	108.973	0	61.1014	0	0	0	62.4959	526.695	366.293	0	0	0	4111.37	4420.67	2635.19	0	0	0	606.247	polar phase_positive ionization	9.1539e-06	m+H	607.254
	8.3887	608.261	56.3885	67.4909	169.662	0	0	0	171.209	94.7852	272.814	0	0	0	1033.83	963.402	709.522	0	0	0	608.261	polar phase_negative ionization	4.1843e-06	m+FA-H	653.26
	7.817	610.245	0	0	0	0	0	0	0	0	0	0	0	0	165.192	180.581	109.122	0	0	6.076	610.245	polar phase_positive ionization	4.7339e-06	m+H	611.253
	7.8316	622.24	10.023	0	0	0	0	0	0	0	0	0	0	0	197.879	176.06	122.934	0	0	0	622.24	polar phase_negative ionization	4.5604e-06	m+FA-H	667.239
	7.8368	622.243	10.3601	0	0	0	0	0	16.2025	40.0492	29.3671	0	0	0	144.908	128.18	93.7535	0	0	0	622.243	polar phase_negative ionization	5.8638e-06	m-H	621.235
	8.2902	624.261	0	0	0	0	0	0	25.5607	44.6128	34.6635	0	7.2398	0	120.859	103.959	75.0878	0	0	0	624.261	polar phase_negative ionization	8.2996e-06	m-H	623.254
	8.3443	636.256	0	0	21.3402	0	0	0	0	0	0	0	0	0	102.754	78.6159	105.585	0	0	0	636.256	polar phase_negative ionization	1.4293e-06	m-H	635.249
	7.8184	636.257	94.3402	0	0	0	0	0	94.4536	0	142.196	0	0	0	613.656	516.33	494.838	0	0	0	636.257	polar phase_positive ionization	1.1742e-06	m+H	637.264
	7.6646	668.247	0	0	0	0	0	0	0	0	0	0	0	0	77.7747	62.2384	46.2256	0	0	5.0633	668.247	polar phase_negative ionization	8.4009e-06	m-H	667.24
	8.1533	668.438	0	0	0	0	0	0	0	0	0	0	0	0	46.0474	65.0981	72.8793	0	0	0	668.438	non-polar phase_negative ionization	1.1513e-06	m-H	667.431
	4.3991	672.391	0	0	0	0	0	0	0	0	0	0	0	0	65.6945	81.4086	86.6119	15.7185	0	8.3721	672.391	non-polar phase_positive ionization	2.2385e-07	m+H	673.399
	8.9327	682.18	12.3803	0	0	0	0	0	0	0	0	5.0633	5.0633	0	77.5821	81.6257	59.1931	0	0	5.3107	682.18	polar phase_positive ionization	9.1302e-07	m+H	683.188
	8.9323	683.192	0	0	0	0	0	0	0	31.5876	42.7595	0	0	0	180.922	215.506	135.352	0	0	0	683.192	polar phase_positive ionization	8.0032e-06	m+H	684.199
	6.4729	689.416	0	0	0	10.8592	0	7.0643	0	0	0	0	0	0	106.668	130.975	127.921	0	0	38.1577	689.416	non-polar phase_negative ionization	1.0191e-06	m-H	688.409
	7.381	704.441	0	0	0	2.4821	0	0	0	0	0	0	0	0	48.518	61.8601	73.8569	0	0	0	704.441	non-polar phase_positive ionization	9.8942e-07	m+H	705.448
	9.2361	708.355	0	0	0	0	0	0	0	15.3915	0	0	0	0	110.495	124.061	84.1802	0	0	0	708.355	polar phase_positive ionization	1.1676e-06	m+H	709.362
	6.4936	734.421	0	0	0	6.2889	0	0	60.9283	35.2461	37.0205	0	0	34.1573	326.115	434.753	387.518	127.268	0	0	734.421	non-polar phase_negative ionization	3.7958e-06	m-H	733.414
	7.3146	753.53	0	0	57.4047	0	0	0	89.5592	0	0	56.8888	73.6795	78.5334	872.532	890.125	1079.45	344.151	88.0079	136.384	753.53	non-polar phase_positive ionization	1.0371e-06	m+H	754.537
	6.4906	911.507	0	0	0	5.6517	0	0	0	0	0	0	0	0	52.6466	73.1619	56.6449	0	0	0	911.507	non-polar phase_negative ionization	2.4517e-07	m-H	910.5
	8.542	920.266	8.1013	0	3.038	0	0	0	11.1392	14.1772	20.6973	0	0	0	64.4207	44.587	59.9018	0	0	0	920.266	polar phase_positive ionization	1.9148e-06	m+H	921.274
	8.396	938.565	0	0	0	0	0	0	33.7509	0	0	0	0	40.7996	189.107	241.645	189.021	0	12.2265	0	938.565	non-polar phase_positive ionization	1.3784e-06	m+H	939.573
	3.7122	964.526	10.6706	15.5689	6.3044	9.0504	0	0	0	15.7278	0	0	0	0	49.4895	66.0206	68.2847	0	0	0	964.526	non-polar phase_negative ionization	4.504e-06	m-H	963.519
	4.4227	1006.7	0	0	0	3.7562	0	0	20.9163	18.2278	28.8006	0	0	10.1452	83.6668	86.6382	82.6018	0	0	7.0462	1006.7	non-polar phase_negative ionization	4.5401e-09	m-H	1005.69
	7.4251	1020.55	0	0	0	4.7476	0	0	9.0003	0	0	6.9586	0	3.4046	52.1761	64.5981	46.9094	0	6.0637	0	1020.55	non-polar phase_positive ionization	1.9158e-06	m+H	1021.55
	6.3916	1063.49	0	0	4.3512	4.6856	0	4.9429	0	0	0	0	0	0	42.5795	49.497	38.8503	0	0	0	1063.49	non-polar phase_positive ionization	7.4433e-08	m+H	1064.5
	8.5231	1184.55	0	0	0	0	0	0	0	31.6716	7.5204	0	0	0	154.62	165.716	140.543	0	17.1049	0	1184.55	polar phase_negative ionization	9.4832e-08	m-H	1183.54
	3.7027	1191.72	8.1013	5.0066	0	0	0	0	8.5687	0	0	0	5.2155	3.1794	42.4077	45.0563	33.3871	0	0	0	1191.72	non-polar phase_negative ionization	1.9877e-06	m-H	1190.72
	6.3511	55.7862	0	0	0	0	0	0	160.662	174.141	174.006	97.5564	66.5368	72.2513	137.458	111.289	103.483	55.333	51.4867	71.507	55.7862	non-polar phase_negative ionization	9.7599e-08	m-H	54.7789
	3.6242	288.209	0	0	0	0	0	0	39.896	36.656	33.1392	49.3205	62.5168	68.1854	64.8277	60.9652	57.7622	69.759	43.3941	62.687	288.209	non-polar phase_positive ionization	3.3892e-06	m+H	289.216
	5.3256	290.226	44.902	87.9737	46.9132	0	0	0	171.665	166.269	136.562	97.0067	78.2963	122.136	229.317	253.107	228.08	155.374	114.401	110.659	290.226	non-polar phase_positive ionization	2.7752e-06	m+H	291.234
	1.7863	420.213	0	0	0	0	0	0	320.636	270.876	271.625	85.7308	75.0119	86.2997	267.328	259.285	317.206	121.342	120.134	165.206	420.213	non-polar phase_positive ionization	9.0167e-08	m+H	421.221
	6.1852	494.361	0	0	0	0	0	0	82.8518	72.0352	88.2327	95.1364	113.936	79.8478	92.767	66.1637	66.8712	116.423	96.8604	82.9102	494.361	non-polar phase_positive ionization	6.5037e-06	m+Na	517.35
	2.5008	515.301	204.727	0	0	121.221	256.01	273.627	625.099	577.901	384.197	1346.05	1422.63	1431.87	751.044	940.483	820.316	971.071	969.602	1068.64	515.301	non-polar phase_positive ionization	3.6166e-07	m+H	516.308
	5.5079	528.381	0	0	0	0	0	0	39.167	38.8222	41.1036	59.6571	75.0723	61.9836	57.8909	67.4291	57.4781	105.82	67.0392	96.7636	528.381	non-polar phase_positive ionization	4.8013e-06	m+H	529.388
	6.1547	540.367	0	0	0	22.0171	0	19.1486	76.882	46.1275	54.1034	93.2719	86.7217	79.7589	81.3486	76.3063	63.7581	97.4426	97.4012	115.352	540.367	non-polar phase_negative ionization	2.7659e-06	m-H	539.36
	5.2056	558.39	41.3739	0	0	30.4115	48.9687	35.542	197.406	215.415	179.959	266.394	286.504	271.737	439.645	441.537	466.656	366.792	243.388	280.11	558.39	non-polar phase_positive ionization	2.8589e-07	m+H	559.397
	2.4866	561.305	94.6835	70.6469	81.9657	70.3292	136.269	144.987	461.928	384.612	269.898	680.261	677.72	667.705	547.779	501.5	580.048	521.807	541.818	744.771	561.305	non-polar phase_negative ionization	5.5089e-06	m-H	560.298
	6.3439	610.457	1039.59	421.009	963.262	447.807	784.736	703.611	2958.27	2779.67	2642.17	2465.87	2410.88	2532.51	2968.54	2839.6	3024	2094.33	1702.14	2011.17	610.457	non-polar phase_positive ionization	5.5047e-07	m+H	611.465
	6.35	611.452	72.0805	206.588	356.756	243.181	315.69	300.011	1342.48	1189.23	1141.53	1060.1	992.032	1106.24	1332.9	1291.69	1385.61	940.42	718.965	875.823	611.452	non-polar phase_positive ionization	5.342e-07	m+H	612.46
	7.4022	612.476	5.92	4.1687	0	0	0	0	99.3778	94.7643	86.2856	55.3322	48.5533	70.5577	67.401	65.4655	78.7476	42.8572	35.365	46.0195	612.476	non-polar phase_positive ionization	2.5325e-07	m+Na	635.466
	9.6725	625.47	0	0	0	0	17.4432	0	99.7729	94.6511	103.327	63.2697	59.7568	57.649	115.838	98.2853	109.211	49.2846	0	27.2883	625.47	polar phase_positive ionization	4.7339e-06	m+H	626.477
	3.1881	644.339	0	0	0	0	0	0	55.8452	49.5012	47.2896	35.7566	26.7676	30.3178	56.893	75.9802	88.5172	32.4752	23.4841	27.3383	644.339	non-polar phase_negative ionization	2.8472e-06	m-H	643.332
	3.7035	646.358	0	0	0	0	0	0	69.0205	45.4134	58.5513	50.5495	68.1475	68.9755	53.8036	46.7669	45.4264	62.3266	54.1355	52.3271	646.358	non-polar phase_negative ionization	1.9345e-06	m-H	645.351
	4.3658	660.386	0	0	0	0	0	0	467.625	337.197	374.455	149.063	221.736	164.463	523.234	479.961	475.025	428.116	267.861	314.666	660.386	non-polar phase_positive ionization	2.0708e-06	m+H	661.393
	6.4336	667.383	0	0	0	0	0	0	85.8189	59.7302	74.9838	54.9402	38.2817	46.0085	47.0703	44.4446	35.067	39.4793	26.605	39.3649	667.383	non-polar phase_positive ionization	6.6522e-06	m+H	668.39
	6.4257	669.402	0	5.5284	0	0	2.2861	0	114.397	97.338	101.573	78.1207	77.0604	72.5781	71.7753	77.9147	55.3306	55.01	49.855	36.0693	669.402	non-polar phase_positive ionization	2.5916e-07	m+H	670.409
	5.2052	720.441	0	53.5279	47.5757	0	0	22.7315	332.992	351.903	292.5	275.026	244.987	262.496	492.928	623.559	593.128	272.96	179.271	240.551	720.441	non-polar phase_positive ionization	4.3328e-07	m+NH4	738.475
	5.2102	720.445	318.449	223.422	172.104	354.263	505.204	510.625	1833.74	2148.95	1649.13	2483.6	2794.91	2684.22	3050.98	3480.68	3635.58	3152.35	1863.68	2508.03	720.445	non-polar phase_positive ionization	4.8013e-06	m+H	721.452
	4.7612	737.38	0	0	33.5618	0	0	0	93.803	76.8021	78.8595	90.1914	108.87	100.589	107.65	88.6	100.073	112.963	100.81	128.027	737.38	polar phase_positive ionization	3.2102e-06	m+H	738.387
	4.7684	737.38	0	0	0	0	29.6751	37.1065	94.2203	82.2908	79.7133	93.7267	132.822	109.759	115.217	130.555	99.3451	143.707	140.202	118.318	737.38	polar phase_negative ionization	9.9091e-06	m-H	736.373
	4.2799	753.374	23.4098	0	0	26.248	33.5374	28.5969	128.321	86.1808	89.5157	134.123	150.216	125.731	147.411	144.621	133.162	146.286	115.424	123.275	753.374	polar phase_negative ionization	5.8638e-06	m-H	752.366
	5.2191	767.452	112.216	34.2941	48.8513	52.1728	108.122	78.2878	962.537	816.479	775.617	567.906	651.343	639.63	1341.76	1348.93	1480.24	784.039	507.558	887.677	767.452	non-polar phase_negative ionization	3.9508e-07	m-H	766.445
	5.7905	770.494	219.486	114.102	155.987	0	440.706	278.212	1103.69	1149.24	892.196	972.099	985.867	1117.82	1485.31	1770.19	1692.55	847.273	544.282	599.509	770.494	non-polar phase_positive ionization	5.8164e-06	m+H	771.501
	6.728	772.507	301.351	216.766	334.438	131.78	268.569	226.671	1033.3	1067.24	1083.98	546.337	531.409	575.812	908.38	905.774	873.255	588.405	414.959	454.487	772.507	non-polar phase_positive ionization	1.2973e-07	m+NH4	790.54
	6.7948	772.508	118.083	106.278	155.464	121.157	156.465	139.616	695.433	738.018	731.479	468.332	432.663	463.125	567.893	648.182	660.204	450.776	355.53	386.69	772.508	non-polar phase_positive ionization	2.5451e-08	m+Na	795.497
	5.9619	772.509	307.096	0	188.48	315.033	521.255	580.64	1630.72	1799.54	1449.68	2981.2	3460.77	3171.94	2458.76	2792.76	2506.78	2953.9	1862.44	2249.76	772.509	non-polar phase_positive ionization	2.2948e-06	m+H	773.516
	3.3313	778.416	0	0	0	0	0	0	68.9202	59.0324	61.4377	45.9097	42.7883	42.1466	134.657	140.523	146.854	85.4229	54.5928	69.8225	778.416	non-polar phase_negative ionization	1.6186e-08	m-H	777.408
	3.5279	780.426	0	0	0	42.2617	115.861	0	252.495	267.793	261.202	398.051	446.176	460.517	692.127	757.929	786.113	824.577	455.085	552.991	780.426	non-polar phase_negative ionization	8.3767e-06	m-H	779.419
	4.7719	782.444	0	0	17.8997	0	0	0	116.264	108.539	99.5601	114.668	95.3604	100.64	149.829	133.357	156.92	100.31	69.4531	80.2407	782.444	non-polar phase_negative ionization	1.5513e-07	m-H	781.437
	6.0337	790.522	94.4011	0	0	0	0	0	505.188	422.361	413.981	737.708	765.266	717.284	732.574	662.542	571.847	682.851	533.167	569.224	790.522	non-polar phase_positive ionization	2.0745e-07	m+NH4	808.556
	6.7599	795.494	89.2675	113.669	82.2338	70.7034	83.8685	88.9564	345.791	384.571	388.851	238.728	213.305	244.816	278.018	309.715	286.313	192.255	158.029	196.781	795.494	non-polar phase_positive ionization	9.0167e-08	m+H	796.502
	6.0766	819.507	0	0	49.4991	0	0	0	1060.37	793.342	714.152	452.273	444.277	532.575	746.479	827.444	947.714	423.942	534.518	548.475	819.507	non-polar phase_negative ionization	2.2806e-06	m-H	818.5
	2.4943	820.424	0	0	0	0	0	0	82.3029	49.8246	66.2602	35.0374	40.5226	41.9972	76.3037	77.3279	76.1797	54.4112	31.0973	38.1678	820.424	non-polar phase_positive ionization	6.3348e-06	m+H	821.432
	5.8026	834.513	189.743	0	245.238	118.773	332.736	263.494	960.013	741.836	718.896	638.846	674.699	739.578	1440.95	1567.29	1401.89	613.167	632.196	778.261	834.513	non-polar phase_negative ionization	9.1983e-07	m-H	833.506
	5.9731	836.529	0	0	0	0	388.801	384.219	1661.67	1363.8	1266.31	2360.55	2230.4	2298.73	2540.98	2132.15	2091	2287.54	2145.81	2666.71	836.529	non-polar phase_negative ionization	2.025e-07	m-H	835.521
	2.4755	838.431	0	0	0	0	0	0	377.241	249.282	301.866	163.055	213.722	156.433	333.854	343.698	356.317	239.347	148.135	167.741	838.431	non-polar phase_positive ionization	3.3057e-06	m+H	839.438
	6.7365	842.563	610.551	454.663	646.952	302.029	588.336	485.324	1641.95	1745.64	1450.66	781.235	739.222	807.974	1270.19	1551.17	1454.81	748.484	570.029	564.472	842.563	non-polar phase_positive ionization	4.0381e-06	m+H	843.57
	6.9889	844.577	737.747	565.134	578.062	443.86	504.415	494.975	1592.7	1563.12	1472.32	997.502	1033.61	1084.3	1309.41	1319.07	1298.51	1070.94	718.19	863.842	844.577	non-polar phase_positive ionization	1.6675e-06	m+H	845.585
	4.3452	880.481	205.028	58.7711	128.705	0	166.731	107.605	798.303	611.178	635.869	413.072	486.193	499.039	1007.49	907.533	989.835	695.323	407.324	571.13	880.481	non-polar phase_positive ionization	8.5025e-06	m+H	881.488
	2.4709	902.455	0	0	0	0	0	0	912.873	570.485	657.205	338.707	378.842	343.06	723.653	717.035	690.336	505.442	315.213	441.173	902.455	non-polar phase_negative ionization	4.1243e-06	m-H	901.447
	6.0727	932.548	0	0	0	0	0	0	282.929	217.709	195.137	124.042	123.189	128.385	184.972	214.528	219.885	0	0	83.8967	932.548	non-polar phase_positive ionization	8.6869e-06	m+Na	955.537
	6.1266	966.557	43.8217	14.8096	25.6396	0	44.8882	26.6762	186.356	172.982	135.222	90.4525	83.1392	93.8813	189.495	231.215	236.659	74.3876	75.6206	87.854	966.557	non-polar phase_negative ionization	2.433e-06	m-H	965.55
	6.3407	980.572	2803.28	1360.17	2345.71	1273.03	1978.22	1714.41	10116.6	9059.06	8008.52	4602.9	4080.25	4592.42	4951.6	5025.6	5206.89	4480.5	4669.02	4965.56	980.572	non-polar phase_negative ionization	8.2438e-07	m-H	979.564
	6.3432	997.565	0	0	0	0	0	0	66.9435	70.4347	44.5618	30.1727	34.7078	33.0296	54.5948	56.58	58.6026	54.7726	42.0783	47.4203	997.565	non-polar phase_negative ionization	1.6565e-06	m-H	996.558
	9.1422	999.577	90.7432	98.0637	140.113	46.5999	55.9848	50.6258	372.698	303.549	343.541	228.08	260.342	298.02	283.139	248.006	260.172	162.558	97.6732	127.341	999.577	polar phase_negative ionization	5.8638e-06	m-H	998.57
	9.1307	1021.6	83.7405	95.194	146.299	43.4864	44.274	55.1723	212.087	266.015	263.208	211.585	223.313	255.466	223.795	207.807	230.144	125.401	103.846	113.17	1021.6	polar phase_negative ionization	9.9091e-06	m-H	1020.59
	6.3443	1052.51	93.2236	49.9765	103.266	60.324	79.3573	83.4503	221.117	234.42	258.734	201.919	163.837	191.355	100.407	86.9422	79.7866	78.7805	116.327	109.474	1052.51	non-polar phase_negative ionization	8.859e-06	m-H	1051.5
	6.3543	1080.5	42.7064	34.7031	48.6864	33.5144	36.4557	0	121.415	121.208	131.76	100.565	96.2306	97.705	57.0536	63.6462	60.9945	69.0831	62.5773	84.9228	1080.5	non-polar phase_negative ionization	7.4535e-06	m-H	1079.49
	6.0451	1166.67	0	0	0	0	0	0	46.2626	39.536	34.866	48.1565	33.2233	43.3185	39.5077	25.9196	36.5333	31.8278	31.7726	35.3397	1166.67	non-polar phase_positive ionization	4.9572e-06	m+H	1167.68
	6.6848	56.6279	14.2189	0	13.512	0	0	14.5557	46.6461	75.9656	64.601	102.677	105.459	77.573	33.983	32.5741	46.8366	118.432	149.908	142.753	56.6279	non-polar phase_negative ionization	2.0149e-06	m-H	55.6206
	6.6837	56.7698	0	0	0	14.5173	0	0	30.2762	53.1115	60.4964	70.4526	77.8435	69.6181	33.5271	22.9601	25.1647	63.7225	76.0203	86.5037	56.7698	non-polar phase_negative ionization	7.2763e-06	m-H	55.7625
	3.8118	158.097	0	0	0	0	13.193	0	0	0	0	81.2382	95.6638	79.3508	0	0	0	124.306	97.0951	78.2672	158.097	polar phase_positive ionization	1.8774e-06	m+H	159.104
	1.4222	160.124	0	0	0	11.6226	0	6.3667	3.0472	7.3999	0	28.3958	34.4304	32.7979	0	0	0	41.5061	40	42.075	160.124	non-polar phase_positive ionization	2.0594e-07	m+H	161.132
	0.6926	164.092	767.43	860.32	222.337	991.142	0	592.657	1495.87	632.73	1707.84	3527.55	3530.67	3581.48	2500.6	2078.97	1833.06	4373.23	3841.89	4279.3	164.092	non-polar phase_positive ionization	4.7163e-06	m+H	165.099
	0.5807	174.125	0	0	0	15.2603	24.6911	17.0165	0	14.7828	0	134.613	132.448	120.17	29.2069	0	0	115.929	77.3069	85.0632	174.125	non-polar phase_negative ionization	9.4724e-07	m+FA-H	219.123
	0.6448	182.095	1822.14	1376.4	1578.4	2221.1	3432.79	2455.39	7813.19	3919.28	5053.9	14847.3	14812.4	16162.5	11856	10788.2	11937.3	23617.5	21658.8	21448.7	182.095	non-polar phase_positive ionization	2.1052e-08	m+H	183.102
	0.598	184.111	0	0	11.4228	41.6776	37.752	42.5114	63.1862	0	36.4557	272.963	251.622	215.238	0	70.2034	41.519	230.487	146.085	194.429	184.111	non-polar phase_negative ionization	8.9461e-06	m-H	183.103
	1.2954	184.111	0	0	0	33.1408	38.6033	40.7941	0	0	0	45.1506	66.1148	68.6059	21.9421	0	0	75.6682	66.1977	68.6948	184.111	non-polar phase_positive ionization	4.4654e-06	m+H	185.118
	0.7647	196.108	1162.63	1014.21	890.77	2026.56	2787.69	2164.64	466.373	308.852	449.549	3611.91	3807.53	4064.97	1003.43	775.612	789.429	5726.18	5419.2	5326.98	196.108	non-polar phase_negative ionization	3.0763e-09	m+FA-H	241.107
	4.9919	196.109	0	20.7822	0	71.0728	55.0712	93.5522	31.0872	21.996	36.1732	174.232	214.564	175	56.7089	40.0826	24.8101	220.815	206.342	265.378	196.109	polar phase_negative ionization	1.8405e-06	m-H	195.101
	4.9959	196.11	106.628	188.3	110.674	592.66	429	766.952	255.565	187.793	289.801	1455.6	1790.3	1382.45	400.46	226.37	204.736	1631.93	1608.34	2186.15	196.11	polar phase_negative ionization	6.6562e-06	m+FA-H	241.108
	0.7743	196.11	216.798	219.817	169.145	406.12	582.086	378.284	98.3477	52.6582	87.0886	638.434	753.908	770.769	213.696	119.59	156.652	1052.52	1143.44	1084.07	196.11	non-polar phase_negative ionization	6.1618e-08	m-H	195.103
	0.7594	196.111	2088.32	1674.63	2228.21	5066.89	11443.6	9465.87	979.365	594.354	818.021	12747.8	12379.6	13360.4	2178.38	1416.7	1510.83	23204	21487.1	22973.9	196.111	non-polar phase_positive ionization	1.4521e-07	m+H	197.118
	4.9906	196.112	384.56	205.86	432.932	1142.66	897.548	1383.02	419.8	242.376	484.506	2613.5	3025.28	2204.39	687.916	369.885	346.44	2722.06	2574.3	3468.89	196.112	polar phase_positive ionization	5.1628e-06	m+H	197.119
	0.6991	196.116	0	0	0	0	0	0	0	0	0	40.2091	43.0267	37.2283	0	0	0	38.6154	38.0359	35.1916	196.116	non-polar phase_negative ionization	5.2594e-11	m+FA-2H+Na	263.096
	1.0557	204.115	171.218	140.347	104.345	113.245	247.911	261.946	110.325	88.4658	114.59	367.523	462.472	348.573	300.996	247.361	268.722	865.671	719.654	794.295	204.115	non-polar phase_positive ionization	1.2362e-06	m+H	205.123
	1.4255	206.131	556.375	173.193	270.97	1339.56	1937.54	1508.47	522.035	471.513	412.323	2824.81	2805.91	2671.13	993.527	888.447	848.611	4498.27	3958.21	4582.39	206.131	non-polar phase_positive ionization	2.188e-08	m+H	207.139
	2.0852	212.14	0	0	0	127.026	0	51.2235	39.5216	18.0938	0	335.991	405.594	424.205	60.968	54.0029	48.1648	502.035	416.902	390.53	212.14	non-polar phase_positive ionization	9.5232e-07	m+H	213.148
	0.5924	214.123	37.9439	0	0	73.7153	89.6829	116.538	58.4906	51.5576	63.3756	170.778	226.707	260.257	76.9541	85.5487	88.4502	282.778	276.747	251.572	214.123	non-polar phase_positive ionization	2.6953e-06	m+Na	237.112
	3.598	216.102	0	0	0	0	0	0	34.7384	0	0	211.728	235.687	165.742	69.1827	35.0703	0	279.875	235.307	293.086	216.102	polar phase_positive ionization	1.1974e-06	m+H	217.109
	0.5579	216.137	16.858	0	0	37.4675	40.1181	48.9458	24.2602	24.3241	0	70.2429	96.089	106.095	29.9161	30.2856	32.5077	106.973	107.074	103.894	216.137	non-polar phase_negative ionization	3.9065e-06	m+FA-H	261.135
	4.3249	220.115	0	0	0	0	37.691	0	39.6663	39.401	67.4937	191.424	228.171	164.919	107.182	74.0758	72.0101	246.973	220.386	253.769	220.115	polar phase_positive ionization	8.5866e-07	m+H	221.122
	1.0862	222.126	0	58.1849	87.2895	128.3	283.867	112.106	151.228	145.443	160.035	459.29	487.156	497.547	367.84	313.582	399.816	835.431	842.35	851.118	222.126	non-polar phase_negative ionization	7.3345e-08	m-H	221.118
	1.093	222.126	0	171.296	297.92	371.938	922.279	370.8	457.047	470.763	446.539	1481.38	1592.51	1576.8	1128.05	959.399	1098.06	2985.32	2731.55	2645.51	222.126	non-polar phase_negative ionization	1.181e-07	m+FA-H	267.124
	0.6399	223.122	353.785	265.61	268.196	363.04	575.51	506.064	938.516	576.991	736.976	1940.01	2271.01	2434.24	1483.36	1304.6	1300.04	3137.73	2527.35	2663.6	223.122	non-polar phase_positive ionization	5.3094e-07	m+H	224.129
	5.7056	224.141	31.2469	53.7925	36.2342	148.716	139.682	174.445	116.488	151.695	145.567	465.929	561.828	433.729	142.122	119.59	105.362	485.388	383.217	572.468	224.141	polar phase_negative ionization	6.8875e-06	m-H	223.133
	5.7063	224.141	239.974	468.9	245.988	1054.04	1119.2	1474.84	732.786	917.622	973.324	3060.45	3428.17	3211.01	1160.99	899.595	780.261	3284.88	2932.18	4004.25	224.141	polar phase_negative ionization	1.6847e-06	m+FA-H	269.139
	1.4149	224.141	301.272	154.75	193.137	958.15	1522.8	1309.54	437.891	346.325	370.82	2022.93	2031.25	2094.18	719.023	578.799	650.833	2699.59	2598.18	2668.36	224.141	non-polar phase_negative ionization	1.2031e-08	m-H	223.134
	1.4303	224.142	4906.83	1884.98	3068.49	24768.4	37118.6	35031.5	5068.97	4411.43	4379.91	56447.7	65065.7	64265.1	16798.1	13371.2	13790.1	82807	73846	76776.2	224.142	non-polar phase_positive ionization	1.34e-08	m+H	225.149
	1.4283	224.142	50.6285	0	39.1083	120.967	163.871	108.047	59.9437	61.0649	50.0283	219.917	234.632	206.705	94.8218	98.1841	88.3854	391.183	306.545	366.229	224.142	non-polar phase_positive ionization	8.8288e-07	m+Na	247.131
	5.7025	224.142	1609.16	822.695	1089.73	3082.38	3247.16	4038.49	2283.67	2473.18	2572.57	14308.6	16918.6	14801.6	2996.78	2520.94	2079.15	14380.3	12524.3	18328.3	224.142	polar phase_positive ionization	1.004e-06	m+H	225.149
	1.4256	224.142	88.5953	28.9357	37.235	223.023	401.123	219.737	96.1324	105.228	80.9446	451.824	500.121	581.827	199.169	165.757	204.573	673.808	641.641	605.483	224.142	non-polar phase_positive ionization	2.3564e-06	m+NH4	242.176
	4.4571	225.174	0	0	0	104.894	99.7929	125.99	0	0	0	465.178	578.257	433.541	0	0	0	436.647	279.424	318.917	225.174	polar phase_positive ionization	1.4623e-06	m+H	226.181
	4.8891	226.12	0	0	0	0	0	0	45.5074	38.6449	47.4681	255.417	262.646	177.829	77.4101	71.5776	0	255.104	243.883	205.238	226.12	polar phase_positive ionization	5.6543e-06	m+H	227.127
	1.103	226.157	13.1646	11.1392	0	200.516	180.776	210.296	40.2212	0	29.9669	552.35	680.404	670.911	0	0	0	651.485	372.764	478.018	226.157	non-polar phase_negative ionization	1.7424e-06	m-H	225.15
	1.094	226.157	0	0	0	300.259	260.557	320.291	0	18.2278	0	894.466	939.905	1041.63	0	0	0	1192.71	640.605	866.773	226.157	non-polar phase_negative ionization	3.827e-06	m+FA-H	271.156
	0.6387	228.099	1409.86	974.875	944.195	1669.69	2285.43	1643.31	5391.68	2454.04	3997.03	9520.88	9156.89	10411.9	7218.9	4269.51	5012	8142.67	8075.33	8957.28	228.099	non-polar phase_negative ionization	6.0963e-06	m-H	227.092
	1.5799	232.167	0	0	0	10.4641	16.2025	19.2405	4.0506	0	0	38.481	33.4177	40.7172	0	0	0	38.8633	39.4937	32.5105	232.167	non-polar phase_negative ionization	8.8483e-08	m-H	231.159
	0.5976	236.107	0	0	14.161	14.5369	0	38.4375	45.7097	26.0582	29.7355	106.373	100.087	121.496	55.8378	63.852	57.7823	140.327	124.447	116.126	236.107	non-polar phase_negative ionization	1.8135e-06	m-H	235.1
	4.5392	236.109	0	0	0	0	0	0	0	0	0	74.6137	66.2988	77.5024	0	0	0	88.3501	96.1646	119.133	236.109	polar phase_positive ionization	6.2538e-08	m+H	237.116
	1.019	240.137	0	0	101.266	1872.57	1842.65	2450.15	772.281	149.468	428.796	3678.71	4034.92	3642.3	1538.74	1098.76	826.052	4480	3264.15	4002.89	240.137	non-polar phase_negative ionization	8.0896e-07	m-H	239.129
	0.5999	244.131	0	60.174	58.3022	248.216	413.701	417.358	55.6311	36.3094	50.4515	651.273	660.512	869.516	105.252	107.285	94.4739	1088.56	933.188	780.951	244.131	non-polar phase_negative ionization	1.8156e-06	m-H	243.124
	0.6927	246.148	0	31.9176	19.0918	63.119	0	74.975	0	0	0	150.437	155.301	188.554	20.5534	0	0	199.469	188.348	174.392	246.148	non-polar phase_negative ionization	2.699e-06	m+FA-H	291.146
	2.1275	248.179	449.255	173.857	361.562	2935.16	4496.44	11509.1	1308.51	401.986	710.838	24074.9	25876.1	20853.7	2570.58	1794.24	1942.38	29799	22799.6	21819.3	248.179	non-polar phase_positive ionization	3.5088e-06	m+H	249.186
	6.1225	248.18	153.598	92.8243	96.391	268.896	282.685	425.852	267.246	150.841	263.435	1411.91	1482.76	1107.91	498.677	319.49	330.346	1336.03	992.172	1166.75	248.18	polar phase_positive ionization	3.2137e-06	m+H	249.187
	1.3998	260.118	0	0	0	35.0279	56.824	46.4608	0	11.0426	0	84.0507	85.5934	98.8055	0	0	36.6386	186.242	155.362	202.014	260.118	non-polar phase_negative ionization	5.2678e-07	m-H	259.111
	6.1185	266.188	32.1932	51.6611	0	139.344	140.884	216.337	143.31	87.7542	115.966	731.361	793.026	584.367	251.726	164.546	184.335	734.094	490.928	605.207	266.188	polar phase_negative ionization	8.3802e-06	m+FA-H	311.186
	2.1078	266.189	131.611	65.6385	91.1392	928.534	1381.58	1850.07	460.69	144.417	259.77	3781.5	3546.41	3646.99	783.105	474.998	446.794	3588.9	2501.76	3302.73	266.189	non-polar phase_negative ionization	6.1839e-07	m-H	265.182
	2.1074	266.189	0	10.1266	5.0633	0	0	0	0	0	0	62.5056	59.0547	54.5163	28.8639	0	19.2405	61.0011	56.7445	55.9608	266.189	non-polar phase_negative ionization	1.8062e-06	m+FA-2H+Na	333.169
	0.4537	267.097	433.664	288.145	324.136	846.281	1438.37	1511.72	561.625	371.184	280.507	2117.87	2246.28	2334.27	960.761	985.55	942.677	3045.25	2370.9	2418.36	267.097	non-polar phase_positive ionization	3.5088e-06	m+H	268.104
	2.514	268.205	30.3797	20.2532	0	327.183	315.131	404.478	85.0633	0	55.6732	1042.66	1066.94	764.585	193.001	72.9114	73.9	1362.16	874.701	1104.63	268.205	non-polar phase_negative ionization	4.3187e-06	m+FA-H	313.203
	4.3941	269.652	26.5808	0	0	30.0461	41.3495	59.7468	16.7559	19.4788	27.5893	104.336	118.929	103.274	0	0	0	80.0252	102.604	90.4759	269.652	polar phase_positive ionization	3.3375e-06	m+H	270.659
	0.7129	270.145	0	0	42.9771	113.172	168.59	136.917	65.1303	49.2576	48.5754	337.11	440.472	526.553	92.7884	114.693	89.34	492.887	365.133	443.206	270.145	non-polar phase_positive ionization	6.8432e-06	m+H	271.152
	1.4191	278.151	0	0	0	95.624	164.8	125.185	27.2313	12.0832	26.6112	245.293	194.831	224.384	35.8473	30.0553	34.693	343.509	359.425	357.301	278.151	non-polar phase_positive ionization	2.071e-08	m+H	279.159
	0.8567	280.167	0	0	0	406.715	437.074	473.587	0	0	0	832.956	981.782	867.586	145.531	0	0	910.146	700.848	821.596	280.167	non-polar phase_positive ionization	9.0109e-08	m+H	281.174
	0.8613	280.167	0	5.934	0	83.4865	114.019	184.658	37.8033	12.2234	29.7953	293.855	337.119	330.85	53.3719	38.772	36.053	390.271	359.087	340.53	280.167	non-polar phase_negative ionization	8.8483e-08	m-H	279.16
	5.5789	280.169	0	0	0	0	0	0	0	0	0	80.6941	96.2935	70.3401	0	0	0	111.184	66.2233	81.7452	280.169	polar phase_positive ionization	4.2681e-06	m+H	281.176
	0.634	282.181	0	31.1	0	0	0	0	0	0	0	153.036	209.461	198.334	0	0	0	325.104	290.736	296.929	282.181	non-polar phase_positive ionization	1.0389e-08	m+H	283.188
	1.4156	282.183	0	0	0	100.462	151.46	212.047	0	0	0	216.286	207.839	171.692	30.453	18.997	0	391.109	342.154	316.555	282.183	non-polar phase_positive ionization	1.1018e-06	m+NH4	300.217
	4.3301	284.127	0	0	0	0	0	47.2069	68.5167	58.1109	64.6703	190.339	199.013	177.517	114.518	69.248	82.0372	212.507	236.017	218.384	284.127	polar phase_negative ionization	3.7223e-07	m-H	283.119
	1.3995	287.139	0	0	0	0	45.5929	46.4911	0	0	0	66.6675	59.2773	85.1884	0	0	0	110.665	109.206	103.654	287.139	non-polar phase_negative ionization	5.5089e-06	m-H	286.132
	0.7173	292.203	0	0	0	256.539	0	0	0	0	0	547.575	663.355	655.851	0	0	0	914.931	667.593	689.445	292.203	non-polar phase_positive ionization	4.0442e-06	m+H	293.21
	2.068	292.204	0	180.747	197.664	915.368	333.087	453.845	350.557	202.995	0	2689.67	2620.99	2673.6	625.458	377.376	0	2105.54	1983.99	1761.44	292.204	non-polar phase_positive ionization	6.3307e-07	m+H	293.211
	2.585	292.204	78.1671	47.3726	52.7074	141.709	0	291.678	253.455	140.273	135.102	1971.77	1875.82	1614.54	613.663	498.679	514.266	1978.99	1423.73	1543.29	292.204	non-polar phase_negative ionization	4.0723e-07	m-H	291.197
	3.139	292.204	0	0	0	221.035	201.213	216.324	0	31.3924	34.4304	1023.23	948.899	917.745	34.4304	51.1948	0	1665.5	1042.57	1153.46	292.204	non-polar phase_negative ionization	2.3835e-06	m+FA-H	337.202
	3.1321	292.205	0	0	0	77.4169	86.7613	99.0831	0	15.5274	0	436.8	341.155	293.78	0	33.1646	42.9656	520.12	360.009	431.94	292.205	non-polar phase_negative ionization	1.632e-06	m-H	291.198
	0.6547	294.161	25.7641	0	34.2661	184.031	185.933	122.679	87.9576	37.5691	33.829	433.497	399.817	342.999	134.675	77.717	73.9709	594.458	673.252	579.384	294.161	non-polar phase_negative ionization	6.4426e-08	m+FA-2H+Na	361.141
	3.2746	296.236	51.6168	91.5699	53.6709	728.528	594.733	525.327	184.133	43.5443	138.644	2193.21	1935.63	1705.86	289.769	130.88	130.553	1762.47	1424.86	1426.01	296.236	non-polar phase_negative ionization	1.4596e-07	m+FA-H	341.234
	0.6927	298.178	29.4768	31.843	22.9074	153.965	218.948	247.467	50.9263	0	42.2188	375.524	380.03	441.779	97.6091	51.3493	50.2441	519.224	471.143	457.731	298.178	non-polar phase_negative ionization	7.3345e-08	m-H	297.171
	1.5719	298.184	0	0	0	271.363	326.17	336.276	80.9421	38.481	48.6076	504.413	595.521	444.529	102.261	50.6329	51.6456	641.483	790.446	749.45	298.184	non-polar phase_negative ionization	8.8483e-08	m+FA-H	343.182
	0.6043	300.192	0	0	0	246.321	266.343	319.752	0	0	20.3314	527.985	541.566	560.551	31.3804	0	0	644.592	500.133	656.329	300.192	non-polar phase_negative ionization	2.8767e-08	m-H	299.184
	1.9914	300.195	0	0	0	47.1797	46.8862	61.977	0	0	0	104.954	68.4892	92.099	0	0	0	122.061	102.43	90.0809	300.195	non-polar phase_negative ionization	1.0194e-06	m-H	299.187
	2.1025	302.166	0	0	0	0	0	0	0	0	0	61.4059	44.557	53.0757	8.1013	0	0	66.4148	43.3434	41.8259	302.166	non-polar phase_negative ionization	3.9065e-06	m-H	301.159
	1.9348	304.166	0	0	0	0	0	0	0	0	0	48.0861	46.9882	52.1618	0	0	13.1646	80.7675	49.2416	52.8177	304.166	non-polar phase_negative ionization	6.7643e-06	m-H	303.159
	1.9891	304.168	21.0434	0	0	22.716	0	0	24.318	19.7468	16.3216	138.544	152.504	185.431	49.8973	46.1309	45.53	270.002	192.312	176.799	304.168	non-polar phase_positive ionization	8.5791e-06	m+H	305.176
	0.6143	306.168	76.2507	67.5236	70.3845	111.296	91.9375	171.239	35.9196	66.4736	82.8535	212.825	195.29	248.092	216.497	216.653	194.613	430.527	405.75	325.33	306.168	non-polar phase_negative ionization	4.5511e-06	m-H	305.16
	1.3051	306.182	0	0	0	0	41.6404	44.7599	0	0	9.1139	183.723	175.968	172.88	48.1176	34.4304	34.4304	173.473	191.415	173.16	306.182	non-polar phase_negative ionization	2.3274e-08	m-H	305.175
	2.2941	306.183	75.974	34.101	0	252.96	570.702	328.601	104.531	0	0	904.144	833.789	805.099	183.947	133.883	148.951	1052.42	997.198	808.252	306.183	non-polar phase_positive ionization	2.1345e-06	m+H	307.19
	1.7105	308.198	46.0097	0	0	238.633	1219.26	1161.87	194.258	119.427	177.143	2201.93	2096.84	2135.2	341.657	296.578	295.291	2668.73	2172.09	2017.07	308.198	non-polar phase_positive ionization	6.9346e-06	m+H	309.205
	1.2995	308.198	0	0	0	153.041	160.707	207.442	55.6165	0	0	361.85	406.803	430.828	79.1953	64.4202	0	446.465	316.405	335.582	308.198	non-polar phase_positive ionization	2.0305e-06	m+H	309.206
	2.2582	308.199	0	0	45.8206	265.207	94.0825	259.686	76.692	0	0	542.905	515.93	497.626	74.367	0	0	674.34	551.597	451.25	308.199	non-polar phase_positive ionization	7.1768e-06	m+H	309.206
	1.6225	308.199	91.719	61.8027	46.0497	338.08	514.935	491.086	39.0568	54.2745	0	880.76	863.499	894.335	67.6657	94.1402	40.557	924.478	805.324	719.575	308.199	non-polar phase_negative ionization	5.3554e-08	m-H	307.192
	0.7437	310.213	51.5103	57.7555	72.0616	360.539	467.626	641.879	35.3934	0	0	855.547	974.777	904.239	0	0	49.3555	1273.84	944.68	910.484	310.213	non-polar phase_positive ionization	1.7797e-06	m+H	311.221
	2.1135	310.214	0	301.622	52.0943	495.278	545.287	774.02	0	31.4436	61.7248	878.28	1128.48	995.996	331.921	187.347	230.318	1760.11	1537.13	1367.82	310.214	non-polar phase_positive ionization	2.0305e-06	m+NH4	328.248
	2.1227	310.215	250.936	164.489	174.264	1116.6	1334.1	1547.59	368.622	112.28	228.298	2465.54	2000.23	2682.04	589.416	454.184	425.206	2846.91	2548.01	2746.64	310.215	non-polar phase_negative ionization	1.1252e-07	m+FA-H	355.213
	0.7575	314.174	31.643	0	31.8964	98.7557	128.067	161.691	0	0	0	282.716	337.508	250.178	49.3594	0	0	492.48	350.526	425.262	314.174	non-polar phase_negative ionization	1.1149e-06	m-H	313.167
	0.75	314.18	0	0	0	63.5862	70.4254	72.8656	0	0	0	159.263	177.528	164.446	57.0479	0	0	360.57	226.976	282.18	314.18	non-polar phase_negative ionization	4.6842e-06	m+FA-H	359.178
	2.1317	318.229	0	0	0	0	0	0	0	0	0	152.052	167.272	157.437	48.4207	39.2268	38.9182	165.394	118.639	113.991	318.229	non-polar phase_positive ionization	1.6784e-07	m+H	319.237
	0.863	324.193	0	0	0	36.6743	29.391	0	25.3626	16.011	0	164.917	140.055	176.363	36.0724	61.9636	55.8701	214.079	202.579	173.089	324.193	non-polar phase_negative ionization	2.77e-07	m-H	323.186
	0.8792	324.195	0	0	0	0	0	0	0	0	0	60.2295	50.7295	60.4583	0	0	0	85.7087	69.945	69.4612	324.195	non-polar phase_negative ionization	9.2221e-09	m+FA-H	369.193
	0.9861	326.208	0	96.864	130.134	745.239	885.185	875.952	231.966	0	182.276	2133.21	2324.91	1880.2	0	435.566	385.551	3332.05	2310.53	2266.62	326.208	non-polar phase_positive ionization	6.5037e-06	m+H	327.216
	0.956	326.209	156.669	111.656	103.012	673.005	965.815	963.782	274.882	119.131	219.655	1928.4	1915.67	2165.49	632.152	480.059	464.113	2968.82	2399.65	2292.75	326.209	non-polar phase_negative ionization	1.6681e-07	m-H	325.202
	0.9698	326.209	0	0	25.1576	104.627	143.094	147.861	54.3461	31.8113	37.0876	402.604	326.561	396.664	141.017	101.424	105.426	584.862	476.078	499.804	326.209	non-polar phase_negative ionization	6.9901e-08	m+FA-H	371.207
	1.6785	327.241	0	0	0	94.6861	0	145.736	0	0	0	243.592	275.04	260.159	0	0	0	431.865	291.428	343.714	327.241	non-polar phase_positive ionization	9.6323e-06	m+H	328.248
	0.7381	328.224	12.1499	16.4843	11.3435	89.7623	194.753	233.527	0	0	0	230.478	256.795	302.372	0	0	0	554.875	418.73	396.707	328.224	non-polar phase_positive ionization	6.9346e-06	m+NH4	346.258
	0.7174	328.226	135.657	80.6782	80.2354	936.534	1192.37	1496.97	146.137	62.6434	111.356	2454.56	2740.7	3126.47	210.886	166.806	56.9382	3884.87	2897.86	3320.05	328.226	non-polar phase_negative ionization	2.4044e-07	m-H	327.218
	0.8495	330.241	0	37.4684	0	377.326	288.197	288.9	33.7426	27.6667	34.4304	601.53	544.642	558.21	43.8383	0	36.7497	872.771	577.301	711.038	330.241	non-polar phase_negative ionization	7.9504e-07	m-H	329.234
	0.7739	340.192	0	0	0	13.399	0	0	0	0	0	53.1545	39.4246	38.2852	0	0	0	60.6412	53.5516	62.6065	340.192	non-polar phase_negative ionization	2.7163e-07	m-H	339.185
	0.5496	346.146	28.6741	0	18.5748	202.13	361.44	139.917	70.5435	48.3356	59.0797	650.675	747.877	486.19	98.1123	53.3456	69.5815	579.88	811.702	779.109	346.146	non-polar phase_negative ionization	8.9461e-06	m-H	345.139
	0.7831	346.2	0	0	0	0	0	0	0	0	0	64.4422	54.1589	52.9842	0	0	0	139.123	87.2408	101.539	346.2	non-polar phase_negative ionization	2.2645e-06	m-H	345.192
	1.4495	352.235	0	0	0	79.1178	101.702	148.762	0	0	0	152.435	147.812	132.224	0	0	0	274.302	225.286	180.952	352.235	non-polar phase_positive ionization	5.1939e-06	m+H	353.242
	2.5779	357.191	0	0	0	43.7545	0	53.0792	0	0	0	177.528	171.405	157.125	0	0	0	166.003	116.086	129.92	357.191	polar phase_positive ionization	1.2088e-06	m+H	358.198
	2.5656	365.221	0	0	0	38.8314	40.0759	50.701	0	0	0	121.409	95.4808	91.8171	58.4581	41.4219	58.1914	164.947	144.144	116.749	365.221	non-polar phase_negative ionization	1.1893e-06	m-H	364.213
	2.9088	367.236	28.3544	16.2052	0	106.488	160.709	153.959	62.4317	31.3924	35.4431	262.708	248.426	223.035	131.63	116.251	114.574	293.092	245.03	296.045	367.236	non-polar phase_negative ionization	4.4462e-07	m-H	366.228
	3.2718	369.252	0	0	0	60.4319	36.1647	33.4177	0	0	9.8121	117.233	88.7857	95.3312	21.2477	0	0	102.839	91.9747	76.5684	369.252	non-polar phase_negative ionization	3.2966e-06	m-H	368.245
	0.6699	372.161	21.6824	0	0	0	64.9332	28.2213	0	44.3784	28.859	355.893	325.458	281.404	55.2627	46.4555	46.0399	293.808	328.603	331.289	372.161	non-polar phase_negative ionization	7.3148e-08	m-H	371.154
	2.6766	374.231	0	54.6835	25.682	191.393	142.484	92.3484	31.1857	0	22.2907	236.259	204.145	157.857	0	20.1829	21.2658	343.299	296.541	302.628	374.231	non-polar phase_negative ionization	3.219e-06	m-H	373.224
	0.8191	376.191	0	20.095	0	259.765	273.921	76.8131	21.4601	15.9007	34.6927	401.221	444.244	318.391	25.4202	12.0416	0	650.914	739.133	631.338	376.191	non-polar phase_negative ionization	7.5951e-07	m-H	375.184
	0.7499	378.198	0	0	0	0	0	0	9.5073	9.8448	0	57.7131	61.0995	50.756	0	0	0	147.41	96.6783	107.409	378.198	non-polar phase_negative ionization	1.7459e-06	m-H	377.191
	1.9656	378.253	0	0	0	13.4255	0	0	17.1371	0	8.2242	100.421	85.8132	94.5536	0	16.2034	21.599	112.522	88.8206	100.833	378.253	non-polar phase_positive ionization	3.521e-07	m+H	379.26
	2.1918	380.267	0	0	0	200.802	291.113	316.323	60.6443	0	56.0626	499.987	485.648	570.613	95.9923	80.2797	71.1877	601.648	458.418	380.188	380.267	non-polar phase_positive ionization	4.7488e-06	m+H	381.274
	2.2959	383.234	0	0	0	0	0	0	0	0	0	64.9173	48.5074	71.1181	0	0	0	72.8239	73.0758	65.9296	383.234	non-polar phase_negative ionization	3.3334e-08	m-H	382.226
	0.6883	386.141	0	89.1181	41.5441	43.0798	106.374	0	35.9037	32.5818	32.5887	294.354	278.507	251.07	81.8345	54.1805	68.3438	418.835	365.821	382.558	386.141	non-polar phase_negative ionization	7.578e-07	m-H	385.134
	0.7775	388.156	0	45.7809	64.3577	386.571	663.081	373.933	100.85	114.601	102.063	982.318	869.002	822.03	90.6445	83.802	93.1064	1010.36	1417.63	1183.17	388.156	non-polar phase_negative ionization	1.4951e-06	m-H	387.149
	0.9614	390.172	61.5818	0	35.119	198.201	295.148	131.866	94.7546	100.257	69.0308	444.078	282.036	363.121	53.1702	64.4487	0	542.133	735.41	677.302	390.172	non-polar phase_negative ionization	5.5089e-06	m-H	389.164
	2.5758	391.142	67.0732	21.3499	33.1453	356.994	855.707	831.467	147.333	104.262	139.925	2799.54	3246.22	3093.59	224.136	228.783	197.003	2924.86	1724.36	2147.08	391.142	polar phase_positive ionization	2.1117e-06	m+H	392.149
	2.5492	392.144	0	0	0	80.787	181.551	140.074	0	24.3389	38.3135	579.929	663.982	661.683	45.0426	67.7882	41.555	570.198	347.856	412.192	392.144	polar phase_positive ionization	1.1974e-06	m+H	393.151
	0.7557	392.219	70.6713	57.5525	72.3931	163.105	259.978	191.821	0	0	0	444.578	505.33	559.117	53.1195	30.2122	26.7369	901.93	905.424	951.529	392.219	non-polar phase_negative ionization	5.6055e-10	m-H	391.212
	0.6241	394.199	8.7802	0	0	0	43.4284	13.5046	0	0	0	74.5956	65.4654	71.9076	0	0	0	104.629	78.4538	85.5201	394.199	non-polar phase_negative ionization	6.9585e-06	m-H	393.191
	0.5223	396.201	0	0	7.9981	0	0	0	0	0	0	78.9431	73.4992	76.3323	0	0	10.6182	57.9374	73.212	52.8532	396.201	non-polar phase_positive ionization	8.2901e-08	m+H	397.208
	0.723	398.271	6.4325	10.9026	0	50.8313	44.0953	60.2602	9.7862	0	0	112.923	150.325	111.301	0	0	0	130.46	140.906	128.3	398.271	non-polar phase_positive ionization	1.7038e-07	m+H	399.278
	1.3988	402.277	158.35	43.5443	42.5316	943.171	1970.16	1790.82	186.808	95.887	152.36	3629.92	3258.22	3901.93	484.509	308.395	400.133	5207.62	5198.87	6817.27	402.277	non-polar phase_negative ionization	4.7473e-07	m+FA-H	447.275
	0.5958	406.169	8.815	15.2721	0	128.906	141.352	85.3007	21.4182	0	27.6239	205.447	175.107	151.112	34.3771	0	38.4638	240.959	294.549	302.077	406.169	non-polar phase_negative ionization	9.3403e-07	m-H	405.162
	5.7021	415.07	0	15.6658	19.0915	98.6605	24.1975	73.3815	52.6582	65.1837	71.8987	190.428	212.598	207.544	92.9922	71.1929	85.6014	207.792	237.761	257.088	415.07	polar phase_negative ionization	4.0242e-06	m-H	414.062
	2.8355	416.277	0	0	0	0	0	0	0	0	0	47.8192	53.6577	39.4937	0	9.9046	0	62.3962	50.6323	57.3322	416.277	non-polar phase_negative ionization	8.8483e-08	m-H	415.27
	0.7306	422.162	18.7	0	0	58.6031	80.2433	55.4935	0	0	0	157.897	150.477	123.938	0	0	0	141.591	91.3483	125.289	422.162	non-polar phase_positive ionization	2.0013e-06	m+H	423.17
	0.7011	426.198	0	0	0	108.514	140.725	230.063	0	0	0	248.629	253.019	247.261	63.698	39.5654	54.5646	354.767	274.491	339.23	426.198	non-polar phase_negative ionization	1.4566e-06	m-H	425.191
	0.8468	428.21	0	0	0	0	0	0	0	0	0	46.6454	44.6955	51.0518	0	0	0	71.4373	62.214	59.9816	428.21	non-polar phase_negative ionization	5.9417e-10	m-H	427.202
	2.655	430.256	0	0	0	35.3543	60.7613	38.162	31.5069	0	0	82.9218	96.0864	71.3155	30.2636	18.671	28.9131	110.938	104.303	133.901	430.256	non-polar phase_negative ionization	7.6923e-06	m-H	429.249
	2.8458	438.172	0	0	0	0	0	0	0	0	0	80.0074	89.4973	103.939	0	0	0	91.9952	73.3109	93.2385	438.172	polar phase_negative ionization	7.4671e-08	m-H	437.165
	1.2424	440.312	0	1.0127	0	33.2471	0	0	6.076	0	3.038	96.9009	101.223	92.9127	0	0	0	97.6221	71.1366	83.8987	440.312	non-polar phase_negative ionization	7.9741e-07	m-H	439.305
	0.6364	442.248	0	30.3036	15.0506	23.4953	23.7985	30.152	0	0	19.3772	74.4481	112.509	103.516	61.4782	65.0906	42.5711	149.664	141.5	128.412	442.248	non-polar phase_negative ionization	2.7142e-06	m-H	441.241
	1.4207	448.281	55.3428	0	0	218.219	402.547	276.085	51.8637	50.4023	41.3195	721.36	825.49	873.788	129.047	80.3044	97.8129	1284.89	908.008	1030.08	448.281	non-polar phase_positive ionization	1.1434e-06	m+H	449.288
	5.8859	452.346	0	0	0	13.7042	0	0	0	0	0	93.6197	94.3571	98.489	0	0	0	117.301	99.186	98.4825	452.346	non-polar phase_positive ionization	3.5476e-09	m+H	453.353
	5.8801	470.356	0	0	0	0	0	0	0	0	0	78.9497	94.4357	85.5116	0	0	0	78.2863	56.9178	54.4966	470.356	non-polar phase_positive ionization	9.0167e-08	m+H	471.363
	0.614	482.265	0	0	0	0	0	0	0	0	0	63.7664	91.5165	68.7724	0	0	0	122.932	98.5851	117.14	482.265	non-polar phase_negative ionization	6.4426e-08	m-H	481.258
	2.1034	486.37	0	0	0	111.595	243.819	433.68	21.1853	0	7.9051	1593.47	1485.86	1839.97	79.8608	0	45.2857	1739.57	892.368	1496.16	486.37	non-polar phase_negative ionization	6.0399e-06	m+FA-H	531.368
	2.1087	494.253	0	0	0	0	11.4002	0	0	0	0	42.7355	40.263	46.997	0	0	0	67.2044	43.6467	55.3962	494.253	non-polar phase_positive ionization	1.8281e-06	m+H	495.26
	1.2388	494.321	0	0	0	0	0	0	0	0	3.038	35.149	45.1122	35.5107	0	0	0	53.466	46.4354	51.7764	494.321	non-polar phase_negative ionization	6.8661e-09	m-H	493.314
	5.6978	501.193	0	0	0	18.9514	21.2115	34.0392	8.2745	14.2079	13.919	58.253	65.7209	63.5821	9.9597	0	0	53.4896	47.9523	64.5291	501.193	polar phase_positive ionization	1.3113e-06	m+H	502.201
	1.389	502.293	0	0	0	0	0	0	0	0	0	50.1439	36.1181	54.8443	0	0	0	47.3027	63.1305	58.3631	502.293	non-polar phase_negative ionization	3.1158e-07	m-H	501.285
	1.0757	504.304	6.076	0	0	0	0	0	0	0	0	42.155	36.9256	30.575	11.5866	0	0	80.3022	66.4553	70.3342	504.304	non-polar phase_negative ionization	7.6814e-08	m-H	503.297
	3.7888	504.309	0	0	0	19.1767	34.1531	0	76.4088	46.0641	47.6258	116.964	138.012	144.246	91.2919	56.2618	90.9153	205.085	170.43	234.946	504.309	non-polar phase_positive ionization	5.1539e-06	m+H	505.316
	1.4385	506.201	0	0	0	49.5523	47.2757	41.6544	0	0	14.2933	94.7474	97.2507	100.754	12.2808	12.6582	13.4289	118.029	93.4981	148.129	506.201	non-polar phase_positive ionization	2.3564e-06	m+H	507.208
	1.3886	506.323	0	0	0	78.883	108.848	193.359	0	3.038	5.0633	338.676	285.176	461.355	0	0	0	366.794	345.254	335.253	506.323	non-polar phase_negative ionization	3.4799e-06	m-H	505.315
	0.6982	510.319	0	0	0	0	0	0	0	0	0	147.772	163.226	117.946	25.0887	0	0	273.893	191.075	220.218	510.319	non-polar phase_negative ionization	5.9635e-07	m-H	509.312
	0.7127	512.331	0	0	0	0	0	0	0	0	0	22.7341	32.1414	27.6646	0	0	0	42.0738	34.1904	56.7914	512.331	non-polar phase_negative ionization	4.2623e-06	m-H	511.324
	2.8808	517.316	1247.24	1527.35	1383.34	790.417	1291.3	1404.24	1603.14	1419.91	1043.3	4641.13	4506.41	4516.66	1561.63	1825.22	1684.16	3609.78	2953.61	3789.7	517.316	non-polar phase_positive ionization	4.5753e-07	m+H	518.323
	1.0711	522.315	0	0	0	12.3207	0	13.8397	0	0	0	41.8988	33.1565	47.572	0	0	0	38.6695	50.8766	52.5468	522.315	non-polar phase_negative ionization	1.9877e-06	m-H	521.308
	0.7448	524.33	0	0	0	59.2359	90.3887	94.4472	0	0	0	143.137	175.077	192.56	0	0	0	285.056	253.899	287.555	524.33	non-polar phase_negative ionization	1.2031e-08	m-H	523.322
	1.0122	528.293	0	0	0	93.7361	112.581	147.947	0	0	0	211.681	306.792	226.678	0	0	0	220.135	207.88	193.345	528.293	non-polar phase_positive ionization	1.2907e-06	m+H	529.3
	1.9376	528.293	0	0	0	80.1701	99.1282	107.201	0	0	0	183.933	180.003	189.307	0	0	0	355.092	228.782	270.818	528.293	non-polar phase_positive ionization	1.9158e-06	m+H	529.3
	2.0932	530.395	0	0	0	120.808	204.593	311.57	0	5.0633	0	865.238	835.732	1096.54	52.6139	0	24.5701	1073.21	731.885	943.313	530.395	non-polar phase_negative ionization	9.8398e-07	m+FA-H	575.393
	1.3992	534.355	0	0	0	0	0	0	10.1266	0	0	133.278	134.092	130.925	30.8939	0	0	178.248	129.383	144.342	534.355	non-polar phase_negative ionization	1.5513e-07	m-H	533.347
	3.783	535.217	0	21.1858	0	0	45.731	57.8866	39.0721	29.1574	27.7158	245.222	238.135	262.225	0	51.9869	36.1227	213.957	151.96	150.615	535.217	polar phase_negative ionization	4.5604e-06	m-H	534.21
	0.7723	537.146	0	0	0	0	0	0	9.4448	0	9.1139	41.9408	35.826	40.5523	6.076	0	0	27.6318	39.0276	34.1078	537.146	non-polar phase_negative ionization	6.037e-07	m-H	536.138
	4.6683	538.365	0	0	0	0	0	0	0	0	0	70.092	70.7629	70.4952	0	0	0	78.0992	55.8001	74.2632	538.365	non-polar phase_positive ionization	2.188e-08	m+H	539.372
	2.1137	540.38	0	0	0	20.6956	31.0204	32.3513	3.2788	0	4.9238	150.178	151.907	154.438	10.9802	6.1678	0	173.065	111.834	109.644	540.38	non-polar phase_positive ionization	1.4299e-06	m+H	541.388
	0.7109	542.344	0	0	0	0	0	0	3.4257	0	0	51.7293	47.2205	40.0137	0	0	0	73.6501	38.7766	55.9448	542.344	non-polar phase_negative ionization	8.859e-06	m-H	541.337
	2.9062	542.432	0	3.038	0	210.994	656.818	589.159	74.6329	0	35.4431	4037.31	2984.15	3385.58	327.35	208.008	147.803	3344.75	1723.02	2497.28	542.432	non-polar phase_negative ionization	6.3949e-06	m+FA-H	587.43
	2.9205	542.433	0	0	0	0	25.9465	31.786	7.2289	0	0	84.8593	86.9125	91.0729	14.4121	13.7708	0	80.4217	52.4952	78.7898	542.433	non-polar phase_negative ionization	5.4745e-06	m+FA-2H+Na	609.414
	0.5609	556.249	0	0	0	0	0	0	0	0	7.268	34.2339	33.319	21.7354	0	0	0	37.573	30.9264	27.0998	556.249	non-polar phase_positive ionization	4.9996e-06	m+H	557.256
	3.7323	556.373	0	0	7.4332	25.7847	0	0	36.6069	33.3226	21.3775	135.45	129.533	120.586	99.5716	113.754	119.829	195.71	137.925	159.714	556.373	non-polar phase_positive ionization	1.2575e-06	m+H	557.38
	2.1302	556.374	0	0	0	0	0	0	3.038	0	1.0127	92.7283	91.4429	127.054	10.8302	0	5.0633	90.3207	96.9453	72.0872	556.374	non-polar phase_negative ionization	5.8561e-07	m-H	555.367
	4.6856	556.375	0	0	0	27.5449	0	57.3935	0	0	61.0592	396.929	410.227	404.432	150.353	179.618	201.784	514.135	344.325	449.019	556.375	non-polar phase_positive ionization	9.5232e-07	m+H	557.382
	3.1803	556.376	0	4.1542	0	13.2043	35.4791	21.8911	0	9.6737	0	93.1461	78.6206	63.5785	30.2057	22.779	35.0912	137.431	104.385	115.999	556.376	non-polar phase_positive ionization	2.2822e-06	m+H	557.384
	2.109	558.393	0	0	0	5.6433	0	0	0	0	0	74.9608	82.0284	72.2294	0	0	0	82.9001	51.1088	57.6824	558.393	non-polar phase_positive ionization	7.451e-07	m+H	559.4
	1.4256	559.236	0	1.6055	0	42.0421	86.5086	111.632	0	0	0	187.899	213.316	198.764	9.1926	0	0	190.656	181.549	143.597	559.236	non-polar phase_positive ionization	8.3334e-07	m+H	560.243
	0.5924	562.296	44.0685	12.1106	38.2996	93.5666	153.873	146.251	49.3372	50.0775	0	212.186	236.223	234.592	90.4026	79.5775	76.8438	399.719	340.05	307.447	562.296	non-polar phase_positive ionization	1.7027e-06	m+H	563.304
	4.1872	563.382	0	0	0	238.833	281.288	293.432	117.202	84.1781	88.8846	739.422	706.809	812.99	192.843	191.298	184.955	836.225	507.756	526.887	563.382	non-polar phase_positive ionization	7.4157e-06	m+NH4	581.416
	3.5773	565.231	0	0	0	0	0	0	0	0	0	65.8844	86.9982	80.6057	0	0	0	116.796	78.1947	91.1774	565.231	polar phase_positive ionization	8.4979e-07	m+H	566.239
	1.3758	573.148	0	0	0	0	0	0	0	0	0	42.8772	37.6259	41.7466	0	0	0	64.6199	69.5275	67.3753	573.148	non-polar phase_negative ionization	1.7839e-12	m-H	572.141
	0.7794	577.244	0	0	0	21.7575	44.4459	20.9434	0	0	0	76.1791	79.034	73.4099	0	0	0	109.868	88.1376	93.9015	577.244	non-polar phase_positive ionization	1.5118e-07	m+H	578.251
	1.004	577.298	0	0	0	0	0	0	0	0	0	59.5531	69.9178	67.3535	0	0	0	64.9733	57.3364	96.1576	577.298	non-polar phase_negative ionization	2.1158e-06	m-H	576.291
	3.1308	586.423	0	0	0	0	0	0	0	2.344	0	50.7408	33.8218	42.424	0	0	0	51.8245	29.2486	44.228	586.423	non-polar phase_negative ionization	5.5626e-06	m-H	585.416
	5.1893	592.261	0	0	0	56.7738	25.4601	45.7853	0	0	0	141.093	157.478	153.918	27.8686	0	0	165.602	102.583	107.51	592.261	polar phase_negative ionization	8.4009e-06	m-H	591.254
	0.9701	592.307	0	116.153	140.805	354.36	453.384	555.837	252.159	129.937	186.622	665.578	686.175	596.875	306.279	481.451	382.801	1070.11	1000.69	1177.64	592.307	non-polar phase_negative ionization	9.8622e-07	m-H	591.3
	5.7061	593.206	0	0	0	9.7078	0	15.393	0	5.7465	8.8828	60.1312	64.9892	58.9859	12.2971	11.8662	0	79.5635	66.2395	96.0209	593.205	polar phase_negative ionization	3.1177e-06	m-H	592.198
	4.447	594.336	0	0	0	13.9595	0	0	0	0	0	35.5179	35.2193	43.1948	0	0	0	44.481	31.1231	36.8269	594.336	non-polar phase_positive ionization	3.7964e-06	m+H	595.343
	5.697	596.387	0	0	10.3351	18.006	31.2375	60.9387	15.5663	15.3287	0	83.3852	88.088	83.6057	19.7074	14.7691	31.5462	102.515	85.1506	99.7519	596.387	non-polar phase_negative ionization	9.8288e-06	m-H	595.38
	5.3021	597.272	178.771	39.9081	29.869	153.35	387.609	303.643	378.621	314.27	308.849	1281.26	1385.9	1069.96	726.692	561.485	591.953	1151.73	881.078	978.335	597.272	polar phase_positive ionization	4.432e-06	m+H	598.279
	2.1494	600.397	0	0	0	0	0	0	0	0	0	54.7066	40.4286	45.1442	4.5299	0	0	51.9005	47.1638	48.6842	600.397	non-polar phase_negative ionization	1.4997e-08	m-H	599.39
	2.594	600.405	0	0	4.3841	0	0	0	0	0	0	116.521	97.4793	96.8621	0	0	0	133.675	111.34	111.921	600.405	non-polar phase_negative ionization	6.673e-09	m-H	599.397
	2.9799	604.43	0	0	0	17.881	17.5739	38.733	0	0	0	128.449	99.5213	159.242	0	0	0	145.158	89.9843	112.733	604.429	non-polar phase_negative ionization	8.6548e-06	m-H	603.422
	5.2876	606.425	0	0	0	6.4547	0	0	9.3481	10.5228	0	180.964	189.498	172.675	27.1244	43.0204	0	181.404	107.286	99.7168	606.425	non-polar phase_positive ionization	7.9969e-06	m+H	607.432
	5.0715	608.262	15.5539	24.4859	0	121.007	81.1782	80.2125	0	0	55.1116	233.572	245.72	260.798	0	0	35.8905	238.623	210.231	197.725	608.262	polar phase_negative ionization	1.2709e-06	m-H	607.255
	4.093	608.444	0	0	0	25.854	14.2771	22.7687	14.8383	5.941	0	185.391	181.147	162.418	33.4504	25.7942	33.3471	258.383	165.112	172.812	608.444	non-polar phase_positive ionization	3.7935e-06	m+H	609.451
	0.5755	610.317	0	0	56.9344	187.297	262.427	182.331	80.7506	54.8057	57.9995	377.443	443.472	399.482	90.0213	74.0636	68.2281	603.798	518.702	593.338	610.317	non-polar phase_negative ionization	4.302e-08	m-H	609.309
	4.8484	618.377	0	22.5244	0	0	0	0	0	11.9761	0	51.5211	64.3381	50.6732	0	0	0	74.6199	60.0571	89.1206	618.377	non-polar phase_negative ionization	6.3216e-06	m-H	617.37
	4.6794	620.389	0	0	0	0	0	27.3465	0	0	0	169.155	171.54	170.507	90.3513	51.9283	73.2296	234.667	172.67	227.398	620.389	non-polar phase_negative ionization	2.1406e-07	m-H	619.382
	3.0067	620.424	0	0	5.0342	11.3242	0	0	0	0	0	29.9905	28.3177	29.8788	0	0	2.3794	28.4349	22.6528	20.8326	620.424	non-polar phase_negative ionization	3.8319e-06	m-H	619.417
	2.1333	620.427	0	0	0	74.9758	118.485	156.275	0	0	0	382.851	297.29	430.518	0	0	0	378.41	339.62	397.536	620.427	non-polar phase_negative ionization	2.5531e-07	m-H	619.42
	4.308	628.397	0	0	0	0	0	0	31.5934	33.0223	35.0634	70.5762	74.8423	70.0385	0	0	0	87.9806	70.7452	100.126	628.397	non-polar phase_positive ionization	9.0167e-08	m+H	629.404
	2.3195	636.423	4.2345	0	0	0	52.9377	31.1559	0	0	0	102.107	97.3132	85.2	12.4165	5.5696	0	116.184	147.061	112.201	636.423	non-polar phase_negative ionization	4.0331e-06	m-H	635.415
	4.3839	644.28	4.4602	0	0	40.7838	45.2231	36.6993	19.1544	32.248	17.5155	153.722	186.027	145.117	0	0	0	136.307	144.541	134.687	644.28	polar phase_negative ionization	4.9494e-08	m-H	643.273
	4.5225	646.297	4.7122	0	7.4753	29.6481	19.1857	18.6257	10.0754	0	0	74.0999	96.6046	77.6971	0	0	10.0574	73.2473	64.3433	73.2498	646.297	polar phase_negative ionization	8.458e-07	m-H	645.29
	0.9462	652.416	3.377	0	0	31.3126	40.5922	30.0576	0	0	0	166.685	171.372	190.156	10.9443	0	0	325.501	199.22	207.503	652.416	non-polar phase_negative ionization	6.9101e-06	m-H	651.409
	5.764	657.466	0	0	0	0	0	0	0	0	0	23.0878	21.5023	17.0163	0	0	0	41.4498	29.336	33.8513	657.466	non-polar phase_positive ionization	4.0272e-07	m+H	658.473
	0.6596	700.367	13.6318	0	0	0	33.0756	0	33.0376	19.7171	7.5949	84.9761	102.058	79.3078	39.6997	24.0332	40.7948	112.728	104.855	99.6666	700.367	non-polar phase_negative ionization	7.5511e-06	m-H	699.36
	3.1874	700.418	0	0	0	0	0	0	0	0	0	53.3846	49.9557	41.4451	0	0	0	80.3967	51.1539	63.2195	700.418	non-polar phase_positive ionization	1.5115e-06	m+H	701.425
	0.7174	702.401	0	0	0	20.9498	48.2896	0	0	0	0	70.7398	67.0819	81.3985	0	0	9.6811	110.373	102.423	92.317	702.401	non-polar phase_negative ionization	3.5918e-06	m-H	701.393
	0.9717	705.329	0	0	0	0	0	15.6066	0	5.2472	0	55.2432	64.2877	49.9799	3.6273	0	0	81.2841	49.0729	71.4427	705.329	non-polar phase_positive ionization	8.2281e-06	m+H	706.336
	1.425	710.367	0	0	0	0	0	32.0055	0	0	0	70.4005	56.2496	45.5598	0	0	0	102.104	89.3901	96.0872	710.367	non-polar phase_positive ionization	2.5551e-06	m+H	711.374
	1.4098	726.345	0	0	0	56.5938	92.8661	79.0337	6.3058	0	7.7033	116.731	121.275	147.214	0	0	0	140.61	153.555	170.562	726.345	non-polar phase_negative ionization	1.0735e-07	m-H	725.338
	4.066	736.372	0	0	0	0	0	0	0	31.8527	0	71.7076	71.6839	76.7299	0	0	0	98.3093	86.8236	125.497	736.372	non-polar phase_negative ionization	2.2645e-06	m-H	735.365
	0.7769	740.402	0	9.692	0	8.8923	0	3.1724	0	2.5991	0	26.5706	32.1768	39.1746	0	0	0	50.9812	46.8335	54.2749	740.402	non-polar phase_negative ionization	4.1501e-07	m-H	739.395
	1.3973	771.341	0	0	0	41.5005	136.702	94.8408	17.1085	0	0	234.746	209.49	223.684	0	0	0	179.186	198.386	209.043	771.341	non-polar phase_negative ionization	6.7902e-07	m-H	770.334
	5.4772	772.51	304.115	192.111	250.728	349.6	492.112	462.52	848.652	541.194	537.029	2201.82	2364.77	2243.81	1241.6	838.183	917.006	2709.69	1962.34	2121.76	772.51	non-polar phase_positive ionization	1.855e-06	m+H	773.517
	3.7211	782.443	0	0	0	136.229	276.214	190.081	356.732	378.553	351.352	951.995	1068.54	1099.59	804.067	739.875	956.578	1752.49	1219.28	1455.22	782.443	non-polar phase_negative ionization	1.1149e-06	m-H	781.436
	1.0156	786.438	0	0	0	58.6061	47.6592	95.3802	16.0931	0	11.923	147.113	178.001	186.843	32.86	0	0	207.589	141.21	164.519	786.438	non-polar phase_negative ionization	3.898e-06	m-H	785.431
	4.3958	789.385	0	0	0	0	0	0	0	0	0	50.7842	74.0161	67.6251	0	0	0	53.8454	56.4321	29.8613	789.385	polar phase_negative ionization	9.9091e-06	m-H	788.378
	5.354	791.507	0	0	0	0	0	0	0	60.1043	45.1646	618.431	643.859	709.921	205.104	252.946	252.967	721.899	494.5	567.009	791.507	non-polar phase_positive ionization	2.6827e-07	m+H	792.515
	4.1865	824.492	0	45.9929	102.599	921.974	1217.25	1630.92	117.502	326.609	347.199	2698.9	2785.25	2981.81	734.666	781.889	170.264	3018.02	2102.21	2232.93	824.492	non-polar phase_negative ionization	3.2297e-06	m-H	823.484
	3.4466	825.484	0	0	0	0	0	0	0	10.8324	0	59.046	39.4625	67.0089	6.3397	0	14.524	95.639	85.9561	64.0303	825.484	non-polar phase_positive ionization	9.6545e-06	m+H	826.491
	6.2018	832.5	1315.08	844.149	701.549	2976.08	3505.18	3971.52	1458.76	229.67	769.534	4116.62	3756.84	3585.68	1462.94	831.329	1145.76	10055.4	7300.06	7041.99	832.5	non-polar phase_negative ionization	7.2763e-06	m-H	831.493
	4.6915	839.535	0	0	0	10.371	10.2802	0	0	0	0	101.054	110.659	75.2137	0	0	49.2317	180.487	141.402	135.44	839.535	non-polar phase_positive ionization	8.4562e-06	m+H	840.543
	5.5745	846.505	0	0	0	98.3237	105.543	131.99	71.339	46.8528	48.8333	185.787	197.2	153.108	86.3552	100.368	125.474	253.819	194.82	255.134	846.505	non-polar phase_negative ionization	2.5853e-06	m-H	845.498
	4.61	848.494	0	0	0	0	19.9983	26.3551	0	0	0	58.2715	59.4664	61.2166	0	0	0	120.953	84.1088	93.4035	848.494	non-polar phase_negative ionization	1.5022e-06	m-H	847.487
	4.6385	852.524	0	0	16.5014	43.4143	131.087	119.563	173.964	146.974	126.926	846.297	793.356	997.271	384.426	352.511	379.596	1115.43	723.743	823.348	852.524	non-polar phase_negative ionization	2.2862e-06	m-H	851.516
	3.4523	854.466	74.475	0	30.4329	263.708	335.283	357.902	0	65.1269	116.872	411.654	407.224	431.367	0	150.99	170.599	764.607	566.994	674.697	854.466	non-polar phase_negative ionization	4.5923e-06	m-H	853.459
	5.1338	860.45	0	0	0	14.7957	0	0	0	0	0	87.4799	64.8021	59.3292	44.501	0	0	123.358	106.971	140.076	860.45	non-polar phase_negative ionization	7.9891e-06	m-H	859.443
	0.5739	864.498	0	0	0	0	0	0	0	0	0	24.4252	37.5544	36.9452	0	0	0	31.9966	30.814	24.6022	864.498	non-polar phase_negative ionization	7.4326e-07	m-H	863.49
	0.9589	872.511	0	0	0	0	0	32.4771	6.8829	0	6.8875	123.619	98.7265	119.618	14.6835	0	0	212.673	157.062	185.636	872.511	non-polar phase_negative ionization	3.5211e-07	m-H	871.504
	4.5992	882.494	21.6099	8.2863	18.3902	29.1319	75.2311	45.2647	95.0962	76.9011	84.0997	269.564	242.435	207.82	146.034	118.664	126.632	343.638	271.836	268.861	882.494	non-polar phase_positive ionization	1.8062e-06	m+NH4	900.528
	3.2925	896.475	0	0	0	73.7268	141.539	63.361	0	0	0	178.623	217.593	192.872	0	0	0	490.737	305.17	438.693	896.475	non-polar phase_positive ionization	7.3865e-06	m+H	897.483
	4.5737	928.505	639.059	299.762	389.3	662.09	1344.71	1032.99	1830.31	899.893	1321.04	3249.03	3203.09	2970.45	2351.88	1743	1855.08	4106.12	3162.14	4265.7	928.505	non-polar phase_negative ionization	9.6139e-06	m-H	927.498
	5.509	934.561	336.737	188.71	232.082	381.291	604.476	503.607	971.515	550.673	639.423	2469.06	2481.6	2191.02	1121.88	867.597	815.226	2376.68	1709.44	1765.43	934.561	non-polar phase_positive ionization	3.615e-06	m+H	935.569
	2.987	942.483	0	0	0	0	0	0	295.089	175.686	223.976	551.859	558.786	525.011	434.409	442.664	410.898	873.742	641.491	764.812	942.483	non-polar phase_negative ionization	1.4966e-07	m-H	941.475
	4.8579	944.516	0	0	0	29.4771	38.6858	37.4553	0	0	0	70.4442	73.4569	73.9421	0	28.4033	0	53.9588	60.7906	73.6403	944.516	non-polar phase_negative ionization	3.1866e-06	m-H	943.509
	3.9303	946.524	0	0	0	0	31.7703	32.469	0	0	27.0839	147.108	195.589	180.525	62.3464	40.1907	35.5474	377.121	251.103	273.418	946.524	non-polar phase_positive ionization	6.4701e-06	m+H	947.531
	1.3951	949.478	0	1.4099	0	0	81.0695	49.1636	0	5.2492	0	172.764	164.486	186.57	0	0	0	163.738	184.079	185.01	949.478	non-polar phase_negative ionization	6.1209e-07	m-H	948.471
	4.142	962.586	0	0	50.0366	297.174	423.42	394.043	162.667	55.687	135.927	643.239	835.172	658.985	276.092	104.759	235.771	1526.73	1058.84	1606.34	962.586	non-polar phase_negative ionization	5.314e-06	m+FA-2H+Na	1029.57
	5.7602	963.601	0	0	0	0	0	0	16.038	11.4753	10.532	42.0912	50.2561	47.3645	0	0	0	49.4708	42.8433	53.4871	963.601	non-polar phase_positive ionization	1.588e-08	m+H	964.608
	2.3307	972.461	0	0	0	0	0	0	23.146	30.8922	23.1873	53.1442	48.2906	46.7874	55.7826	30.3412	42.5836	126.182	90.6683	109.75	972.461	non-polar phase_negative ionization	1.239e-06	m-H	971.454
	3.9072	982.552	0	0	0	0	0	0	0	0	0	387.911	446.93	447.727	154.4	101.103	0	885.34	653.447	823.389	982.552	non-polar phase_negative ionization	2.2047e-07	m+FA-H	1027.55
	5.4724	991.553	0	0	0	0	0	0	30.0212	0	0	53.415	54.8925	48.1809	40.1847	31.3613	19.7275	79.397	78.4625	85.9139	991.553	non-polar phase_positive ionization	6.5336e-06	m+H	992.56
	5.8034	992.571	0	0	0	0	0	0	0	0	0	31.6168	45.0585	26.8447	0	0	0	51.1703	39.2934	40.5917	992.571	non-polar phase_positive ionization	2.1815e-06	m+H	993.578
	6.6642	999.581	0	0	0	0	0	0	43.5913	33.3141	43.2462	39.0503	44.0426	33.7162	29.9257	18.7372	28.55	76.6021	84.8135	72.6671	999.581	non-polar phase_negative ionization	7.3345e-08	m-H	998.573
	3.8825	1012.56	0	0	0	21.5824	46.1871	39.0625	0	68.9242	0	637.028	705.857	710.911	166.255	137.699	0	801.016	489.502	564.924	1012.56	non-polar phase_negative ionization	2.699e-06	m-H	1011.55
	4.0731	1014.58	34.5841	16.1213	14.6834	210.664	273.095	269.696	0	0	126.696	1206.06	1141.43	1041.11	279.45	247.408	0	1473.65	948.975	1073.19	1014.58	non-polar phase_negative ionization	3.2966e-06	m-H	1013.57
	2.8979	1018.61	0	0	0	0	0	0	3.4498	0	0	18.606	42.689	26.7796	13.8183	15.9589	6.5631	64.0056	66.8119	56.1291	1018.61	non-polar phase_negative ionization	1.8842e-06	m-H	1017.6
	3.3083	1020.62	0	6.792	0	0	0	0	0	0	0	97.9309	118.535	65.8671	0	0	0	177.799	121.406	174.26	1020.62	non-polar phase_negative ionization	2.7142e-06	m-H	1019.61
	3.5436	1030.57	0	0	0	137.814	115.455	128.78	64.4439	85.332	75.9867	426.858	361.412	368.098	165.075	0	51.4083	439.374	366.14	309.215	1030.57	non-polar phase_negative ionization	7.6953e-06	m-H	1029.57
	3.3739	229.169	0	0	0	62.0064	28.6497	0	0	0	0	252.284	272.622	198.497	0	0	0	188.962	156.513	117.441	229.169	polar phase_positive ionization	3.6816e-06	m+H	230.176
	1.0086	241.139	0	0	19.5632	0	0	0	99.73	21.2658	62.4514	539.688	636.297	610.256	236.832	0	0	0	0	0	241.139	non-polar phase_negative ionization	4.5654e-06	m-H	240.131
	0.6226	244.167	0	0	0	0	0	0	0	0	0	703.386	812.51	850.334	0	0	122.921	621.653	349.445	448.419	244.167	non-polar phase_positive ionization	1.0498e-06	m+H	245.174
	0.4936	249.124	0	0	0	0	0	0	0	4.3247	0	104.32	100.076	76.1969	0	0	0	57.5959	35.7477	26.0994	249.124	non-polar phase_positive ionization	2.8813e-06	m+H	250.131
	7.9168	272.236	37.0183	52.0823	31.6902	259.971	190.77	225.661	44.8424	78.1898	43.5443	445.696	415.693	490.988	89.0981	134.878	129.507	287.649	175.462	138.812	272.236	polar phase_negative ionization	9.987e-06	m+FA-H	317.234
	1.7908	284.164	0	0	0	96.2025	72.912	85.0633	0	0	0	131.058	108.285	130.208	0	0	0	0	0	0	284.164	non-polar phase_negative ionization	1.0551e-08	m-H	283.157
	2.9053	294.219	378.226	280.94	268.081	1597.93	2740.88	2662.11	978.268	408.358	544.162	8612.79	7941.97	7669.49	1707.73	1463.63	1309.65	5209.91	4016.73	4725.63	294.219	non-polar phase_negative ionization	3.3023e-08	m-H	293.212
	2.8969	294.22	459.99	293.33	286.946	1751.75	3021.06	3120.66	1258.59	523.473	666.111	10879.2	9797.01	10932.5	2535.63	2033.61	1718.59	7099.27	5401.26	6268.64	294.22	non-polar phase_negative ionization	3.7275e-08	m+FA-H	339.218
	2.5113	296.232	0	0	0	39.3736	46.5813	30.4797	2.7114	6.2079	0	100.523	106.995	87.5576	0	0	0	76.8926	38.1247	43.6095	296.232	non-polar phase_positive ionization	5.5458e-06	m+H	297.24
	3.2722	296.236	35.4431	73.3243	27.3418	526.84	460.426	423.262	137.17	29.1904	80	1538.94	1403.3	1168.31	168.194	79.3662	69.8734	980.261	816.09	765.431	296.236	non-polar phase_negative ionization	1.9954e-07	m-H	295.228
	1.2434	322.111	0	0	12.1519	62.35	49.5969	56.8627	0	0	30.1309	220.173	200.599	232.611	21.3916	0	0	128.265	67.1202	95.9305	322.111	non-polar phase_positive ionization	8.8063e-07	m+H	323.118
	1.4608	326.209	0	0	0	290.955	323.733	347.578	0	0	0	537.364	595.146	674.497	35.8301	0	0	0	0	0	326.209	non-polar phase_negative ionization	7.6423e-09	m-H	325.201
	1.4803	362.188	0	0	0	0	0	0	0	0	0	10.4999	11.5441	15.1861	0	0	0	0	0	0	362.188	non-polar phase_negative ionization	4.0723e-07	m-H	361.181
	2.1288	366.114	0	0	0	0	0	0	6.076	0	5.0633	38.481	42.8048	42.8127	7.0886	0	0	0	12.1519	0	366.114	non-polar phase_negative ionization	1.3698e-06	m-H	365.107
	1.2774	373.097	0	5.0633	0	13.5175	0	0	12.1519	0	0	74.1039	65.4848	74.8472	0	0	0	0	0	0	373.097	non-polar phase_negative ionization	1.219e-07	m-H	372.089
	0.4886	379.216	17.8243	55.1497	0	378.804	191.429	342.143	0	0	0	720.614	746.699	738.515	34.241	54.7575	50.4626	481.073	391.664	195.559	379.216	non-polar phase_positive ionization	5.8164e-06	m+H	380.223
	2.5688	391.141	0	12.6309	0	90.4059	187.165	172.235	45.9436	0	32.7737	580.219	629.089	650.242	57.6379	49.1628	31.6642	482.834	319.681	374.639	391.141	polar phase_negative ionization	3.7188e-07	m-H	390.134
	2.9099	394.145	0	0	0	0	0	0	13.1646	0	12.1519	67.4504	50.1023	58.1825	0	0	0	30.3797	23.2911	25.0285	394.145	non-polar phase_negative ionization	6.1839e-07	m-H	393.138
	2.1169	401.151	0	0	0	55.0865	85.9692	91.2206	35.3825	18.1103	20.4527	138.77	171.891	148.689	38.9781	0	0	74.9025	68.8254	72.6915	401.151	non-polar phase_positive ionization	5.5883e-06	m+H	402.159
	2.319	421.153	0	0	0	15.345	37.5179	63.4424	0	0	13.4754	341.491	305.108	356.325	0	0	18.1992	244.576	129.939	160.499	421.153	polar phase_positive ionization	1.2059e-06	m+H	422.161
	2.5922	437.127	0	0	0	0	0	0	0	0	0	68.6849	58.7509	40.2261	0	0	0	37.4684	36.403	32.4051	437.127	non-polar phase_negative ionization	2.3222e-06	m-H	436.119
	1.1763	440.229	0	0	0	0	0	0	0	0	0	48.5514	54.2227	73.4741	0	0	0	0	0	0	440.229	non-polar phase_negative ionization	1.0564e-06	m-H	439.221
	0.6777	465.155	0	0	0	0	0	13.0611	6.046	0	0	86.6415	118.925	82.7376	15.0982	14.8638	9.9292	69.3495	54.677	66.2574	465.155	non-polar phase_positive ionization	2.4886e-06	m+H	466.163
	0.5422	465.248	0	11.5502	0	0	0	0	36.7898	0	10.9807	79.4823	91.8099	93.9022	0	0	0	0	0	0	465.248	non-polar phase_positive ionization	4.5497e-06	m+H	466.255
	0.9576	471.131	0	0	0	0	0	0	16.1268	0	10.1266	59.184	54.8136	48.3651	17.1667	0	0	0	0	0	471.131	non-polar phase_negative ionization	5.1723e-06	m-H	470.124
	1.1327	495.241	0	0	3.2571	0	0	0	0	0	0	26.0009	23.1539	35.5595	0	0	0	0	0	0	495.241	non-polar phase_positive ionization	3.3023e-06	m+H	496.248
	0.6971	495.296	0	0	0	0	0	0	0	0	0	28.5	30.5563	37.8954	0	0	0	0	0	0	495.296	non-polar phase_positive ionization	7.4315e-08	m+H	496.304
	1.4815	528.338	0	0	0	0	0	0	0	3.038	0	23.5412	30.7071	31.025	0	0	0	0	0	0	528.338	non-polar phase_negative ionization	7.3345e-08	m-H	527.331
	4.2115	529.31	0	0	0	0	0	0	0	0	0	66.6552	83.9444	89.2343	0	0	0	0	0	0	529.31	polar phase_positive ionization	5.1768e-08	m+H	530.317
	3.7657	535.22	26.3327	25.284	19.1424	0	82.7137	118.813	50.8498	31.0143	58.8654	581.02	641.143	616.245	63.5222	86.5287	63.3555	452.521	271.041	343.167	535.22	polar phase_positive ionization	7.0404e-07	m+H	536.228
	2.1171	549.266	1.0234	0	0	7.6834	0	18.0741	0	0	4.1524	87.4805	84.4312	74.9675	8.8902	3.2382	0	60.8266	42.2873	47.1512	549.266	non-polar phase_positive ionization	4.0272e-07	m+H	550.274
	4.7796	550.457	0	0	0	5.0633	12.1519	9.1139	4.0506	0	3.038	58.1868	43.4457	51.6303	0	7.5837	7.0886	8.7899	11.1392	10.2851	550.457	non-polar phase_negative ionization	5.2492e-07	m-H	549.45
	1.4186	552.366	0	0	0	0	0	0	0	0	0	75.1306	50.353	73.2225	6.076	0	0	0	0	0	552.366	non-polar phase_negative ionization	8.1524e-07	m-H	551.359
	2.1488	572.371	0	1.843	2.0253	0	0	0	0	0	1.9161	31.2756	24.018	30.9029	0	0	0	0	0	0	572.371	non-polar phase_negative ionization	5.1506e-08	m-H	571.364
	4.5877	576.268	0	0	0	0	0	0	81.7702	78.3325	76.9394	106.394	89.5543	96.2499	0	0	0	70.4084	61.9476	51.1842	576.268	polar phase_positive ionization	7.155e-09	m+H	577.275
	2.1108	585.285	0	3.0495	1.519	3.3122	0	0	4.0506	0	0	103.339	100.457	94.2514	13.7459	0	0	60.2354	38.026	58.3402	585.285	non-polar phase_negative ionization	5.8017e-08	m-H	584.277
	2.1305	585.286	0	6.0219	0	18.5212	41.1382	46.914	6.8905	0	0	224.627	213.889	146.258	9.7	0	0	100.915	79.8611	74.9626	585.286	non-polar phase_positive ionization	5.3748e-06	m+H	586.293
	2.1273	586.294	0	0	0	27.2401	50.0407	63.7414	0	10.1266	0	274.704	284.196	205.305	20.0239	0	0	180.154	134.45	134.006	586.294	non-polar phase_positive ionization	1.411e-06	m+H	587.301
	2.9158	605.325	0	1.5581	0	6.2764	19.9528	10.1786	0	0	0	89.7453	99.3492	88.5101	12.4223	0	0	48.5691	17.7726	40.1158	605.325	non-polar phase_positive ionization	1.8083e-06	m+H	606.332
	4.5938	615.276	0	0	0	0	0	0	0	0	0	58.8283	91.0754	62.5942	0	0	0	0	0	0	615.276	polar phase_positive ionization	4.6184e-06	m+H	616.283
	0.9835	620.258	0	0	0	0	0	0	0	0	0	29.3067	35.0217	32.139	0	0	0	0	0	0	620.258	non-polar phase_negative ionization	3.6356e-10	m-H	619.251
	2.1115	629.31	0	0	0	33.6539	61.8251	59.4167	0	0	0	230.117	270.699	252.764	0	0	0	164.249	119.1	105.451	629.31	non-polar phase_positive ionization	1.0921e-07	m+H	630.318
	2.9236	641.349	0	0	3.9052	7.0664	43.3056	22.209	1.7432	0	0	162.973	209.555	202.798	11.071	0	10.4514	99.4465	57.6639	46.4216	641.349	non-polar phase_positive ionization	2.3564e-06	m+H	642.356
	2.9142	641.351	0	0	0	0	30.5474	35.6969	7.8797	7.2007	0	155.77	124.879	128.76	0	7.6	7.5447	73.0842	41.6112	69.4245	641.351	non-polar phase_negative ionization	2.0645e-06	m-H	640.344
	2.914	642.354	0	0	0	42.4015	85.7712	61.3477	26.8588	0	0	304.233	379.82	342.427	40.6279	40.2309	25.7044	221.213	149.356	147.043	642.354	non-polar phase_positive ionization	5.6448e-07	m+H	643.361
	5.4037	644.305	0	0	0	13.6842	0	0	65.5976	0	40.933	153.135	167.883	145.142	0	0	0	67.6921	49.6628	69.9605	644.305	polar phase_positive ionization	5.5128e-06	m+H	645.312
	2.9151	644.368	0	0	0	19.6761	47.4842	38.8353	0	0	0	142.336	162.751	171.388	16.5807	0	0	0	61.7305	48.3902	644.368	non-polar phase_positive ionization	7.4791e-06	m+H	645.375
	2.9442	769.48	0	0	0	0	7.4217	3.0905	0	7.9049	0	46.0612	58.0739	48.5002	0	0	7.5139	0	0	17.3197	769.48	non-polar phase_negative ionization	9.8288e-06	m-H	768.473
	2.9212	811.535	17.7598	9.491	0	20.956	66.3825	88.7413	67.9398	21.3076	33.9499	813.881	695.475	589.911	131.129	76.7493	77.4033	411.768	379.045	488.414	811.535	non-polar phase_negative ionization	4.1501e-07	m-H	810.528
	1.7407	838.508	0	0	0	0	0	0	0	2.1563	14.9161	118.844	104.973	141.773	15.9159	0	0	102.014	55.6938	51.553	838.508	non-polar phase_negative ionization	9.3639e-06	m-H	837.501
	2.1181	852.482	4.3964	0	6.3536	0	0	0	0	0	0	44.2692	47.6391	43.6728	0	0	0	34.6678	16.6273	40.201	852.482	non-polar phase_negative ionization	5.1749e-06	m-H	851.475
	4.3228	869.381	8.2483	0	0	0	0	0	11.805	0	0	51.8239	61.2621	78.5799	9.4782	0	0	33.5813	31.6561	34.382	869.381	polar phase_positive ionization	9.003e-06	m+H	870.389
	1.2763	920.529	0	0	0	0	0	9.3652	0	0	0	44.7989	31.9043	47.0615	0	0	0	0	0	0	920.529	non-polar phase_negative ionization	1.9999e-06	m-H	919.522
	4.8772	944.476	0	0	0	31.4413	0	30.9646	0	0	0	100.62	90.4892	77.1006	0	4.5812	0	22.9102	10.6159	18.7763	944.476	polar phase_positive ionization	8.7985e-06	m+H	945.483
	3.3811	996.581	0	0	0	0	0	0	0	0	0	65.4397	63.7162	68.3118	10.8778	0	25.2361	39.3283	28.0087	50.1443	996.581	non-polar phase_negative ionization	3.1866e-06	m-H	995.574
	2.9407	1078.6	0	0	0	0	0	0	0	0	0	48.539	31.4752	34.1916	0	0	0	0	0	0	1078.6	non-polar phase_negative ionization	2.0149e-06	m-H	1077.59
	2.9279	1105.75	0	0	0	0	0	0	3.038	5.6286	0	217.41	176.102	156.705	9.6255	0	0	86.0012	57.4218	80.8953	1105.75	non-polar phase_negative ionization	3.1158e-07	m-H	1104.74
	6.2944	158.033	145.878	104.594	185.334	139.62	120.591	144.347	191.233	177.545	168.933	104.509	114.171	149.036	127.231	114.307	154.329	330.699	332.133	367.363	158.033	non-polar phase_negative ionization	7.2896e-06	m-H	157.025
	0.4107	170.545	114.818	132.276	118.88	281.169	268.491	221.056	226.007	177.915	188.673	383.185	348.356	349.523	302.095	277.656	312.392	443.345	442.899	379.411	170.545	non-polar phase_positive ionization	2.2822e-06	m+H	171.552
	3.4831	173.107	0	35.6422	0	339.942	180.857	294.271	44.9824	39.2614	48.948	538.743	457.742	426.881	54.1772	77.3856	77.724	543.315	522.133	404.273	173.107	polar phase_positive ionization	3.3303e-06	m+H	174.114
	0.8206	202.157	19.2052	13.9675	30.7944	160.56	134.306	191.412	13.5651	13.9584	15.0457	207.601	216.195	252.847	9.7864	15.702	20.2307	195.65	148.545	129.622	202.157	non-polar phase_positive ionization	1.8601e-06	m+H	203.164
	0.6323	212.105	47.8603	45.9373	49.8149	152.551	151.284	196.97	0	0	0	179.941	175.234	185.742	46.6027	0	0	238.321	157.307	197.266	212.105	non-polar phase_negative ionization	2.9749e-06	m-H	211.098
	1.6004	214.157	0	14.5097	37.5711	154.422	171.976	201.786	0	0	0	299.706	257.65	293.377	26.7203	0	24.966	376.156	287.554	237.321	214.157	non-polar phase_positive ionization	2.9244e-06	m+H	215.164
	1.4331	221.082	77.342	47.243	71.8378	179.657	200.188	204.066	100.785	96.0717	72.5751	202.431	223.044	200.324	105.038	102.521	91.8433	148.093	153.525	170.532	221.082	non-polar phase_positive ionization	1.4299e-06	m+H	222.089
	1.4044	224.141	1934.76	857.453	994.335	5079.64	11458	10444.6	2270.04	1872.02	1927.3	15186.9	14822.8	15863.8	3815.07	2983.95	3555.56	16317	16037.4	16206.7	224.141	non-polar phase_negative ionization	8.5653e-07	m+FA-H	269.139
	1.4037	224.142	0	0	0	53.2587	55.1096	59.0957	0	18.2278	31.3924	65.0096	64.4065	65.4267	44.863	40.2899	40.9239	86.0983	89.6271	84.6332	224.142	non-polar phase_negative ionization	6.704e-07	m+FA-2H+Na	291.122
	2.1613	243.605	0	0	0	67.3215	104.637	97.0259	0	0	0	119.451	139.451	120.737	0	23.7184	0	101.195	103.989	81.3627	243.605	non-polar phase_positive ionization	1.042e-06	m+H	244.612
	2.392	252.173	76.0997	37.5079	62.0139	329.661	470.241	409.265	50.5644	43.8265	46.352	306.347	325.63	305.851	105.488	102.696	94.7282	524.898	441.136	382.36	252.173	non-polar phase_positive ionization	2.3687e-06	m+H	253.18
	0.5053	254.103	785.835	773.874	575.127	1024.37	981.094	821.787	207.639	188.51	253.35	714.791	706.398	697.462	240.532	204.589	275.317	696.628	754.857	694.713	254.103	polar phase_positive ionization	3.0793e-06	m+Na	277.092
	1.5821	260.163	0	0	5.2276	35.4431	39.4937	49.6202	0	0	0	58.2616	66.3632	63.7975	0	0	0	57.1097	55.6962	44.1618	260.163	non-polar phase_negative ionization	6.5524e-08	m-H	259.156
	1.4709	264.174	0	0	0	554.895	511.306	827.475	133.016	69.8734	109.35	996.985	958.658	923.436	0	0	121.759	1233.31	887.294	979.188	264.175	non-polar phase_negative ionization	1.1893e-06	m+FA-H	309.173
	2.6793	266.187	0	0	0	230.976	175.904	187.729	31.8274	0	51.6456	207.934	198.713	161.363	37.8963	0	18.2278	273.501	195.795	193.873	266.187	non-polar phase_negative ionization	4.8258e-06	m-H	265.18
	2.6818	266.195	0	0	71.8987	631.186	461.865	521.445	129.712	34.0928	113.41	1126.34	1049.5	882.41	145.852	34.3796	75.7902	1070.73	676.783	985.169	266.195	non-polar phase_negative ionization	2.6789e-06	m+FA-H	311.194
	1.9204	268.167	0	0	0	121.39	94.4995	111.392	8.1013	0	0	68.1489	53.4085	63.6059	0	0	7.0886	77.9747	55.4339	58.306	268.167	non-polar phase_negative ionization	2.4108e-07	m-H	267.16
	6.008	268.17	0	0	0	85.542	64.2891	67.8972	0	0	0	44.9496	37.3911	33.3341	0	0	0	61.3107	57.8183	37.3835	268.17	polar phase_positive ionization	2.8196e-06	m+H	269.177
	1.4457	282.183	0	0	41.8018	551.975	624.713	896.845	74.1241	0	38.8492	1072.89	925.025	1021.82	130.708	61.2426	64.0184	1273.63	1212.43	949.684	282.183	non-polar phase_negative ionization	7.0435e-07	m-H	281.176
	0.4928	292.057	3414.89	3549.98	2952.15	4203.95	4875.53	4042.7	1301.19	678.484	945.819	4250.58	4630.52	4130.56	1417.67	1135.54	1016.83	4650.23	3701.21	3840.3	292.057	polar phase_positive ionization	2.2021e-06	m+H	293.064
	2.4887	292.204	0	231.967	0	1953.41	1837.34	2065.99	577.224	386.915	378.604	2731.78	2599.22	2226.39	1138.97	920.413	1018.37	3225.45	2215.31	2661.05	292.204	non-polar phase_negative ionization	1.342e-06	m+FA-H	337.202
	0.858	294.218	0	0	0	65.2681	55.021	62.0355	0	0	0	109.581	98.5314	102.854	0	0	0	141.178	85.735	91.4648	294.218	non-polar phase_positive ionization	3.9641e-06	m+H	295.226
	2.8692	294.219	0	0	0	166.932	146.562	162.216	35.4431	0	0	106.155	82.708	101.393	49.6202	69.1041	59.7468	119.229	91.8591	92.9897	294.219	non-polar phase_negative ionization	8.7697e-07	m+FA-2H+Na	361.199
	4.1343	296.202	47.6366	53.7145	62.9069	109.07	144.113	132.676	61.4808	41.6164	45.8904	119.453	105.152	107.698	42.9963	41.2439	34.6326	104.967	106.921	111.928	296.202	non-polar phase_positive ionization	5.8164e-06	m+H	297.21
	5.649	297.268	312.007	441.087	435.316	623.056	746.948	678.664	349.157	233.949	292.369	841.109	710.569	770.196	343.719	357.763	354.912	912.099	772.868	764.712	297.268	non-polar phase_positive ionization	8.8588e-06	m+H	298.275
	2.5967	308.199	0	0	116.137	1113.77	1095.2	1112.2	169.212	149.061	107.888	1623.57	1305.38	1596.32	213.275	172.277	175.995	1998.43	2187.51	1718.16	308.199	non-polar phase_positive ionization	7.4315e-08	m+H	309.206
	2.5723	308.199	0	0	0	194.733	163.384	193.767	0	29.93	0	228.946	200.704	184.451	49.4498	0	27.1631	203.68	298.572	240.494	308.199	non-polar phase_negative ionization	1.4513e-06	m-H	307.192
	2.5396	308.2	97.2152	107.342	82.0253	611.649	594.155	700.354	94.2155	91.5101	93.6572	776.171	760.655	747.911	127.792	0	89.1216	790.376	1273.59	933.501	308.2	non-polar phase_negative ionization	4.5703e-06	m+FA-H	353.198
	3.0257	310.214	0	0	0	926.239	1425.55	1538.33	0	0	0	1825.21	2362.27	1826.88	0	73.5482	48.6328	2578.01	1989	1886.93	310.214	non-polar phase_positive ionization	2.3564e-06	m+H	311.222
	3.0382	310.215	0	0	0	417.379	566.354	525.012	0	0	0	750.37	609.464	721.813	0	0	0	1177.81	808.604	805.051	310.215	non-polar phase_positive ionization	2.8521e-06	m+NH4	328.248
	2.3255	310.215	133.856	191.636	114.84	1272.95	1471.55	1694.88	338.638	170.3	177.042	2599.24	2582.22	2292.33	416.32	295.039	310.259	3049.44	2740.14	2388.49	310.215	non-polar phase_negative ionization	5.3554e-08	m-H	309.208
	1.5782	312.193	34.437	0	0	218.238	345.067	273.339	0	0	0	207.526	177.955	251.815	0	22.3929	0	336.23	274.106	324.528	312.193	non-polar phase_positive ionization	2.506e-06	m+NH4	330.227
	1.5616	312.194	0	186.34	153.087	1236.62	1765.8	1211.5	71.8987	59.7468	54.7785	999.041	985.649	1343.57	0	63.3755	0	1055	1022.35	912.665	312.194	non-polar phase_negative ionization	3.9065e-06	m-H	311.187
	1.5739	312.195	0	0	9.7142	105.482	125.966	128.889	0	0	8.6679	69.826	70.843	99.4548	0	0	0	91.9528	74.048	67.2592	312.195	non-polar phase_positive ionization	8.1224e-07	m+Na	335.184
	1.5529	312.196	0	22.2818	0	93.0805	110.529	101.563	0	11.2043	0	108.179	75.7606	130.022	0	0	0	115.533	125.189	119.27	312.196	non-polar phase_negative ionization	1.3229e-06	m+FA-H	357.194
	2.7062	329.2	0	0	0	55.5267	49.8418	61.8264	19.9717	0	0	74.1368	67.8812	60.3751	19.4364	0	9.817	91.9634	68.5826	66.3609	329.2	non-polar phase_positive ionization	8.8951e-06	m+H	330.207
	0.7767	332.081	150.919	106.858	147.49	200.812	286.222	137.071	51.0312	32.7799	43.1289	256.853	257.546	273.967	72.4742	54.0421	58.8321	357.619	390.907	370.667	332.081	non-polar phase_positive ionization	7.4157e-06	m+H	333.088
	1.0147	338.105	0	0	0	50.2343	53.3368	86.4731	0	0	0	68.8293	81.6795	88.8969	29.0862	0	0	92.4235	84.2761	84.7753	338.105	non-polar phase_negative ionization	7.9524e-06	m-H	337.098
	2.1295	342.117	0	0	0	36.633	41.089	47.4852	0	0	11.1832	84.2379	80.2983	66.51	24.3038	0	0	49.1654	47.3846	41.1288	342.117	non-polar phase_positive ionization	5.8164e-06	m+H	343.124
	3.0146	356.22	62.7848	64.6514	0	475.53	673.904	852.698	92.1519	43.2067	51.5662	972.271	1001.07	950.823	165.092	0	125.69	939.269	833.478	827.077	356.22	non-polar phase_negative ionization	6.704e-07	m-H	355.212
	6.3361	357.288	62.1869	67.7435	73.9241	59.7468	59.1489	58.1363	40.1403	34.7633	43.5443	33.5469	26.8918	24.3038	43.4608	40.4153	38.3528	73.0486	83.4487	70.7325	357.288	non-polar phase_negative ionization	2.8793e-06	m-H	356.281
	1.4259	360.111	236.175	99.1951	211.843	572.586	683.326	699.539	287.982	215.846	233.079	819.981	834.339	779.03	336.69	295.936	302.579	673.729	703.377	754.89	360.111	non-polar phase_positive ionization	3.159e-07	m+H	361.119
	2.1227	361.132	24.9002	0	0	116.615	154.012	204.405	51.6456	18.1075	26.1133	276.478	319.901	261.462	55.4348	44.7826	0	205.503	171.295	201.763	361.132	non-polar phase_positive ionization	4.1805e-06	m+H	362.139
	1.4277	364.086	550.512	258.165	379.554	1157.83	1151.15	1080.03	613.249	508.896	538.341	1154.81	1171.95	1061.75	568.02	474.428	417.294	712.538	721.969	796.562	364.086	non-polar phase_positive ionization	3.7964e-06	m+H	365.094
	3.4946	364.261	208.415	286.417	348.95	1485.5	1532.01	1125.95	94.6441	76.2606	72.999	1143.79	972.728	1311.13	107.619	128.462	142.63	1092.94	850.542	793.589	364.261	non-polar phase_positive ionization	3.0745e-06	m+H	365.268
	3.0277	380.265	0	0	0	247.592	349.048	354.062	44.1208	0	23.4905	402.396	635.56	549.34	0	0	0	632.228	475.637	456.47	380.265	non-polar phase_positive ionization	6.7952e-06	m+H	381.272
	3.4888	382.272	93.1646	128.611	118.554	626.617	519.216	455.758	46.5823	25.443	34.7794	405.461	353.88	379.884	48.665	53.669	54.6835	340.114	318.418	326.893	382.272	non-polar phase_negative ionization	2.409e-07	m-H	381.264
	3.4959	382.272	0	46.0359	53.4335	225.434	202.806	184.348	0	0	0	209.437	166.111	223.508	31.4692	0	47.9502	192.692	175.04	184.012	382.272	non-polar phase_negative ionization	1.0772e-06	m+FA-H	427.27
	4.7753	384.263	10.1266	0	0	30.4815	31.4378	29.2958	0	0	0	26.3291	30.3084	30.229	17.2152	18.9854	21.9129	20.7717	24.5555	22.5035	384.263	non-polar phase_negative ionization	1.0763e-06	m-H	383.255
	2.9196	388.16	0	6.9815	0	47.621	50.9436	56.7869	31.3454	16.8482	0	108.814	100.016	113.795	35.2442	39.5889	31.5092	67.7656	64.6136	65.7211	388.16	non-polar phase_positive ionization	8.0144e-07	m+H	389.167
	2.3931	391.27	0	0	0	188.603	198.994	182.106	44.9163	0	0	193.738	241.258	202.703	48.6362	60.9661	0	281.366	185.122	203.097	391.27	non-polar phase_positive ionization	9.5741e-06	m+H	392.277
	3.1335	414.297	0	0	6.076	28.9581	48.2698	36.3678	0	0	0	28.3544	30.7153	23.2911	0	0	0	23.4794	25.536	31.3924	414.297	non-polar phase_negative ionization	8.3767e-06	m+FA-H	459.295
	7.858	414.371	22.2785	25.3165	25.6733	39.4937	39.4937	27.3418	23.2911	19.2405	14.1772	39.4937	37.4684	37.4684	14.1772	15.1899	30.4178	75.6219	91.1392	84.0507	414.371	non-polar phase_negative ionization	2.5853e-06	m-H	413.364
	1.8748	420.115	0	0	0	46.1915	35.31	48.0327	0	0	9.0547	43.5958	59.7779	48.978	0	0	0	41.2392	55.8866	46.1928	420.115	non-polar phase_positive ionization	1.9048e-06	m+H	421.122
	9.1695	428.233	112.177	101.547	131.496	274.538	253.467	277.154	56.5742	111.095	54.4302	256.406	274.251	226.947	0	31.8583	34.3308	135.589	212.321	171.118	428.233	polar phase_positive ionization	6.0695e-06	m+H	429.241
	2.3944	432.146	0	0	0	80.0554	76.3361	80.1984	0	0	21.3775	92.9697	98.6987	74.9198	0	0	20.7787	53.6079	45.0011	48.1214	432.146	non-polar phase_positive ionization	1.9158e-06	m+H	433.154
	4.1255	439.295	12.3495	14.1772	10.3254	31.9495	44.9614	42.8364	0	0	10.023	30.0593	35.6632	33.0029	0	0	0	33.1717	27.3418	40.9671	439.295	non-polar phase_negative ionization	7.5511e-06	m-H	438.287
	3.4	464.257	66.755	0	57.8676	121.416	148.177	177.217	71.2952	61.227	31.7375	259.704	322.805	281.363	66.775	87.4643	108.61	233.108	284.357	253.312	464.257	non-polar phase_positive ionization	7.3872e-06	m+H	465.264
	3.7947	471.307	0	0	0	86.9471	46.5728	53.5324	0	0	0	111.648	142.615	106.914	0	0	0	84.9169	60.3021	61.5325	471.307	polar phase_negative ionization	8.9274e-06	m-H	470.3
	4.8362	476.225	43.0124	76.2037	49.5413	370.996	432.287	296.256	179.951	101.395	220.313	638.517	795.545	701.004	0	96.4385	53.0055	448.56	489.414	555.883	476.225	polar phase_negative ionization	2.3442e-06	m-H	475.218
	4.82	476.226	90.932	64.1116	64.8539	460.626	435.028	324.22	212.909	111.575	227.131	766.817	852.823	743.589	60.9137	122.945	69.7515	608.967	604.562	758.938	476.226	polar phase_positive ionization	6.8528e-07	m+H	477.233
	9.458	481.318	132.193	94.75	129.219	171.967	147.24	174.974	54.8819	68.5874	50.0692	136.6	145.414	148.544	0	0	24.2349	68.8191	78.9287	63.3875	481.318	polar phase_positive ionization	1.9962e-06	m+H	482.325
	3.3742	482.264	410.271	218.036	389.825	792.266	1098.71	1315.12	367.281	381.934	253.621	1947.22	1881.61	2087.86	360.938	471.278	399.919	1693.85	1903.54	1610.62	482.264	non-polar phase_positive ionization	5.342e-07	m+H	483.271
	3.3811	482.264	736.33	381.844	495.555	1258.49	1888.31	2523.27	591.257	548.294	438.992	3408.58	3136.67	3707.82	668.474	781.405	833.391	3052.99	3470.46	3309.75	482.264	non-polar phase_negative ionization	1.342e-06	m-H	481.256
	1.4187	499.197	0	0	0	51.179	78.6407	58.6056	6.4197	6.7768	8.6771	123.026	138.875	121.231	19.4674	6.0176	0	100.354	93.1993	92.2282	499.197	non-polar phase_positive ionization	8.3453e-08	m+H	500.204
	1.4254	501.193	149.023	0	65.6834	848.583	1347.85	1184.29	175.517	128.528	140.271	1957.94	2106.75	1901.36	378.606	300.936	260.528	1728.17	1631.61	1892.74	501.193	non-polar phase_positive ionization	8.2901e-08	m+H	502.2
	2.3685	508.266	0	0	0	52.1913	61.2381	68.8934	0	0	0	67.1512	87.9332	68.5289	0	0	0	89.4715	85.7324	122.381	508.266	non-polar phase_negative ionization	1.2102e-06	m-H	507.259
	6.6832	536.4	13.6711	16.2272	23.4949	173.449	157.145	168.872	0	21.4677	0	95.8315	96.6381	40.6257	8.4837	0	5.8553	159.427	179.659	152.127	536.4	non-polar phase_positive ionization	9.7163e-07	m+Na	559.389
	5.3762	536.407	43.24	28.6342	0	200.827	217.558	227.359	30.9886	26.3936	0	115.497	112.22	91.4102	0	38.0408	38.7503	162.551	153.879	141.846	536.407	non-polar phase_positive ionization	9.3758e-07	m+H	537.414
	6.6996	536.408	0	50.0844	40.5916	252.928	232.25	232.123	0	0	0	148.669	184.169	117.913	0	0	0	319.943	248.44	207.056	536.408	non-polar phase_positive ionization	4.0442e-06	m+NH4	554.442
	1.4042	548.208	0	0	0	66.4248	107.059	74.8767	0	0	21.2658	119.215	132.26	131.976	49.4506	34.9287	40.0561	128.365	131.037	138.489	548.208	non-polar phase_negative ionization	2.9291e-07	m-H	547.201
	0.5527	564.311	26.5016	22.3799	0	96.722	128.455	188.67	0	0	0	172.149	173.535	198.697	0	0	0	285.876	232.237	213.893	564.311	non-polar phase_positive ionization	3.6897e-06	m+H	565.318
	1.4581	590.292	0	62.2105	0	249.655	220.766	294.727	0	61.0487	43.5301	232.385	213.514	283.354	0	0	0	234.067	238.076	272.625	590.292	non-polar phase_negative ionization	1.8062e-06	m-H	589.285
	1.4036	593.204	0	3.9858	0	114.118	165.041	155.422	52.9499	36.9523	38.481	236.099	241.912	201.402	0	0	0	154.655	160.338	188.257	593.204	non-polar phase_negative ionization	1.1348e-07	m-H	592.197
	5.4741	593.271	4017.15	4953.14	3670.89	9181.89	10706.9	11632.4	2181.4	1836.76	194.607	9706.54	9940.55	9526.85	1490.84	1266.13	1586.52	6237.79	8202.88	5810.17	593.271	non-polar phase_positive ionization	1.855e-06	m+H	594.279
	0.5714	598.282	0	0	0	34.1772	41.3168	49.5146	0	0	0	0	0	0	0	0	6.4856	42.0297	60.1053	40.0423	598.282	non-polar phase_negative ionization	2.7659e-06	m-H	597.275
	5.0314	616.426	0	0	0	107.845	170.524	229.673	0	0	0	253.66	253.664	232.022	0	0	0	152.309	142.624	126.687	616.426	non-polar phase_positive ionization	3.3428e-06	m+NH4	634.46
	6.5494	624.456	71.251	73.9819	47.7258	105.172	150.432	97.5802	54.2933	73.1741	75.0829	87.6753	87.1371	92.3478	64.3008	47.981	57.566	212.573	188.686	217.304	624.456	non-polar phase_negative ionization	6.9101e-06	m-H	623.448
	7.3398	630.484	0	0	0	286.722	263.095	287.421	0	0	0	118.166	113.896	114.687	0	0	0	176.616	135.215	141.616	630.484	non-polar phase_positive ionization	9.7815e-10	m+H	631.491
	0.5911	660.268	0	8.8933	1.5995	36.8828	42.4392	45.5206	0	0	15.9588	55.0327	44.7095	70.7191	0	0	18.8049	74.4917	69.6808	66.184	660.268	non-polar phase_negative ionization	9.7828e-06	m-H	659.26
	6.6088	666.426	8.199	10.8728	18.2619	79.7808	61.8412	59.855	0	6.7532	0	38.5658	58.1804	34.0764	0	0	0	61.7428	62.2205	56.4517	666.426	non-polar phase_positive ionization	4.7128e-06	m+H	667.433
	6.0654	686.487	0	0	0	158.663	180.178	196.259	64.265	88.522	80.7617	192.975	191.46	188.947	0	0	0	258.243	156.595	217.374	686.487	non-polar phase_negative ionization	1.7604e-06	m-H	685.48
	5.3742	698.456	0	0	0	396.423	519.243	605.303	62.0995	30.7458	25.7038	235.205	230.693	228.557	57.7893	47.9959	63.9563	334.537	277.056	277.678	698.456	non-polar phase_positive ionization	2.5551e-06	m+H	699.463
	9.9136	701.614	188.326	145.792	153.731	202.395	220.524	174.398	94.1648	71.4986	89.6926	165.142	114.107	125.736	77.7004	74.3542	74.4958	275.365	292.72	282.87	701.614	non-polar phase_negative ionization	1.632e-06	m-H	700.606
	4.1049	729.385	0	0	0	113.715	44.6114	84.1737	0	0	0	148.943	149.997	156.42	0	0	0	104.013	132.012	91.6332	729.385	polar phase_negative ionization	6.4047e-06	m-H	728.378
	3.9007	729.425	21.974	34.6642	47.0786	169.898	91.7917	146.546	56.2108	43.5477	46.6422	280.784	313.812	240.424	41.0146	46.1031	36.2328	286.271	220.679	226.768	729.425	polar phase_negative ionization	6.8875e-06	m-H	728.418
	4.2243	758.458	100.479	0	64.6702	784.479	896.437	949.379	0	0	190.585	901.58	1138.82	1013.64	0	0	0	2090.83	1493.68	1769.15	758.458	non-polar phase_positive ionization	7.3209e-07	m+H	759.465
	6.2396	758.474	552.5	330.858	172.305	1056.25	1368.55	1834.07	481.213	0	0	1645.26	1626.84	1919.9	597.813	661.943	687.961	2748.89	2351.43	2421.23	758.474	non-polar phase_negative ionization	4.3187e-06	m-H	757.467
	5.1657	762.42	428.491	218.538	321.102	1876.31	2473.49	2234.48	547.348	282.626	365.04	2385.1	2349.39	2133.77	580.653	399.025	395.919	2919.08	2910.53	3788.79	762.42	non-polar phase_negative ionization	6.3949e-07	m-H	761.412
	5.1385	762.424	168.889	119.258	198.775	725.614	889.435	931.117	282.005	140.808	179.748	1014.31	1044.48	959.498	321.91	168.254	173.348	1118.36	1054	1158.36	762.424	non-polar phase_positive ionization	1.1412e-07	m+H	763.432
	5.1552	772.453	38.9893	12.6618	30.5604	115.208	115.886	171.637	19.7804	21.7024	0	193.409	188.793	192.038	0	15.8081	0	137.374	128.987	116.239	772.453	non-polar phase_positive ionization	9.8942e-07	m+H	773.46
	5.4343	782.473	51.1926	0	47.3571	152.71	137.025	171.246	63.2115	65.6702	91.5321	239.663	213.47	200.079	104.713	83.9366	91.506	242.064	261.736	293.714	782.473	non-polar phase_negative ionization	1.3698e-06	m-H	781.466
	4.3716	792.477	212.684	84.4573	100.101	412.041	461.53	614.693	136.93	119.026	117.542	421.264	465.459	524.431	156.649	133.595	161.466	543.804	523.437	530.283	792.477	non-polar phase_negative ionization	7.9311e-06	m-H	791.47
	6.6824	814.537	0	0	14.4786	94.9759	104.495	108.016	0	0	0	78.2878	66.4305	111.641	0	0	0	177.527	185.027	164.396	814.537	non-polar phase_negative ionization	5.8017e-08	m-H	813.53
	3.6889	827.497	0	0	0	70.042	117.064	98.2267	0	5.46	7.8829	56.6047	80.6066	88.394	23.08	27.7352	17.0085	125.534	110.288	115.032	827.497	non-polar phase_positive ionization	4.6319e-06	m+H	828.505
	3.5972	840.484	0	0	0	351.887	351.717	390.815	153.574	125.834	142.662	467.587	533.867	597.898	242.17	182.703	0	794.848	581.654	640.078	840.484	non-polar phase_negative ionization	8.9242e-06	m-H	839.477
	5.4064	842.499	40.2199	0	20.0743	114.419	143.159	122.767	0	0	0	77.4744	66.5787	74.6068	19.8045	17.5542	0	75.6183	81.7581	67.6187	842.499	non-polar phase_positive ionization	3.2199e-06	m+H	843.507
	5.2672	848.533	52.7878	31.4071	38.2022	207.165	208.558	230.5	111.878	108.021	85.8051	268.008	244.531	272.406	123.492	117.903	118.493	274.058	251.151	243.39	848.533	non-polar phase_negative ionization	2.0684e-08	m-H	847.526
	9.147	850.603	67.2977	51.7939	72.2066	71.3132	63.1468	65.8422	76.7817	76.7106	85.5526	93.1107	89.2682	86.7498	71.6104	77.1812	93.0604	149.838	175.911	178.208	850.603	polar phase_positive ionization	4.0831e-06	m+H	851.61
	5.3586	860.51	423.62	326.989	324.688	1949.13	2276.63	2371.65	274.976	184.653	232.133	1190.16	1258.78	1092.91	266.501	224.87	269.911	1229.33	1031.05	1022.02	860.51	non-polar phase_positive ionization	4.8851e-08	m+H	861.517
	5.3905	860.512	0	35.9026	46.1694	182.373	216.169	179.582	38.2659	18.2499	14.1379	99.6845	95.3634	96.7163	51.3967	33.5462	47.8807	106.322	111.52	104.921	860.512	non-polar phase_positive ionization	1.8765e-06	m+Na	883.501
	4.8145	904.504	0	42.6038	33.6723	197.293	305.643	237.165	0	30.3837	0	204.57	208.489	166.229	89.1164	52.2088	0	309.118	263.807	293.245	904.504	non-polar phase_negative ionization	6.9101e-06	m-H	903.497
	3.6275	904.513	0	9.4235	0	133.394	163.336	157.328	42.3055	0	25.7849	295.637	279.092	267.745	48.6752	38.8558	26.909	186.504	137.903	164.241	904.513	non-polar phase_positive ionization	7.4433e-08	m+H	905.52
	5.3799	906.519	487.033	376.259	385.33	2193.93	2550.43	2613.9	354.781	176.731	270.228	1271.43	1154.41	1092.66	391.572	324.929	287.931	1270.13	1220.24	1389.11	906.519	non-polar phase_negative ionization	1.8619e-08	m-H	905.512
	8.8093	916.533	0	0	0	74.5665	55.572	67.5416	0	0	0	57.3138	59.7555	64.8941	0	0	0	67.8767	71.5013	88.9244	916.533	polar phase_positive ionization	1.4466e-07	m+H	917.541
	3.694	920.507	16.3714	0	16.9523	69.6829	79.0329	104.355	0	14.6718	17.2019	86.8004	132.374	124.031	0	0	0	141.341	153.589	176.966	920.507	non-polar phase_positive ionization	2.5614e-06	m+H	921.514
	4.9602	922.516	76.3854	51.4479	50.6249	213.407	233.639	188.694	37.1351	0	30.528	90.0452	102.033	98.4352	53.932	48.3198	48.3256	129.598	88.5232	124.429	922.516	non-polar phase_negative ionization	2.5853e-06	m-H	921.509
	5.3613	930.555	49.1869	43.1994	32.7885	162.383	183.705	197.538	0	0	0	82.0981	98.5818	92.7297	0	0	0	134.459	90.9455	55.6834	930.555	non-polar phase_positive ionization	7.2361e-06	m+H	931.562
	3.5865	944.498	0	0	0	59.1297	57.9641	67.728	0	0	0	80.1845	70.0133	44.8474	0	0	0	0	0	0	944.498	non-polar phase_negative ionization	1.7636e-06	m-H	943.49
	5.3804	944.569	35.0591	49.3059	48.1192	209.29	172.894	231.411	0	0	28.605	115.554	106.127	104.074	22.7301	23.3864	26.1991	131.103	108.244	96.3572	944.569	non-polar phase_positive ionization	1.6563e-06	m+H	945.576
	5.2991	972.566	293.214	0	205.981	894.255	899.133	943.459	0	151.981	252.999	1129.98	1149.96	1001.63	540.68	311.408	331.226	1266.35	973.853	1288.91	972.566	non-polar phase_negative ionization	4.6094e-06	m-H	971.559
	6.2366	976.599	209.085	167.069	220.263	1135.13	1050.33	999.15	170.911	120.21	159.523	798.104	677.155	665.382	249.045	193.774	190.226	1129.31	913.128	1037.41	976.599	non-polar phase_negative ionization	3.7275e-08	m-H	975.592
	6.1735	992.593	191.019	213.338	177.568	602.96	586.946	585.113	0	66.452	86.6727	205.194	274.736	209.983	107.71	79.6138	0	421.297	462.909	506.281	992.593	non-polar phase_negative ionization	1.4058e-07	m-H	991.586
	6.2511	1000.64	8.0705	26.1447	38.88	136.706	141.489	145.891	11.5071	12.6397	0	100.398	105.155	78.3105	20.797	0	15.1112	125.74	86.89	81.9274	1000.64	non-polar phase_positive ionization	5.2269e-06	m+H	1001.65
	4.6705	1010.6	158.091	95.5215	91.8351	622.075	483.389	503.606	108.778	0	91.6071	311.35	346.709	306.803	111.626	113.377	121.481	371.178	294.035	293.047	1010.6	non-polar phase_negative ionization	3.6836e-06	m-H	1009.59
	7.4441	131.022	14.5823	14.2605	0	10.5869	0	0	0	0	15.1899	0	9.3671	5.8404	0	0	0	64.9094	62.147	56.5532	131.022	non-polar phase_negative ionization	4.286e-06	m-H	130.015
	7.9856	136.98	0	0	0	0	0	0	0	0	0	0	0	0	4.774	0	0	38.544	34.5833	33.2842	136.98	non-polar phase_negative ionization	2.6649e-09	m-H	135.972
	8.5479	161.926	0	0	0	9.3953	0	0	0	7.9061	0	0	0	0	0	0	0	63.072	45.3415	74.5647	161.926	non-polar phase_negative ionization	5.9183e-06	m-H	160.919
	0.7899	178.104	230.402	225.621	0	0	0	0	0	0	76.4842	0	100.23	118.825	223.517	0	0	1599.46	1267.16	1360.74	178.104	non-polar phase_positive ionization	5.6903e-07	m+H	179.111
	7.4206	191.016	0	0	0	0	0	0	0	0	0	0	0	0	0	0	0	63.1036	59.4949	62.4247	191.016	non-polar phase_negative ionization	9.5863e-15	m-H	190.009
	7.5608	207.013	0	0	0	0	0	0	0	0	0	0	0	0	0	0	0	22.5934	32.9986	33.3107	207.013	non-polar phase_negative ionization	5.643e-07	m-H	206.005
	8.5584	207.018	0	0	0	0	0	0	0	0	0	0	9.2697	0	0	9.7583	0	35.064	49.103	38.6082	207.018	non-polar phase_negative ionization	5.1175e-06	m-H	206.01
	1.1201	222.126	996.749	355.503	738.884	759.893	2022.82	976.757	945.356	781.902	878.102	3537.76	4467.96	3876.48	2078.44	1830.96	2101.68	12292.3	10902.9	11442.2	222.126	non-polar phase_positive ionization	4.4643e-09	m+H	223.133
	7.3219	230.001	13.3671	0	0	0	0	0	17.825	0	0	13.3671	0	0	0	0	0	72.7791	91.9449	70.8256	230.001	non-polar phase_negative ionization	2.835e-06	m-H	228.994
	0.7701	259.181	0	0	0	0	24.4186	5.5502	0	0	0	26.917	18.4814	0	0	0	0	92.8524	94.8221	91.0309	259.181	non-polar phase_positive ionization	1.1109e-06	m+H	260.188
	8.0675	269.982	0	0	0	0	0	0	0	0	0	0	10.1266	0	0	0	0	51.6456	32.802	49.6202	269.982	non-polar phase_negative ionization	5.3664e-06	m-H	268.975
	2.2194	280.168	0	0	0	0	0	0	0	0	0	0	0	0	0	0	0	169.601	193.065	173.935	280.168	non-polar phase_positive ionization	6.6186e-11	m+H	281.175
	0.7086	288.158	0	0	0	0	0	48.4757	0	0	24.1471	129.85	130.883	152.313	49.7176	63.6498	58.4666	367.596	291.882	293.644	288.158	non-polar phase_negative ionization	2.0633e-07	m-H	287.15
	1.4315	318.162	0	0	0	0	0	0	0	0	0	0	0	0	0	0	0	50.3185	40.6529	30.8805	318.162	non-polar phase_negative ionization	1.9353e-06	m-H	317.154
	0.9715	356.22	0	0	0	0	0	0	0	0	0	32.4998	46.5671	34.0249	0	0	0	87.015	71.3129	82.5145	356.22	non-polar phase_negative ionization	1.7176e-08	m+FA-H	401.218
	6.578	382.308	8.1013	0	0	12.1519	9.978	0	0	0	0	17.2152	12.5926	15.1899	0	0	0	41.6295	39.761	37.6371	382.308	non-polar phase_negative ionization	1.342e-06	m-H	381.301
	6.5626	382.309	0	0	0	21.2658	13.989	29.3671	14.1772	0	0	25.3165	30.8667	33.4177	9.8683	0	0	81.2901	75.2983	70.2272	382.309	non-polar phase_negative ionization	5.643e-07	m+FA-H	427.308
	6.8525	382.345	30.3797	27.3418	25.3165	24.3038	28.3544	30.5121	46.5823	21.2658	24.3038	44.557	41.6514	38.481	26.8024	22.2785	63.3615	145.305	128.686	159.836	382.345	non-polar phase_negative ionization	6.8125e-06	m+FA-H	427.343
	6.8504	382.346	32.4051	39.4937	33.1031	16.2025	30.3797	0	35.4431	14.1772	19.9629	39.4937	48.0607	42.5316	31.3924	31.3924	53.8994	121.964	127.76	122.183	382.346	non-polar phase_negative ionization	2.5367e-06	m-H	381.339
	1.3268	384.181	0	0	0	0	0	0	0	0	0	0	0	0	0	0	0	36.2672	35.5294	30.3523	384.181	non-polar phase_negative ionization	5.6876e-10	m-H	383.174
	1.3452	384.986	0	0	0	0	0	0	0	0	0	13.0314	15.1899	0	0	0	6.076	42.0658	38.3194	54.1955	384.986	non-polar phase_negative ionization	7.5511e-06	m-H	383.979
	0.7707	423.179	0	0	0	0	29.8674	28.2482	0	0	0	0	0	0	0	0	7.0886	92.9243	74.078	80.569	423.179	non-polar phase_positive ionization	3.8079e-06	m+H	424.186
	1.063	444.25	0	0	0	0	37.9224	0	0	0	0	87.3647	114.958	98.8034	50.258	39.2672	56.9769	289.247	270.991	292.887	444.25	non-polar phase_negative ionization	2.6649e-09	m-H	443.243
	1.1485	444.25	0	0	0	0	0	0	0	0	0	0	0	0	0	0	0	60.1368	47.1463	59.7752	444.25	non-polar phase_positive ionization	2.1052e-08	m+H	445.258
	6.568	455.326	0	0	10.1266	33.4177	29.3671	28.1526	0	0	0	53.6709	37.4297	51.3148	0	0	0	209.95	252.625	189.991	455.326	non-polar phase_negative ionization	7.5139e-08	m-H	454.318
	6.8502	455.361	25.3165	25.7045	26.7514	25.3165	30.3797	27.3418	36.2549	22.2785	27.3418	40.5063	54.0931	36.4557	15.1899	0	30.2464	153.155	206.693	187.009	455.361	non-polar phase_negative ionization	7.4326e-07	m-H	454.354
	1.1124	497.16	0	0	0	0	0	0	0	8.1013	9.0061	55.1465	60.9396	65.6232	0	13.9345	30.0591	135.252	136.508	121.585	497.16	non-polar phase_positive ionization	4.8851e-08	m+H	498.167
	1.005	518.285	0	0	0	0	0	6.0087	0	0	0	0	0	0	0	0	0	63.0917	52.7151	46.8374	518.285	non-polar phase_negative ionization	8.6396e-08	m-H	517.278
	1.0954	531.296	0	0	0	0	0	0	0	0	0	33.3882	0	0	0	0	28.0106	149.83	106.764	144.889	531.296	non-polar phase_positive ionization	7.2526e-06	m+H	532.304
	2.4918	536.403	0	2.0253	0	0	0	0	0	0	0	0	0	0	0	0	4.0506	67.0699	42.448	53.4722	536.403	non-polar phase_negative ionization	1.578e-06	m-H	535.396
	1.3201	583.179	0	0	0	0	0	0	0	0	0	0	0	0	0	7.0886	0	30.4828	30.7383	30.233	583.179	non-polar phase_negative ionization	1.6323e-08	m-H	582.172
	0.6527	596.326	5.6804	0	0	0	0	0	0	0	0	0	0	0	0	0	0	31.1225	41.9417	31.6536	596.326	non-polar phase_negative ionization	4.4342e-07	m-H	595.319
	1.5033	618.286	0	0	0	0	0	0	0	0	0	0	0	0	0	0	0	48.3981	44.6088	27.949	618.286	non-polar phase_positive ionization	8.5444e-06	m+H	619.293
	7.0251	650.477	0	0	0	10.1112	0	10.0867	4.8535	8.1013	0	42.0235	0	28.3544	7.3483	0	16.7089	113.838	154.86	114.887	650.477	non-polar phase_negative ionization	6.9973e-06	m-H	649.469
	7.1357	652.488	6.076	0	0	29.3671	25.4848	28.3445	9.5805	13.1646	9.1139	72.5936	69.6469	58.6245	0	8.9314	39.7186	196.585	271.738	202.874	652.488	non-polar phase_negative ionization	1.342e-06	m-H	651.481
	7.353	654.506	0	5.8511	0	17.1911	0	0	5.8323	0	4.0506	33.3153	29.9335	24.3038	1.2326	0	0	104.419	111.955	78.6846	654.506	non-polar phase_negative ionization	1.117e-06	m-H	653.499
	0.7188	688.356	0	0	0	0	0	0	0	0	0	0	0	0	0	0	0	32.0099	31.4342	36.9705	688.356	non-polar phase_negative ionization	4.2309e-10	m-H	687.349
	2.9154	762.375	0	0	0	0	0	0	0	0	0	0	0	0	0	0	0	42.407	31.0155	32.2445	762.375	non-polar phase_positive ionization	2.5437e-07	m+H	763.382
	1.3848	768.427	0	0	0	0	0	34.6915	0	0	0	42.8053	61.8185	60.0993	0	0	0	169.177	142.489	173.562	768.427	non-polar phase_negative ionization	1.6131e-07	m-H	767.42
	3.8273	798.439	37.8125	43.4259	0	0	149.197	31.8747	0	0	64.4457	262.792	363.994	272.012	0	169.916	0	677.127	571.459	796.673	798.439	non-polar phase_negative ionization	8.859e-06	m-H	797.432
	7.7044	814.49	0	0	0	0	0	0	0	0	0	0	8.3595	0	0	0	0	89.5128	56.9559	75.5948	814.49	polar phase_negative ionization	4.0133e-06	m-H	813.482
	5.873	825.547	0	0	0	0	0	0	0	0	0	0	0	0	0	0	0	75.5735	68.0189	65.8479	825.547	non-polar phase_positive ionization	1.0089e-10	m+H	826.554
	7.2296	828.502	0	0	0	0	0	0	0	0	0	0	0	0	0	0	0	40.4062	55.5046	47.036	828.502	non-polar phase_negative ionization	6.2566e-08	m-H	827.494
	9.5761	832.623	59.7757	46.6801	57.7231	70.5621	84.7352	57.46	56.4492	41.2268	58.9263	65.2321	52.3706	66.7798	54.2213	68.8732	110.953	202.067	202.469	198.754	832.623	non-polar phase_negative ionization	3.2297e-06	m-H	831.616
	2.0538	842.537	0	0	0	0	0	0	0	0	0	0	0	0	0	0	0	31.3027	18.7196	29.0153	842.537	non-polar phase_negative ionization	3.2297e-06	m-H	841.529
	6.5533	877.517	0	0	0	0	0	0	0	0	0	0	0	0	4.4432	0	0	68.1883	46.1311	52.0855	877.517	non-polar phase_negative ionization	7.0435e-07	m-H	876.51
	2.7815	976.49	0	0	0	59.9637	85.0961	50.7364	0	41.7201	0	0	0	0	0	0	0	272.353	242.021	316.682	976.49	non-polar phase_negative ionization	1.5984e-07	m-H	975.483
	8.4881	998.493	46.4904	0	39.4937	130.816	160.378	72.3478	38.481	0	26.9858	150.682	33.4291	127.092	0	0	0	366.679	350.239	451.871	998.493	non-polar phase_negative ionization	7.4535e-06	m-H	997.485
	9.4158	1122.67	4.0506	0	0	0	5.1374	0	0	0	0	10.9229	9.1139	11.6873	0	0	0	31.3718	32.1688	42.8518	1122.67	non-polar phase_negative ionization	1.0164e-06	m-H	1121.67
	5.1227	1176.65	0	0	0	0	0	0	0	6.3757	0	0	0	0	0	0	7.4106	35.0579	39.2094	46.8017	1176.65	non-polar phase_negative ionization	6.037e-07	m-H	1175.64
